# Supplementary material for: CASER: A semi-supervised model with multi-omics data integration prioritizes cancer-associated epigenetic regulator genes
Source: PLoS Comput Biol. 2026 Apr 28;22(4):e1014253. doi: 10.1371/journal.pcbi.1014253 (PMC13138745; doi:10.1371/journal.pcbi.1014253)
Supplement: S1 Table — (XLSX) [file pcbi.1014253.s014.xlsx]

## Sheet: Sheet1
S1 Table. Summary of the features used in machine-learning models.
Feature	Data Source and website	Description	Category	Method (or reference) that have used the feature
VEST_score_missense	COSMIC v98 somatic mutation data	Calculated by CRAVAT server (https://www.cravat.us/CRAVAT/).	Mutation	this study
VEST_score_frameshift_indels	COSMIC v98 somatic mutation data	Calculated by CRAVAT server (https://www.cravat.us/CRAVAT/).	Mutation	this study
VEST_score_inframe_indels	COSMIC v98 somatic mutation data	Calculated by CRAVAT server (https://www.cravat.us/CRAVAT/).	Mutation	this study
VEST_score_stop_gain	COSMIC v98 somatic mutation data	Calculated by CRAVAT server (https://www.cravat.us/CRAVAT/).	Mutation	this study
VEST_score_stop_loss	COSMIC v98 somatic mutation data	Calculated by CRAVAT server (https://www.cravat.us/CRAVAT/).	Mutation	this study
VEST_score_splice_site	COSMIC v98 somatic mutation data	Calculated by CRAVAT server (https://www.cravat.us/CRAVAT/).	Mutation	this study
SNVBox_AABLOSUM	COSMIC v98 somatic mutation data	Calculated by CRAVAT server (https://www.cravat.us/CRAVAT/).	Mutation	this study
SNVBox_AACharge	COSMIC v98 somatic mutation data	Calculated by CRAVAT server (https://www.cravat.us/CRAVAT/).	Mutation	this study
SNVBox_AACOSMIC	COSMIC v98 somatic mutation data	Calculated by CRAVAT server (https://www.cravat.us/CRAVAT/).	Mutation	this study
SNVBox_AACOSMICvsHapMap	COSMIC v98 somatic mutation data	Calculated by CRAVAT server (https://www.cravat.us/CRAVAT/).	Mutation	this study
SNVBox_AACOSMICvsSWISSPROT	COSMIC v98 somatic mutation data	Calculated by CRAVAT server (https://www.cravat.us/CRAVAT/).	Mutation	this study
SNVBox_AAEx	COSMIC v98 somatic mutation data	Calculated by CRAVAT server (https://www.cravat.us/CRAVAT/).	Mutation	this study
SNVBox_AAGrantham	COSMIC v98 somatic mutation data	Calculated by CRAVAT server (https://www.cravat.us/CRAVAT/).	Mutation	this study
SNVBox_AAHapMap	COSMIC v98 somatic mutation data	Calculated by CRAVAT server (https://www.cravat.us/CRAVAT/).	Mutation	this study
SNVBox_AAHGMD2003	COSMIC v98 somatic mutation data	Calculated by CRAVAT server (https://www.cravat.us/CRAVAT/).	Mutation	this study
SNVBox_AAHydrophobicity	COSMIC v98 somatic mutation data	Calculated by CRAVAT server (https://www.cravat.us/CRAVAT/).	Mutation	this study
SNVBox_AAMJ	COSMIC v98 somatic mutation data	Calculated by CRAVAT server (https://www.cravat.us/CRAVAT/).	Mutation	this study
SNVBox_AAPAM250	COSMIC v98 somatic mutation data	Calculated by CRAVAT server (https://www.cravat.us/CRAVAT/).	Mutation	this study
SNVBox_AAPolarity	COSMIC v98 somatic mutation data	Calculated by CRAVAT server (https://www.cravat.us/CRAVAT/).	Mutation	this study
SNVBox_AATransition	COSMIC v98 somatic mutation data	Calculated by CRAVAT server (https://www.cravat.us/CRAVAT/).	Mutation	this study
SNVBox_AAVB	COSMIC v98 somatic mutation data	Calculated by CRAVAT server (https://www.cravat.us/CRAVAT/).	Mutation	this study
SNVBox_AAVolume	COSMIC v98 somatic mutation data	Calculated by CRAVAT server (https://www.cravat.us/CRAVAT/).	Mutation	this study
SNVBox_MGAEntropy	COSMIC v98 somatic mutation data	Calculated by CRAVAT server (https://www.cravat.us/CRAVAT/).	Mutation	this study
SNVBox_MGAPHC	COSMIC v98 somatic mutation data	Calculated by CRAVAT server (https://www.cravat.us/CRAVAT/).	Mutation	this study
SNVBox_MGARelEntropy	COSMIC v98 somatic mutation data	Calculated by CRAVAT server (https://www.cravat.us/CRAVAT/).	Mutation	this study
SNVBox_AlaSubPHC	COSMIC v98 somatic mutation data	Calculated by CRAVAT server (https://www.cravat.us/CRAVAT/).	Mutation	this study
SNVBox_HMMEntropy	COSMIC v98 somatic mutation data	Calculated by CRAVAT server (https://www.cravat.us/CRAVAT/).	Mutation	this study
SNVBox_HMMPHC	COSMIC v98 somatic mutation data	Calculated by CRAVAT server (https://www.cravat.us/CRAVAT/).	Mutation	this study
SNVBox_HMMRelEntropy	COSMIC v98 somatic mutation data	Calculated by CRAVAT server (https://www.cravat.us/CRAVAT/).	Mutation	this study
SNVBox_ExonHapMapSnpDensity	COSMIC v98 somatic mutation data	Calculated by CRAVAT server (https://www.cravat.us/CRAVAT/).	Mutation	this study
SNVBox_ExonSnpDensity	COSMIC v98 somatic mutation data	Calculated by CRAVAT server (https://www.cravat.us/CRAVAT/).	Mutation	this study
SNVBox_PredBFactorF	COSMIC v98 somatic mutation data	Calculated by CRAVAT server (https://www.cravat.us/CRAVAT/).	Mutation	this study
SNVBox_PredBFactorM	COSMIC v98 somatic mutation data	Calculated by CRAVAT server (https://www.cravat.us/CRAVAT/).	Mutation	this study
SNVBox_PredBFactorS	COSMIC v98 somatic mutation data	Calculated by CRAVAT server (https://www.cravat.us/CRAVAT/).	Mutation	this study
SNVBox_PredRSAB	COSMIC v98 somatic mutation data	Calculated by CRAVAT server (https://www.cravat.us/CRAVAT/).	Mutation	this study
SNVBox_PredRSAE	COSMIC v98 somatic mutation data	Calculated by CRAVAT server (https://www.cravat.us/CRAVAT/).	Mutation	this study
SNVBox_PredRSAI	COSMIC v98 somatic mutation data	Calculated by CRAVAT server (https://www.cravat.us/CRAVAT/).	Mutation	this study
SNVBox_PredSSC	COSMIC v98 somatic mutation data	Calculated by CRAVAT server (https://www.cravat.us/CRAVAT/).	Mutation	this study
SNVBox_PredSSE	COSMIC v98 somatic mutation data	Calculated by CRAVAT server (https://www.cravat.us/CRAVAT/).	Mutation	this study
SNVBox_PredSSH	COSMIC v98 somatic mutation data	Calculated by CRAVAT server (https://www.cravat.us/CRAVAT/).	Mutation	this study
SNVBox_PredStabilityH	COSMIC v98 somatic mutation data	Calculated by CRAVAT server (https://www.cravat.us/CRAVAT/).	Mutation	this study
SNVBox_PredStabilityL	COSMIC v98 somatic mutation data	Calculated by CRAVAT server (https://www.cravat.us/CRAVAT/).	Mutation	this study
SNVBox_PredStabilityM	COSMIC v98 somatic mutation data	Calculated by CRAVAT server (https://www.cravat.us/CRAVAT/).	Mutation	this study
SNVBox_RegCompC	COSMIC v98 somatic mutation data	Calculated by CRAVAT server (https://www.cravat.us/CRAVAT/).	Mutation	this study
SNVBox_RegCompDE	COSMIC v98 somatic mutation data	Calculated by CRAVAT server (https://www.cravat.us/CRAVAT/).	Mutation	this study
SNVBox_RegCompEntropy	COSMIC v98 somatic mutation data	Calculated by CRAVAT server (https://www.cravat.us/CRAVAT/).	Mutation	this study
SNVBox_RegCompG	COSMIC v98 somatic mutation data	Calculated by CRAVAT server (https://www.cravat.us/CRAVAT/).	Mutation	this study
SNVBox_RegCompH	COSMIC v98 somatic mutation data	Calculated by CRAVAT server (https://www.cravat.us/CRAVAT/).	Mutation	this study
SNVBox_RegCompILVM	COSMIC v98 somatic mutation data	Calculated by CRAVAT server (https://www.cravat.us/CRAVAT/).	Mutation	this study
SNVBox_RegCompKR	COSMIC v98 somatic mutation data	Calculated by CRAVAT server (https://www.cravat.us/CRAVAT/).	Mutation	this study
SNVBox_RegCompNormEntropy	COSMIC v98 somatic mutation data	Calculated by CRAVAT server (https://www.cravat.us/CRAVAT/).	Mutation	this study
SNVBox_RegCompP	COSMIC v98 somatic mutation data	Calculated by CRAVAT server (https://www.cravat.us/CRAVAT/).	Mutation	this study
SNVBox_RegCompQ	COSMIC v98 somatic mutation data	Calculated by CRAVAT server (https://www.cravat.us/CRAVAT/).	Mutation	this study
SNVBox_RegCompWYF	COSMIC v98 somatic mutation data	Calculated by CRAVAT server (https://www.cravat.us/CRAVAT/).	Mutation	this study
SNVBox_AATripletFirstProbMut	COSMIC v98 somatic mutation data	Calculated by CRAVAT server (https://www.cravat.us/CRAVAT/).	Mutation	this study
SNVBox_AATripletFirstProbWild	COSMIC v98 somatic mutation data	Calculated by CRAVAT server (https://www.cravat.us/CRAVAT/).	Mutation	this study
SNVBox_AATripletSecondProbMut	COSMIC v98 somatic mutation data	Calculated by CRAVAT server (https://www.cravat.us/CRAVAT/).	Mutation	this study
SNVBox_AATripletSecondProbWild	COSMIC v98 somatic mutation data	Calculated by CRAVAT server (https://www.cravat.us/CRAVAT/).	Mutation	this study
SNVBox_AATripletThirdProbMut	COSMIC v98 somatic mutation data	Calculated by CRAVAT server (https://www.cravat.us/CRAVAT/).	Mutation	this study
SNVBox_AATripletThirdProbWild	COSMIC v98 somatic mutation data	Calculated by CRAVAT server (https://www.cravat.us/CRAVAT/).	Mutation	this study
SNVBox_AATripletFirstDiffProb	COSMIC v98 somatic mutation data	Calculated by CRAVAT server (https://www.cravat.us/CRAVAT/).	Mutation	this study
SNVBox_AATripletSecondDiffProb	COSMIC v98 somatic mutation data	Calculated by CRAVAT server (https://www.cravat.us/CRAVAT/).	Mutation	this study
SNVBox_AATripletThirdDiffProb	COSMIC v98 somatic mutation data	Calculated by CRAVAT server (https://www.cravat.us/CRAVAT/).	Mutation	this study
SNVBox_UniprotACTSITE	COSMIC v98 somatic mutation data	Calculated by CRAVAT server (https://www.cravat.us/CRAVAT/).	Mutation	this study
SNVBox_UniprotBINDING	COSMIC v98 somatic mutation data	Calculated by CRAVAT server (https://www.cravat.us/CRAVAT/).	Mutation	this study
SNVBox_UniprotCOMPBIAS	COSMIC v98 somatic mutation data	Calculated by CRAVAT server (https://www.cravat.us/CRAVAT/).	Mutation	this study
SNVBox_UniprotDNABIND	COSMIC v98 somatic mutation data	Calculated by CRAVAT server (https://www.cravat.us/CRAVAT/).	Mutation	this study
SNVBox_UniprotDOM_Chrom	COSMIC v98 somatic mutation data	Calculated by CRAVAT server (https://www.cravat.us/CRAVAT/).	Mutation	this study
SNVBox_UniprotDOM_PostModEnz	COSMIC v98 somatic mutation data	Calculated by CRAVAT server (https://www.cravat.us/CRAVAT/).	Mutation	this study
SNVBox_UniprotDOM_PostModRec	COSMIC v98 somatic mutation data	Calculated by CRAVAT server (https://www.cravat.us/CRAVAT/).	Mutation	this study
SNVBox_UniprotDOM_PPI	COSMIC v98 somatic mutation data	Calculated by CRAVAT server (https://www.cravat.us/CRAVAT/).	Mutation	this study
SNVBox_UniprotDOM_TF	COSMIC v98 somatic mutation data	Calculated by CRAVAT server (https://www.cravat.us/CRAVAT/).	Mutation	this study
SNVBox_UniprotMETAL	COSMIC v98 somatic mutation data	Calculated by CRAVAT server (https://www.cravat.us/CRAVAT/).	Mutation	this study
SNVBox_UniprotMODRES	COSMIC v98 somatic mutation data	Calculated by CRAVAT server (https://www.cravat.us/CRAVAT/).	Mutation	this study
SNVBox_UniprotMOTIF	COSMIC v98 somatic mutation data	Calculated by CRAVAT server (https://www.cravat.us/CRAVAT/).	Mutation	this study
SNVBox_UniprotNPBIND	COSMIC v98 somatic mutation data	Calculated by CRAVAT server (https://www.cravat.us/CRAVAT/).	Mutation	this study
SNVBox_UniprotREGIONS	COSMIC v98 somatic mutation data	Calculated by CRAVAT server (https://www.cravat.us/CRAVAT/).	Mutation	this study
SNVBox_UniprotREP	COSMIC v98 somatic mutation data	Calculated by CRAVAT server (https://www.cravat.us/CRAVAT/).	Mutation	this study
SNVBox_UniprotSITE	COSMIC v98 somatic mutation data	Calculated by CRAVAT server (https://www.cravat.us/CRAVAT/).	Mutation	this study
SNVBox_UniprotZNFINGER	COSMIC v98 somatic mutation data	Calculated by CRAVAT server (https://www.cravat.us/CRAVAT/).	Mutation	this study
PolyPhen_2_score	COSMIC v98 somatic mutation data	See PolyPhen-2 paper (https://www.ncbi.nlm.nih.gov/pmc/articles/PMC4480630/)	Mutation	TUSON (Davoli et al., 2013)
LoF_to_silent_ratio	COSMIC v98 somatic mutation data	Ratio of LoF (Nonsense, Frameshift) to silent mutations. A pseudo count is added to silent mutations to avoid divide by zero.	Mutation	TUSON (Davoli et al., 2013)
Splice_to_silent_ratio	COSMIC v98 somatic mutation data	Ratio of splicing to silent mutations. A pseudo count is added to silent mutations to avoid divide by zero.	Mutation	TUSON (Davoli et al., 2013)
Missense_to_silent_ratio	COSMIC v98 somatic mutation data	Ratio of missense to silent mutations. A pseudo count is added to silent mutations to avoid divide by zero.	Mutation	TUSON (Davoli et al., 2013)
Missense_damaging_to_missense_benign_ratio	COSMIC v98 somatic mutation data	See original paper (https://pubmed.ncbi.nlm.nih.gov/24183448/)	Mutation	TUSON (Davoli et al., 2013)
LoF_to_benign_ratio	COSMIC v98 somatic mutation data	Ratio of LoF (Nonsense, Frameshift) to benign mutations. A pseudo count is added to silent mutations to avoid divide by zero.	Mutation	TUSON (Davoli et al., 2013)
Splice_to_benign_ratio	COSMIC v98 somatic mutation data	Ratio of splicing to benign mutations. A pseudo count is added to silent mutations to avoid divide by zero.	Mutation	TUSON (Davoli et al., 2013)
Missense_to_benign_ratio	COSMIC v98 somatic mutation data	Ratio of missense to benign mutations. A pseudo count is added to silent mutations to avoid divide by zero.	Mutation	TUSON (Davoli et al., 2013)
Missense_damaging_to_benign_ratio	COSMIC v98 somatic mutation data	See original paper (https://pubmed.ncbi.nlm.nih.gov/24183448/)	Mutation	TUSON (Davoli et al., 2013)
LoF_to_total_ratio	COSMIC v98 somatic mutation data	Fraction of LoF (Nonsense, Frameshift) mutations	Mutation	TUSON (Davoli et al., 2013)
Missense_to_total_ratio	COSMIC v98 somatic mutation data	Fraction of mutations that are missense mutations	Mutation	TUSON (Davoli et al., 2013)
Splice_to_total_ratio	COSMIC v98 somatic mutation data	Fraction of mutations that are 2bp splice site mutations	Mutation	TUSON (Davoli et al., 2013)
LoF_to_missense_ratio	COSMIC v98 somatic mutation data	Ratio of LoF (Nonsense, Frameshift) to Missense mutations. A pseudo count is added to silent mutations to avoid divide by zero.	Mutation	TUSON (Davoli et al., 2013)
Silent_KB_ratio	COSMIC v98 somatic mutation data	Number of silent mutations per KB	Mutation	TUSON (Davoli et al., 2013)
Missense_KB_ratio	COSMIC v98 somatic mutation data	Number of missense mutations	Mutation	TUSON (Davoli et al., 2013)
LoF_KB_ratio	COSMIC v98 somatic mutation data	Number of LoF (Nonsense, Frameshift) mutations	Mutation	TUSON (Davoli et al., 2013)
Splice_KB_ratio	COSMIC v98 somatic mutation data	Number of splicing mutations per KB	Mutation	TUSON (Davoli et al., 2013)
Missense_entropy_score	COSMIC v98 somatic mutation data	See original paper (https://pubmed.ncbi.nlm.nih.gov/24183448/)	Mutation	TUSON (Davoli et al., 2013)
Silent_to_total_ratio	COSMIC v98 somatic mutation data	Fraction of mutations that are silent mutations	Mutation	TUSON (Davoli et al., 2013)
nonSilent_to_silent_ratio	COSMIC v98 somatic mutation data	Fraction of mutations that are non-silent mutations	Mutation	TUSON (Davoli et al., 2013)
Nonsense_to_total_ratio	COSMIC v98 somatic mutation data	Fraction of mutations that are nonsense mutations	Mutation	TUSON (Davoli et al., 2013)
Frameshift_indel_to_total_ratio	COSMIC v98 somatic mutation data	Fraction of mutations that are frameshift indel mutations	Mutation	TUSON (Davoli et al., 2013)
Indel_in_frame_to_total_ratio	COSMIC v98 somatic mutation data	Fraction of mutations that are inframe indel mutations	Mutation	TUSON (Davoli et al., 2013)
Inactivating_to_total_ratio	COSMIC v98 somatic mutation data	Fraction of inactivating mutations (Indel Frameshift, Splice Site, Translation Start Site, Nonstop)	Mutation	TUSON (Davoli et al., 2013)
Inactivating_to_missense_ratio	COSMIC v98 somatic mutation data	Ratio of inactivating mutations (Indel Frameshift, Splice Site, Translation Start Site, Nonstop) to missense mutations	Mutation	TUSON (Davoli et al., 2013)
Lost_start_and_stop_to_total_ratio	COSMIC v98 somatic mutation data	Fraction of mutations that are either lost start or lost stop mutations	Mutation	TUSON (Davoli et al., 2013)
FATHMM_score	COSMIC v98 somatic mutation data	Mean FATHMM score as calculated by the FATHMM server (http://fathmm.biocompute.org.uk/index.html)	Mutation
TCGA_ACC_selection_coefficient_of_missense_mutations	COSMIC v98 somatic mutation data	Selection coefficient, See original paper (https://www.ncbi.nlm.nih.gov/pmc/articles/PMC7703750/)	Mutation
TCGA_ACC_selection_coefficient_of_truncating_mutations	COSMIC v98 somatic mutation data	See original paper (https://www.ncbi.nlm.nih.gov/pmc/articles/PMC7703750/)	Mutation
TCGA_BLCA_selection_coefficient_of_missense_mutations	COSMIC v98 somatic mutation data	See original paper (https://www.ncbi.nlm.nih.gov/pmc/articles/PMC7703750/)	Mutation
TCGA_BLCA_selection_coefficient_of_truncating_mutations	COSMIC v98 somatic mutation data	See original paper (https://www.ncbi.nlm.nih.gov/pmc/articles/PMC7703750/)	Mutation
TCGA_BRCA_selection_coefficient_of_missense_mutations	COSMIC v98 somatic mutation data	See original paper (https://www.ncbi.nlm.nih.gov/pmc/articles/PMC7703750/)	Mutation
TCGA_BRCA_selection_coefficient_of_truncating_mutations	COSMIC v98 somatic mutation data	See original paper (https://www.ncbi.nlm.nih.gov/pmc/articles/PMC7703750/)	Mutation
TCGA_CESC_selection_coefficient_of_missense_mutations	COSMIC v98 somatic mutation data	See original paper (https://www.ncbi.nlm.nih.gov/pmc/articles/PMC7703750/)	Mutation
TCGA_CESC_selection_coefficient_of_truncating_mutations	COSMIC v98 somatic mutation data	See original paper (https://www.ncbi.nlm.nih.gov/pmc/articles/PMC7703750/)	Mutation
TCGA_CHOL_selection_coefficient_of_missense_mutations	COSMIC v98 somatic mutation data	See original paper (https://www.ncbi.nlm.nih.gov/pmc/articles/PMC7703750/)	Mutation
TCGA_CHOL_selection_coefficient_of_truncating_mutations	COSMIC v98 somatic mutation data	See original paper (https://www.ncbi.nlm.nih.gov/pmc/articles/PMC7703750/)	Mutation
TCGA_COAD_selection_coefficient_of_missense_mutations	COSMIC v98 somatic mutation data	See original paper (https://www.ncbi.nlm.nih.gov/pmc/articles/PMC7703750/)	Mutation
TCGA_COAD_selection_coefficient_of_truncating_mutations	COSMIC v98 somatic mutation data	See original paper (https://www.ncbi.nlm.nih.gov/pmc/articles/PMC7703750/)	Mutation
TCGA_DLBC_selection_coefficient_of_missense_mutations	COSMIC v98 somatic mutation data	See original paper (https://www.ncbi.nlm.nih.gov/pmc/articles/PMC7703750/)	Mutation
TCGA_DLBC_selection_coefficient_of_truncating_mutations	COSMIC v98 somatic mutation data	See original paper (https://www.ncbi.nlm.nih.gov/pmc/articles/PMC7703750/)	Mutation
TCGA_ESCA_selection_coefficient_of_missense_mutations	COSMIC v98 somatic mutation data	See original paper (https://www.ncbi.nlm.nih.gov/pmc/articles/PMC7703750/)	Mutation
TCGA_ESCA_selection_coefficient_of_truncating_mutations	COSMIC v98 somatic mutation data	See original paper (https://www.ncbi.nlm.nih.gov/pmc/articles/PMC7703750/)	Mutation
TCGA_GBM_selection_coefficient_of_missense_mutations	COSMIC v98 somatic mutation data	See original paper (https://www.ncbi.nlm.nih.gov/pmc/articles/PMC7703750/)	Mutation
TCGA_GBM_selection_coefficient_of_truncating_mutations	COSMIC v98 somatic mutation data	See original paper (https://www.ncbi.nlm.nih.gov/pmc/articles/PMC7703750/)	Mutation
TCGA_HNSC_selection_coefficient_of_missense_mutations	COSMIC v98 somatic mutation data	See original paper (https://www.ncbi.nlm.nih.gov/pmc/articles/PMC7703750/)	Mutation
TCGA_HNSC_selection_coefficient_of_truncating_mutations	COSMIC v98 somatic mutation data	See original paper (https://www.ncbi.nlm.nih.gov/pmc/articles/PMC7703750/)	Mutation
TCGA_KIRC_selection_coefficient_of_missense_mutations	COSMIC v98 somatic mutation data	See original paper (https://www.ncbi.nlm.nih.gov/pmc/articles/PMC7703750/)	Mutation
TCGA_KIRC_selection_coefficient_of_truncating_mutations	COSMIC v98 somatic mutation data	See original paper (https://www.ncbi.nlm.nih.gov/pmc/articles/PMC7703750/)	Mutation
TCGA_KIRP_selection_coefficient_of_missense_mutations	COSMIC v98 somatic mutation data	See original paper (https://www.ncbi.nlm.nih.gov/pmc/articles/PMC7703750/)	Mutation
TCGA_KIRP_selection_coefficient_of_truncating_mutations	COSMIC v98 somatic mutation data	See original paper (https://www.ncbi.nlm.nih.gov/pmc/articles/PMC7703750/)	Mutation
TCGA_LGG_selection_coefficient_of_missense_mutations	COSMIC v98 somatic mutation data	See original paper (https://www.ncbi.nlm.nih.gov/pmc/articles/PMC7703750/)	Mutation
TCGA_LGG_selection_coefficient_of_truncating_mutations	COSMIC v98 somatic mutation data	See original paper (https://www.ncbi.nlm.nih.gov/pmc/articles/PMC7703750/)	Mutation
TCGA_LIHC_selection_coefficient_of_missense_mutations	COSMIC v98 somatic mutation data	See original paper (https://www.ncbi.nlm.nih.gov/pmc/articles/PMC7703750/)	Mutation
TCGA_LIHC_selection_coefficient_of_truncating_mutations	COSMIC v98 somatic mutation data	See original paper (https://www.ncbi.nlm.nih.gov/pmc/articles/PMC7703750/)	Mutation
TCGA_LUAD_selection_coefficient_of_missense_mutations	COSMIC v98 somatic mutation data	See original paper (https://www.ncbi.nlm.nih.gov/pmc/articles/PMC7703750/)	Mutation
TCGA_LUAD_selection_coefficient_of_truncating_mutations	COSMIC v98 somatic mutation data	See original paper (https://www.ncbi.nlm.nih.gov/pmc/articles/PMC7703750/)	Mutation
TCGA_LUSC_selection_coefficient_of_missense_mutations	COSMIC v98 somatic mutation data	See original paper (https://www.ncbi.nlm.nih.gov/pmc/articles/PMC7703750/)	Mutation
TCGA_LUSC_selection_coefficient_of_truncating_mutations	COSMIC v98 somatic mutation data	See original paper (https://www.ncbi.nlm.nih.gov/pmc/articles/PMC7703750/)	Mutation
TCGA_MESO_selection_coefficient_of_missense_mutations	COSMIC v98 somatic mutation data	See original paper (https://www.ncbi.nlm.nih.gov/pmc/articles/PMC7703750/)	Mutation
TCGA_MESO_selection_coefficient_of_truncating_mutations	COSMIC v98 somatic mutation data	See original paper (https://www.ncbi.nlm.nih.gov/pmc/articles/PMC7703750/)	Mutation
TCGA_OV_selection_coefficient_of_missense_mutations	COSMIC v98 somatic mutation data	See original paper (https://www.ncbi.nlm.nih.gov/pmc/articles/PMC7703750/)	Mutation
TCGA_OV_selection_coefficient_of_truncating_mutations	COSMIC v98 somatic mutation data	See original paper (https://www.ncbi.nlm.nih.gov/pmc/articles/PMC7703750/)	Mutation
TCGA_PAAD_selection_coefficient_of_missense_mutations	COSMIC v98 somatic mutation data	See original paper (https://www.ncbi.nlm.nih.gov/pmc/articles/PMC7703750/)	Mutation
TCGA_PAAD_selection_coefficient_of_truncating_mutations	COSMIC v98 somatic mutation data	See original paper (https://www.ncbi.nlm.nih.gov/pmc/articles/PMC7703750/)	Mutation
TCGA_PRAD_selection_coefficient_of_missense_mutations	COSMIC v98 somatic mutation data	See original paper (https://www.ncbi.nlm.nih.gov/pmc/articles/PMC7703750/)	Mutation
TCGA_PRAD_selection_coefficient_of_truncating_mutations	COSMIC v98 somatic mutation data	See original paper (https://www.ncbi.nlm.nih.gov/pmc/articles/PMC7703750/)	Mutation
TCGA_READ_selection_coefficient_of_missense_mutations	COSMIC v98 somatic mutation data	See original paper (https://www.ncbi.nlm.nih.gov/pmc/articles/PMC7703750/)	Mutation
TCGA_READ_selection_coefficient_of_truncating_mutations	COSMIC v98 somatic mutation data	See original paper (https://www.ncbi.nlm.nih.gov/pmc/articles/PMC7703750/)	Mutation
TCGA_SARC_selection_coefficient_of_missense_mutations	COSMIC v98 somatic mutation data	See original paper (https://www.ncbi.nlm.nih.gov/pmc/articles/PMC7703750/)	Mutation
TCGA_SARC_selection_coefficient_of_truncating_mutations	COSMIC v98 somatic mutation data	See original paper (https://www.ncbi.nlm.nih.gov/pmc/articles/PMC7703750/)	Mutation
TCGA_SKCM_selection_coefficient_of_missense_mutations	COSMIC v98 somatic mutation data	See original paper (https://www.ncbi.nlm.nih.gov/pmc/articles/PMC7703750/)	Mutation
TCGA_SKCM_selection_coefficient_of_truncating_mutations	COSMIC v98 somatic mutation data	See original paper (https://www.ncbi.nlm.nih.gov/pmc/articles/PMC7703750/)	Mutation
TCGA_STAD_selection_coefficient_of_missense_mutations	COSMIC v98 somatic mutation data	See original paper (https://www.ncbi.nlm.nih.gov/pmc/articles/PMC7703750/)	Mutation
TCGA_STAD_selection_coefficient_of_truncating_mutations	COSMIC v98 somatic mutation data	See original paper (https://www.ncbi.nlm.nih.gov/pmc/articles/PMC7703750/)	Mutation
TCGA_TGCT_selection_coefficient_of_missense_mutations	COSMIC v98 somatic mutation data	See original paper (https://www.ncbi.nlm.nih.gov/pmc/articles/PMC7703750/)	Mutation
TCGA_TGCT_selection_coefficient_of_truncating_mutations	COSMIC v98 somatic mutation data	See original paper (https://www.ncbi.nlm.nih.gov/pmc/articles/PMC7703750/)	Mutation
TCGA_THCA_selection_coefficient_of_missense_mutations	COSMIC v98 somatic mutation data	See original paper (https://www.ncbi.nlm.nih.gov/pmc/articles/PMC7703750/)	Mutation
TCGA_THCA_selection_coefficient_of_truncating_mutations	COSMIC v98 somatic mutation data	See original paper (https://www.ncbi.nlm.nih.gov/pmc/articles/PMC7703750/)	Mutation
TCGA_THYM_selection_coefficient_of_missense_mutations	COSMIC v98 somatic mutation data	See original paper (https://www.ncbi.nlm.nih.gov/pmc/articles/PMC7703750/)	Mutation
TCGA_THYM_selection_coefficient_of_truncating_mutations	COSMIC v98 somatic mutation data	See original paper (https://www.ncbi.nlm.nih.gov/pmc/articles/PMC7703750/)	Mutation
TCGA_UCEC_selection_coefficient_of_missense_mutations	COSMIC v98 somatic mutation data	See original paper (https://www.ncbi.nlm.nih.gov/pmc/articles/PMC7703750/)	Mutation
TCGA_UCEC_selection_coefficient_of_truncating_mutations	COSMIC v98 somatic mutation data	See original paper (https://www.ncbi.nlm.nih.gov/pmc/articles/PMC7703750/)	Mutation
TCGA_UCS_selection_coefficient_of_missense_mutations	COSMIC v98 somatic mutation data	See original paper (https://www.ncbi.nlm.nih.gov/pmc/articles/PMC7703750/)	Mutation
TCGA_UCS_selection_coefficient_of_truncating_mutations	COSMIC v98 somatic mutation data	See original paper (https://www.ncbi.nlm.nih.gov/pmc/articles/PMC7703750/)	Mutation
TCGA_UVM_selection_coefficient_of_missense_mutations	COSMIC v98 somatic mutation data	See original paper (https://www.ncbi.nlm.nih.gov/pmc/articles/PMC7703750/)	Mutation
TCGA_UVM_selection_coefficient_of_truncating_mutations	COSMIC v98 somatic mutation data	See original paper (https://www.ncbi.nlm.nih.gov/pmc/articles/PMC7703750/)	Mutation
gnomAD_pLI	gnomAD (https://gnomad.broadinstitute.org/downloads#v2) gnomad.v2.1.1.lof_metrics.by_gene.txt	See original paper (https://static-content.springer.com/esm/art%3A10.1038%2Fs41586-020-2308-7/MediaObjects/41586_2020_2308_MOESM1_ESM.pdf page 75)	Mutation
gnomAD_pRec	gnomAD (https://gnomad.broadinstitute.org/downloads#v2) gnomad.v2.1.1.lof_metrics.by_gene.txt	See original paper (https://static-content.springer.com/esm/art%3A10.1038%2Fs41586-020-2308-7/MediaObjects/41586_2020_2308_MOESM1_ESM.pdf page 75)	Mutation
gnomAD_pNull	gnomAD (https://gnomad.broadinstitute.org/downloads#v2) gnomad.v2.1.1.lof_metrics.by_gene.txt	See original paper (https://static-content.springer.com/esm/art%3A10.1038%2Fs41586-020-2308-7/MediaObjects/41586_2020_2308_MOESM1_ESM.pdf page 75)	Mutation
gnomAD_synonymous_Zscore	gnomAD (https://gnomad.broadinstitute.org/downloads#v2) gnomad.v2.1.1.lof_metrics.by_gene.txt	See original paper (https://static-content.springer.com/esm/art%3A10.1038%2Fs41586-020-2308-7/MediaObjects/41586_2020_2308_MOESM1_ESM.pdf page 75)	Mutation
gnomAD_missense_Zscore	gnomAD (https://gnomad.broadinstitute.org/downloads#v2) gnomad.v2.1.1.lof_metrics.by_gene.txt	See original paper (https://static-content.springer.com/esm/art%3A10.1038%2Fs41586-020-2308-7/MediaObjects/41586_2020_2308_MOESM1_ESM.pdf page 75)	Mutation
gnomAD_LoF_Zscore	gnomAD (https://gnomad.broadinstitute.org/downloads#v2) gnomad.v2.1.1.lof_metrics.by_gene.txt	See original paper (https://static-content.springer.com/esm/art%3A10.1038%2Fs41586-020-2308-7/MediaObjects/41586_2020_2308_MOESM1_ESM.pdf page 75)	Mutation
mutPred2_score	COSMIC v98 somatic mutation data	Output of MutPred2 web server (http://mutpred.mutdb.org/). See original paper (https://pubmed.ncbi.nlm.nih.gov/33219223/)	Mutation
Altered_Cytoplasmic_loop_by_missense_mutation	COSMIC v98 somatic mutation data	Output of MutPred2 web server (http://mutpred.mutdb.org/). See original paper (https://pubmed.ncbi.nlm.nih.gov/33219223/)	Mutation
Altered_PPI_residue_by_missense_mutation	COSMIC v98 somatic mutation data	Output of MutPred2 web server (http://mutpred.mutdb.org/). See original paper (https://pubmed.ncbi.nlm.nih.gov/33219223/)	Mutation
Altered_MoRF_by_missense_mutation	COSMIC v98 somatic mutation data	Output of MutPred2 web server (http://mutpred.mutdb.org/). See original paper (https://pubmed.ncbi.nlm.nih.gov/33219223/)	Mutation
Loss_of_B_factor_by_missense_mutation	COSMIC v98 somatic mutation data	Output of MutPred2 web server (http://mutpred.mutdb.org/). See original paper (https://pubmed.ncbi.nlm.nih.gov/33219223/)	Mutation
Gain_of_Helix_by_missense_mutation	COSMIC v98 somatic mutation data	Output of MutPred2 web server (http://mutpred.mutdb.org/). See original paper (https://pubmed.ncbi.nlm.nih.gov/33219223/)	Mutation
Gain_of_ADP_ribosylation_by_missense_mutation	COSMIC v98 somatic mutation data	Output of MutPred2 web server (http://mutpred.mutdb.org/). See original paper (https://pubmed.ncbi.nlm.nih.gov/33219223/)	Mutation
Altered_Non_cytoplasmic_loop_by_missense_mutation	COSMIC v98 somatic mutation data	Output of MutPred2 web server (http://mutpred.mutdb.org/). See original paper (https://pubmed.ncbi.nlm.nih.gov/33219223/)	Mutation
Altered_Calmodulin_binding_by_missense_mutation	COSMIC v98 somatic mutation data	Output of MutPred2 web server (http://mutpred.mutdb.org/). See original paper (https://pubmed.ncbi.nlm.nih.gov/33219223/)	Mutation
Loss_of_Allosteric_site_by_missense_mutation	COSMIC v98 somatic mutation data	Output of MutPred2 web server (http://mutpred.mutdb.org/). See original paper (https://pubmed.ncbi.nlm.nih.gov/33219223/)	Mutation
Altered_PPI_hotspot_by_missense_mutation	COSMIC v98 somatic mutation data	Output of MutPred2 web server (http://mutpred.mutdb.org/). See original paper (https://pubmed.ncbi.nlm.nih.gov/33219223/)	Mutation
Loss_of_Sodium_binding_by_missense_mutation	COSMIC v98 somatic mutation data	Output of MutPred2 web server (http://mutpred.mutdb.org/). See original paper (https://pubmed.ncbi.nlm.nih.gov/33219223/)	Mutation
Loss_of_Proteolytic_cleavage_by_missense_mutation	COSMIC v98 somatic mutation data	Output of MutPred2 web server (http://mutpred.mutdb.org/). See original paper (https://pubmed.ncbi.nlm.nih.gov/33219223/)	Mutation
Loss_of_Nickel_binding_by_missense_mutation	COSMIC v98 somatic mutation data	Output of MutPred2 web server (http://mutpred.mutdb.org/). See original paper (https://pubmed.ncbi.nlm.nih.gov/33219223/)	Mutation
Loss_of_Manganese_binding_by_missense_mutation	COSMIC v98 somatic mutation data	Output of MutPred2 web server (http://mutpred.mutdb.org/). See original paper (https://pubmed.ncbi.nlm.nih.gov/33219223/)	Mutation
Loss_of_Intrinsic_disorder_by_missense_mutation	COSMIC v98 somatic mutation data	Output of MutPred2 web server (http://mutpred.mutdb.org/). See original paper (https://pubmed.ncbi.nlm.nih.gov/33219223/)	Mutation
Gain_of_Strand_by_missense_mutation	COSMIC v98 somatic mutation data	Output of MutPred2 web server (http://mutpred.mutdb.org/). See original paper (https://pubmed.ncbi.nlm.nih.gov/33219223/)	Mutation
Gain_of_Loop_by_missense_mutation	COSMIC v98 somatic mutation data	Output of MutPred2 web server (http://mutpred.mutdb.org/). See original paper (https://pubmed.ncbi.nlm.nih.gov/33219223/)	Mutation
Gain_of_Phosphorylation_by_missense_mutation	COSMIC v98 somatic mutation data	Output of MutPred2 web server (http://mutpred.mutdb.org/). See original paper (https://pubmed.ncbi.nlm.nih.gov/33219223/)	Mutation
Gain_of_Acetylation_by_missense_mutation	COSMIC v98 somatic mutation data	Output of MutPred2 web server (http://mutpred.mutdb.org/). See original paper (https://pubmed.ncbi.nlm.nih.gov/33219223/)	Mutation
Gain_of_Relative_solvent_accessibility_by_missense_mutation	COSMIC v98 somatic mutation data	Output of MutPred2 web server (http://mutpred.mutdb.org/). See original paper (https://pubmed.ncbi.nlm.nih.gov/33219223/)	Mutation
Gain_of_Pyrrolidone_carboxylic_acid_by_missense_mutation	COSMIC v98 somatic mutation data	Output of MutPred2 web server (http://mutpred.mutdb.org/). See original paper (https://pubmed.ncbi.nlm.nih.gov/33219223/)	Mutation
Loss_of_SUMOylation_by_missense_mutation	COSMIC v98 somatic mutation data	Output of MutPred2 web server (http://mutpred.mutdb.org/). See original paper (https://pubmed.ncbi.nlm.nih.gov/33219223/)	Mutation
Loss_of_Ubiquitylation_by_missense_mutation	COSMIC v98 somatic mutation data	Output of MutPred2 web server (http://mutpred.mutdb.org/). See original paper (https://pubmed.ncbi.nlm.nih.gov/33219223/)	Mutation
Loss_of_Methylation_by_missense_mutation	COSMIC v98 somatic mutation data	Output of MutPred2 web server (http://mutpred.mutdb.org/). See original paper (https://pubmed.ncbi.nlm.nih.gov/33219223/)	Mutation
Altered_Stability_by_missense_mutation	COSMIC v98 somatic mutation data	Output of MutPred2 web server (http://mutpred.mutdb.org/). See original paper (https://pubmed.ncbi.nlm.nih.gov/33219223/)	Mutation
Loss_of_Sulfation_by_missense_mutation	COSMIC v98 somatic mutation data	Output of MutPred2 web server (http://mutpred.mutdb.org/). See original paper (https://pubmed.ncbi.nlm.nih.gov/33219223/)	Mutation
Gain_of_Intrinsic_disorder_by_missense_mutation	COSMIC v98 somatic mutation data	Output of MutPred2 web server (http://mutpred.mutdb.org/). See original paper (https://pubmed.ncbi.nlm.nih.gov/33219223/)	Mutation
Loss_of_Loop_by_missense_mutation	COSMIC v98 somatic mutation data	Output of MutPred2 web server (http://mutpred.mutdb.org/). See original paper (https://pubmed.ncbi.nlm.nih.gov/33219223/)	Mutation
Loss_of_Strand_by_missense_mutation	COSMIC v98 somatic mutation data	Output of MutPred2 web server (http://mutpred.mutdb.org/). See original paper (https://pubmed.ncbi.nlm.nih.gov/33219223/)	Mutation
Loss_of_Potassium_binding_by_missense_mutation	COSMIC v98 somatic mutation data	Output of MutPred2 web server (http://mutpred.mutdb.org/). See original paper (https://pubmed.ncbi.nlm.nih.gov/33219223/)	Mutation
Loss_of_Zinc_binding_by_missense_mutation	COSMIC v98 somatic mutation data	Output of MutPred2 web server (http://mutpred.mutdb.org/). See original paper (https://pubmed.ncbi.nlm.nih.gov/33219223/)	Mutation
Altered_DNA_binding_by_missense_mutation	COSMIC v98 somatic mutation data	Output of MutPred2 web server (http://mutpred.mutdb.org/). See original paper (https://pubmed.ncbi.nlm.nih.gov/33219223/)	Mutation
Gain_of_Allosteric_site_by_missense_mutation	COSMIC v98 somatic mutation data	Output of MutPred2 web server (http://mutpred.mutdb.org/). See original paper (https://pubmed.ncbi.nlm.nih.gov/33219223/)	Mutation
Loss_of_Copper_binding_by_missense_mutation	COSMIC v98 somatic mutation data	Output of MutPred2 web server (http://mutpred.mutdb.org/). See original paper (https://pubmed.ncbi.nlm.nih.gov/33219223/)	Mutation
Loss_of_Catalytic_site_by_missense_mutation	COSMIC v98 somatic mutation data	Output of MutPred2 web server (http://mutpred.mutdb.org/). See original paper (https://pubmed.ncbi.nlm.nih.gov/33219223/)	Mutation
Gain_of_B_factor_by_missense_mutation	COSMIC v98 somatic mutation data	Output of MutPred2 web server (http://mutpred.mutdb.org/). See original paper (https://pubmed.ncbi.nlm.nih.gov/33219223/)	Mutation
Loss_of_Pyrrolidone_carboxylic_acid_by_missense_mutation	COSMIC v98 somatic mutation data	Output of MutPred2 web server (http://mutpred.mutdb.org/). See original paper (https://pubmed.ncbi.nlm.nih.gov/33219223/)	Mutation
Gain_of_Manganese_binding_by_missense_mutation	COSMIC v98 somatic mutation data	Output of MutPred2 web server (http://mutpred.mutdb.org/). See original paper (https://pubmed.ncbi.nlm.nih.gov/33219223/)	Mutation
Gain_of_Disulfide_linkage_by_missense_mutation	COSMIC v98 somatic mutation data	Output of MutPred2 web server (http://mutpred.mutdb.org/). See original paper (https://pubmed.ncbi.nlm.nih.gov/33219223/)	Mutation
Loss_of_Relative_solvent_accessibility_by_missense_mutation	COSMIC v98 somatic mutation data	Output of MutPred2 web server (http://mutpred.mutdb.org/). See original paper (https://pubmed.ncbi.nlm.nih.gov/33219223/)	Mutation
Altered_Coiled_coil_by_missense_mutation	COSMIC v98 somatic mutation data	Output of MutPred2 web server (http://mutpred.mutdb.org/). See original paper (https://pubmed.ncbi.nlm.nih.gov/33219223/)	Mutation
Gain_of_Proteolytic_cleavage_by_missense_mutation	COSMIC v98 somatic mutation data	Output of MutPred2 web server (http://mutpred.mutdb.org/). See original paper (https://pubmed.ncbi.nlm.nih.gov/33219223/)	Mutation
Loss_of_O_linked_glycosylation_by_missense_mutation	COSMIC v98 somatic mutation data	Output of MutPred2 web server (http://mutpred.mutdb.org/). See original paper (https://pubmed.ncbi.nlm.nih.gov/33219223/)	Mutation
Loss_of_ADP_ribosylation_by_missense_mutation	COSMIC v98 somatic mutation data	Output of MutPred2 web server (http://mutpred.mutdb.org/). See original paper (https://pubmed.ncbi.nlm.nih.gov/33219223/)	Mutation
Gain_of_Ubiquitylation_by_missense_mutation	COSMIC v98 somatic mutation data	Output of MutPred2 web server (http://mutpred.mutdb.org/). See original paper (https://pubmed.ncbi.nlm.nih.gov/33219223/)	Mutation
Gain_of_SUMOylation_by_missense_mutation	COSMIC v98 somatic mutation data	Output of MutPred2 web server (http://mutpred.mutdb.org/). See original paper (https://pubmed.ncbi.nlm.nih.gov/33219223/)	Mutation
Gain_of_Methylation_by_missense_mutation	COSMIC v98 somatic mutation data	Output of MutPred2 web server (http://mutpred.mutdb.org/). See original paper (https://pubmed.ncbi.nlm.nih.gov/33219223/)	Mutation
Gain_of_Zinc_binding_by_missense_mutation	COSMIC v98 somatic mutation data	Output of MutPred2 web server (http://mutpred.mutdb.org/). See original paper (https://pubmed.ncbi.nlm.nih.gov/33219223/)	Mutation
Loss_of_Acetylation_by_missense_mutation	COSMIC v98 somatic mutation data	Output of MutPred2 web server (http://mutpred.mutdb.org/). See original paper (https://pubmed.ncbi.nlm.nih.gov/33219223/)	Mutation
Gain_of_Sodium_binding_by_missense_mutation	COSMIC v98 somatic mutation data	Output of MutPred2 web server (http://mutpred.mutdb.org/). See original paper (https://pubmed.ncbi.nlm.nih.gov/33219223/)	Mutation
Gain_of_Potassium_binding_by_missense_mutation	COSMIC v98 somatic mutation data	Output of MutPred2 web server (http://mutpred.mutdb.org/). See original paper (https://pubmed.ncbi.nlm.nih.gov/33219223/)	Mutation
Loss_of_Helix_by_missense_mutation	COSMIC v98 somatic mutation data	Output of MutPred2 web server (http://mutpred.mutdb.org/). See original paper (https://pubmed.ncbi.nlm.nih.gov/33219223/)	Mutation
Gain_of_O_linked_glycosylation_by_missense_mutation	COSMIC v98 somatic mutation data	Output of MutPred2 web server (http://mutpred.mutdb.org/). See original paper (https://pubmed.ncbi.nlm.nih.gov/33219223/)	Mutation
Gain_of_Nickel_binding_by_missense_mutation	COSMIC v98 somatic mutation data	Output of MutPred2 web server (http://mutpred.mutdb.org/). See original paper (https://pubmed.ncbi.nlm.nih.gov/33219223/)	Mutation
Loss_of_Phosphorylation_by_missense_mutation	COSMIC v98 somatic mutation data	Output of MutPred2 web server (http://mutpred.mutdb.org/). See original paper (https://pubmed.ncbi.nlm.nih.gov/33219223/)	Mutation
Gain_of_Catalytic_site_by_missense_mutation	COSMIC v98 somatic mutation data	Output of MutPred2 web server (http://mutpred.mutdb.org/). See original paper (https://pubmed.ncbi.nlm.nih.gov/33219223/)	Mutation
Gain_of_Sulfation_by_missense_mutation	COSMIC v98 somatic mutation data	Output of MutPred2 web server (http://mutpred.mutdb.org/). See original paper (https://pubmed.ncbi.nlm.nih.gov/33219223/)	Mutation
Gain_of_Copper_binding_by_missense_mutation	COSMIC v98 somatic mutation data	Output of MutPred2 web server (http://mutpred.mutdb.org/). See original paper (https://pubmed.ncbi.nlm.nih.gov/33219223/)	Mutation
Loss_of_GPI_anchor_amidation_by_missense_mutation	COSMIC v98 somatic mutation data	Output of MutPred2 web server (http://mutpred.mutdb.org/). See original paper (https://pubmed.ncbi.nlm.nih.gov/33219223/)	Mutation
Loss_of_Disulfide_linkage_by_missense_mutation	COSMIC v98 somatic mutation data	Output of MutPred2 web server (http://mutpred.mutdb.org/). See original paper (https://pubmed.ncbi.nlm.nih.gov/33219223/)	Mutation
Gain_of_GPI_anchor_amidation_by_missense_mutation	COSMIC v98 somatic mutation data	Output of MutPred2 web server (http://mutpred.mutdb.org/). See original paper (https://pubmed.ncbi.nlm.nih.gov/33219223/)	Mutation
Gain_of_N_linked_glycosylation_by_missense_mutation	COSMIC v98 somatic mutation data	Output of MutPred2 web server (http://mutpred.mutdb.org/). See original paper (https://pubmed.ncbi.nlm.nih.gov/33219223/)	Mutation
Loss_of_N_terminal_acetylation_by_missense_mutation	COSMIC v98 somatic mutation data	Output of MutPred2 web server (http://mutpred.mutdb.org/). See original paper (https://pubmed.ncbi.nlm.nih.gov/33219223/)	Mutation
Loss_of_N_linked_glycosylation_by_missense_mutation	COSMIC v98 somatic mutation data	Output of MutPred2 web server (http://mutpred.mutdb.org/). See original paper (https://pubmed.ncbi.nlm.nih.gov/33219223/)	Mutation
Gain_of_N_terminal_acetylation_by_missense_mutation	COSMIC v98 somatic mutation data	Output of MutPred2 web server (http://mutpred.mutdb.org/). See original paper (https://pubmed.ncbi.nlm.nih.gov/33219223/)	Mutation
Altered_C_terminal_signal_by_missense_mutation	COSMIC v98 somatic mutation data	Output of MutPred2 web server (http://mutpred.mutdb.org/). See original paper (https://pubmed.ncbi.nlm.nih.gov/33219223/)	Mutation
Loss_of_Amidation_by_missense_mutation	COSMIC v98 somatic mutation data	Output of MutPred2 web server (http://mutpred.mutdb.org/). See original paper (https://pubmed.ncbi.nlm.nih.gov/33219223/)	Mutation
freq_COSMIC_CNA_amplification	COSMIC v98 CNA data	Percentage of gene-centric CNA amplification	Genomics
freq_COSMIC_CNA_deletion	COSMIC v98 CNA data	Percentage of gene-centric CNA deletion	Genomics
IPR003593_AAA+_ATPase_domain_score	https://www.ebi.ac.uk/seqdb/confluence/display/JDSAT/InterProScan+5+Help+and+Documentation	"-log10(e-value) were kept for quantification". E-value was calculated at the InterProScan 5 server.	Genomics
IPR027417_P_loop_containing_nucleoside_triphosphate_hydrolase_score	https://www.ebi.ac.uk/seqdb/confluence/display/JDSAT/InterProScan+5+Help+and+Documentation	"-log10(e-value) were kept for quantification". E-value was calculated at the InterProScan 5 server.	Genomics
IPR001452_SH3_domain_score	https://www.ebi.ac.uk/seqdb/confluence/display/JDSAT/InterProScan+5+Help+and+Documentation	"-log10(e-value) were kept for quantification". E-value was calculated at the InterProScan 5 server.	Genomics
IPR036028_SH3_like_domain_superfamily_score	https://www.ebi.ac.uk/seqdb/confluence/display/JDSAT/InterProScan+5+Help+and+Documentation	"-log10(e-value) were kept for quantification". E-value was calculated at the InterProScan 5 server.	Genomics
IPR000719_Protein_kinase_domain_score	https://www.ebi.ac.uk/seqdb/confluence/display/JDSAT/InterProScan+5+Help+and+Documentation	"-log10(e-value) were kept for quantification". E-value was calculated at the InterProScan 5 server.	Genomics
IPR011009_Protein_kinase_like_domain_superfamily_score	https://www.ebi.ac.uk/seqdb/confluence/display/JDSAT/InterProScan+5+Help+and+Documentation	"-log10(e-value) were kept for quantification". E-value was calculated at the InterProScan 5 server.	Genomics
IPR036412_HAD_like_superfamily_score	https://www.ebi.ac.uk/seqdb/confluence/display/JDSAT/InterProScan+5+Help+and+Documentation	"-log10(e-value) were kept for quantification". E-value was calculated at the InterProScan 5 server.	Genomics
IPR001680_WD40_repeat_score	https://www.ebi.ac.uk/seqdb/confluence/display/JDSAT/InterProScan+5+Help+and+Documentation	"-log10(e-value) were kept for quantification". E-value was calculated at the InterProScan 5 server.	Genomics
IPR015943_WD40_YVTN_repeat_like_containing_domain_superfamily_score	https://www.ebi.ac.uk/seqdb/confluence/display/JDSAT/InterProScan+5+Help+and+Documentation	"-log10(e-value) were kept for quantification". E-value was calculated at the InterProScan 5 server.	Genomics
IPR017986_WD40_repeat_containing_domain_score	https://www.ebi.ac.uk/seqdb/confluence/display/JDSAT/InterProScan+5+Help+and+Documentation	"-log10(e-value) were kept for quantification". E-value was calculated at the InterProScan 5 server.	Genomics
IPR036322_WD40_repeat_containing_domain_superfamily_score	https://www.ebi.ac.uk/seqdb/confluence/display/JDSAT/InterProScan+5+Help+and+Documentation	"-log10(e-value) were kept for quantification". E-value was calculated at the InterProScan 5 server.	Genomics
IPR036770_Ankyrin_repeat_containing_domain_superfamily_score	https://www.ebi.ac.uk/seqdb/confluence/display/JDSAT/InterProScan+5+Help+and+Documentation	"-log10(e-value) were kept for quantification". E-value was calculated at the InterProScan 5 server.	Genomics
IPR020683_Ankyrin_repeat_containing_domain_score	https://www.ebi.ac.uk/seqdb/confluence/display/JDSAT/InterProScan+5+Help+and+Documentation	"-log10(e-value) were kept for quantification". E-value was calculated at the InterProScan 5 server.	Genomics
IPR002110_Ankyrin_repeat_score	https://www.ebi.ac.uk/seqdb/confluence/display/JDSAT/InterProScan+5+Help+and+Documentation	"-log10(e-value) were kept for quantification". E-value was calculated at the InterProScan 5 server.	Genomics
IPR013761_Sterile_alpha_motif_pointed_domain_superfamily_score	https://www.ebi.ac.uk/seqdb/confluence/display/JDSAT/InterProScan+5+Help+and+Documentation	"-log10(e-value) were kept for quantification". E-value was calculated at the InterProScan 5 server.	Genomics
IPR001660_Sterile_alpha_motif_domain_score	https://www.ebi.ac.uk/seqdb/confluence/display/JDSAT/InterProScan+5+Help+and+Documentation	"-log10(e-value) were kept for quantification". E-value was calculated at the InterProScan 5 server.	Genomics
IPR011993_PH_like_domain_superfamily_score	https://www.ebi.ac.uk/seqdb/confluence/display/JDSAT/InterProScan+5+Help+and+Documentation	"-log10(e-value) were kept for quantification". E-value was calculated at the InterProScan 5 server.	Genomics
IPR036910_High_mobility_group_box_domain_superfamily_score	https://www.ebi.ac.uk/seqdb/confluence/display/JDSAT/InterProScan+5+Help+and+Documentation	"-log10(e-value) were kept for quantification". E-value was calculated at the InterProScan 5 server.	Genomics
IPR009071_High_mobility_group_box_domain_score	https://www.ebi.ac.uk/seqdb/confluence/display/JDSAT/InterProScan+5+Help+and+Documentation	"-log10(e-value) were kept for quantification". E-value was calculated at the InterProScan 5 server.	Genomics
IPR025766_ADD_domain_score	https://www.ebi.ac.uk/seqdb/confluence/display/JDSAT/InterProScan+5+Help+and+Documentation	"-log10(e-value) were kept for quantification". E-value was calculated at the InterProScan 5 server.	Genomics
IPR013083_Zinc_finger_RING_FYVE_PHD_type_score	https://www.ebi.ac.uk/seqdb/confluence/display/JDSAT/InterProScan+5+Help+and+Documentation	"-log10(e-value) were kept for quantification". E-value was calculated at the InterProScan 5 server.	Genomics
IPR011011_Zinc_finger_FYVE_PHD_type_score	https://www.ebi.ac.uk/seqdb/confluence/display/JDSAT/InterProScan+5+Help+and+Documentation	"-log10(e-value) were kept for quantification". E-value was calculated at the InterProScan 5 server.	Genomics
IPR013087_Zinc_finger_C2H2_type_score	https://www.ebi.ac.uk/seqdb/confluence/display/JDSAT/InterProScan+5+Help+and+Documentation	"-log10(e-value) were kept for quantification". E-value was calculated at the InterProScan 5 server.	Genomics
IPR036236_Zinc_finger_C2H2_superfamily_score	https://www.ebi.ac.uk/seqdb/confluence/display/JDSAT/InterProScan+5+Help+and+Documentation	"-log10(e-value) were kept for quantification". E-value was calculated at the InterProScan 5 server.	Genomics
IPR016024_Armadillo_type_fold_score	https://www.ebi.ac.uk/seqdb/confluence/display/JDSAT/InterProScan+5+Help+and+Documentation	"-log10(e-value) were kept for quantification". E-value was calculated at the InterProScan 5 server.	Genomics
IPR021906_SWI_SNF_like_complex_subunit_BAF250_Osa_score	https://www.ebi.ac.uk/seqdb/confluence/display/JDSAT/InterProScan+5+Help+and+Documentation	"-log10(e-value) were kept for quantification". E-value was calculated at the InterProScan 5 server.	Genomics
IPR038765_Papain_like_cysteine_peptidase_superfamily_score	https://www.ebi.ac.uk/seqdb/confluence/display/JDSAT/InterProScan+5+Help+and+Documentation	"-log10(e-value) were kept for quantification". E-value was calculated at the InterProScan 5 server.	Genomics
IPR029071_Ubiquitin_like_domain_superfamily_score	https://www.ebi.ac.uk/seqdb/confluence/display/JDSAT/InterProScan+5+Help+and+Documentation	"-log10(e-value) were kept for quantification". E-value was calculated at the InterProScan 5 server.	Genomics
IPR036291_NAD(P)_binding_domain_superfamily_score	https://www.ebi.ac.uk/seqdb/confluence/display/JDSAT/InterProScan+5+Help+and+Documentation	"-log10(e-value) were kept for quantification". E-value was calculated at the InterProScan 5 server.	Genomics
IPR001841_Zinc_finger_RING_type_score	https://www.ebi.ac.uk/seqdb/confluence/display/JDSAT/InterProScan+5+Help+and+Documentation	"-log10(e-value) were kept for quantification". E-value was calculated at the InterProScan 5 server.	Genomics
IPR036427_Bromodomain_like_superfamily_score	https://www.ebi.ac.uk/seqdb/confluence/display/JDSAT/InterProScan+5+Help+and+Documentation	"-log10(e-value) were kept for quantification". E-value was calculated at the InterProScan 5 server.	Genomics
IPR001487_Bromodomain_score	https://www.ebi.ac.uk/seqdb/confluence/display/JDSAT/InterProScan+5+Help+and+Documentation	"-log10(e-value) were kept for quantification". E-value was calculated at the InterProScan 5 server.	Genomics
IPR021900_Protein_of_unknown_function_DUF3512_score	https://www.ebi.ac.uk/seqdb/confluence/display/JDSAT/InterProScan+5+Help+and+Documentation	"-log10(e-value) were kept for quantification". E-value was calculated at the InterProScan 5 server.	Genomics
IPR029063_S_adenosyl_L_methionine_dependent_methyltransferase_score	https://www.ebi.ac.uk/seqdb/confluence/display/JDSAT/InterProScan+5+Help+and+Documentation	"-log10(e-value) were kept for quantification". E-value was calculated at the InterProScan 5 server.	Genomics
IPR024811_Polycomb_protein_ASX_ASX_like_score	https://www.ebi.ac.uk/seqdb/confluence/display/JDSAT/InterProScan+5+Help+and+Documentation	"-log10(e-value) were kept for quantification". E-value was calculated at the InterProScan 5 server.	Genomics
IPR028020_ASX_homology_domain_score	https://www.ebi.ac.uk/seqdb/confluence/display/JDSAT/InterProScan+5+Help+and+Documentation	"-log10(e-value) were kept for quantification". E-value was calculated at the InterProScan 5 server.	Genomics
IPR007759_HB1_Asxl_restriction_endonuclease_HTH_domain_score	https://www.ebi.ac.uk/seqdb/confluence/display/JDSAT/InterProScan+5+Help+and+Documentation	"-log10(e-value) were kept for quantification". E-value was calculated at the InterProScan 5 server.	Genomics
IPR003409_MORN_motif_score	https://www.ebi.ac.uk/seqdb/confluence/display/JDSAT/InterProScan+5+Help+and+Documentation	"-log10(e-value) were kept for quantification". E-value was calculated at the InterProScan 5 server.	Genomics
IPR009057_Homeobox_like_domain_superfamily_score	https://www.ebi.ac.uk/seqdb/confluence/display/JDSAT/InterProScan+5+Help+and+Documentation	"-log10(e-value) were kept for quantification". E-value was calculated at the InterProScan 5 server.	Genomics
IPR036020_WW_domain_superfamily_score	https://www.ebi.ac.uk/seqdb/confluence/display/JDSAT/InterProScan+5+Help+and+Documentation	"-log10(e-value) were kept for quantification". E-value was calculated at the InterProScan 5 server.	Genomics
IPR001202_WW_domain_score	https://www.ebi.ac.uk/seqdb/confluence/display/JDSAT/InterProScan+5+Help+and+Documentation	"-log10(e-value) were kept for quantification". E-value was calculated at the InterProScan 5 server.	Genomics
IPR004827_Basic_leucine_zipper_domain_score	https://www.ebi.ac.uk/seqdb/confluence/display/JDSAT/InterProScan+5+Help+and+Documentation	"-log10(e-value) were kept for quantification". E-value was calculated at the InterProScan 5 server.	Genomics
IPR035965_PAS_domain_superfamily_score	https://www.ebi.ac.uk/seqdb/confluence/display/JDSAT/InterProScan+5+Help+and+Documentation	"-log10(e-value) were kept for quantification". E-value was calculated at the InterProScan 5 server.	Genomics
IPR036638_Helix_loop_helix_DNA_binding_domain_superfamily_score	https://www.ebi.ac.uk/seqdb/confluence/display/JDSAT/InterProScan+5+Help+and+Documentation	"-log10(e-value) were kept for quantification". E-value was calculated at the InterProScan 5 server.	Genomics
IPR011598_Myc_type_basic_helix_loop_helix_(bHLH)_domain_score	https://www.ebi.ac.uk/seqdb/confluence/display/JDSAT/InterProScan+5+Help+and+Documentation	"-log10(e-value) were kept for quantification". E-value was calculated at the InterProScan 5 server.	Genomics
IPR000014_PAS_domain_score	https://www.ebi.ac.uk/seqdb/confluence/display/JDSAT/InterProScan+5+Help+and+Documentation	"-log10(e-value) were kept for quantification". E-value was calculated at the InterProScan 5 server.	Genomics
IPR013767_PAS_fold_score	https://www.ebi.ac.uk/seqdb/confluence/display/JDSAT/InterProScan+5+Help+and+Documentation	"-log10(e-value) were kept for quantification". E-value was calculated at the InterProScan 5 server.	Genomics
IPR001067_Nuclear_translocator_score	https://www.ebi.ac.uk/seqdb/confluence/display/JDSAT/InterProScan+5+Help+and+Documentation	"-log10(e-value) were kept for quantification". E-value was calculated at the InterProScan 5 server.	Genomics
IPR001610_PAC_motif_score	https://www.ebi.ac.uk/seqdb/confluence/display/JDSAT/InterProScan+5+Help+and+Documentation	"-log10(e-value) were kept for quantification". E-value was calculated at the InterProScan 5 server.	Genomics
IPR043508_Brdt_bromodomain_repeat_I_score	https://www.ebi.ac.uk/seqdb/confluence/display/JDSAT/InterProScan+5+Help+and+Documentation	"-log10(e-value) were kept for quantification". E-value was calculated at the InterProScan 5 server.	Genomics
IPR038336_NET_domain_superfamily_score	https://www.ebi.ac.uk/seqdb/confluence/display/JDSAT/InterProScan+5+Help+and+Documentation	"-log10(e-value) were kept for quantification". E-value was calculated at the InterProScan 5 server.	Genomics
IPR027353_NET_domain_score	https://www.ebi.ac.uk/seqdb/confluence/display/JDSAT/InterProScan+5+Help+and+Documentation	"-log10(e-value) were kept for quantification". E-value was calculated at the InterProScan 5 server.	Genomics
IPR043509_Brdt_bromodomain_repeat_II_score	https://www.ebi.ac.uk/seqdb/confluence/display/JDSAT/InterProScan+5+Help+and+Documentation	"-log10(e-value) were kept for quantification". E-value was calculated at the InterProScan 5 server.	Genomics
IPR002999_Tudor_domain_score	https://www.ebi.ac.uk/seqdb/confluence/display/JDSAT/InterProScan+5+Help+and+Documentation	"-log10(e-value) were kept for quantification". E-value was calculated at the InterProScan 5 server.	Genomics
IPR004088_K_Homology_domain_type_1_score	https://www.ebi.ac.uk/seqdb/confluence/display/JDSAT/InterProScan+5+Help+and+Documentation	"-log10(e-value) were kept for quantification". E-value was calculated at the InterProScan 5 server.	Genomics
IPR035437_SNase_like_OB_fold_superfamily_score	https://www.ebi.ac.uk/seqdb/confluence/display/JDSAT/InterProScan+5+Help+and+Documentation	"-log10(e-value) were kept for quantification". E-value was calculated at the InterProScan 5 server.	Genomics
IPR004087_K_Homology_domain_score	https://www.ebi.ac.uk/seqdb/confluence/display/JDSAT/InterProScan+5+Help+and+Documentation	"-log10(e-value) were kept for quantification". E-value was calculated at the InterProScan 5 server.	Genomics
IPR036612_K_Homology_domain_type_1_superfamily_score	https://www.ebi.ac.uk/seqdb/confluence/display/JDSAT/InterProScan+5+Help+and+Documentation	"-log10(e-value) were kept for quantification". E-value was calculated at the InterProScan 5 server.	Genomics
IPR043151_Bromo_adjacent_homology_(BAH)_domain_superfamily_score	https://www.ebi.ac.uk/seqdb/confluence/display/JDSAT/InterProScan+5+Help+and+Documentation	"-log10(e-value) were kept for quantification". E-value was calculated at the InterProScan 5 server.	Genomics
IPR001025_Bromo_adjacent_homology_(BAH)_domain_score	https://www.ebi.ac.uk/seqdb/confluence/display/JDSAT/InterProScan+5+Help+and+Documentation	"-log10(e-value) were kept for quantification". E-value was calculated at the InterProScan 5 server.	Genomics
IPR000626_Ubiquitin_like_domain_score	https://www.ebi.ac.uk/seqdb/confluence/display/JDSAT/InterProScan+5+Help+and+Documentation	"-log10(e-value) were kept for quantification". E-value was calculated at the InterProScan 5 server.	Genomics
IPR020472_G_protein_beta_WD_40_repeat_score	https://www.ebi.ac.uk/seqdb/confluence/display/JDSAT/InterProScan+5+Help+and+Documentation	"-log10(e-value) were kept for quantification". E-value was calculated at the InterProScan 5 server.	Genomics
IPR001810_F_box_domain_score	https://www.ebi.ac.uk/seqdb/confluence/display/JDSAT/InterProScan+5+Help+and+Documentation	"-log10(e-value) were kept for quantification". E-value was calculated at the InterProScan 5 server.	Genomics
IPR012340_Nucleic_acid_binding_OB_fold_score	https://www.ebi.ac.uk/seqdb/confluence/display/JDSAT/InterProScan+5+Help+and+Documentation	"-log10(e-value) were kept for quantification". E-value was calculated at the InterProScan 5 server.	Genomics
IPR002951_Atrophin_like_score	https://www.ebi.ac.uk/seqdb/confluence/display/JDSAT/InterProScan+5+Help+and+Documentation	"-log10(e-value) were kept for quantification". E-value was calculated at the InterProScan 5 server.	Genomics
IPR035979_RNA_binding_domain_superfamily_score	https://www.ebi.ac.uk/seqdb/confluence/display/JDSAT/InterProScan+5+Help+and+Documentation	"-log10(e-value) were kept for quantification". E-value was calculated at the InterProScan 5 server.	Genomics
IPR000504_RNA_recognition_motif_domain_score	https://www.ebi.ac.uk/seqdb/confluence/display/JDSAT/InterProScan+5+Help+and+Documentation	"-log10(e-value) were kept for quantification". E-value was calculated at the InterProScan 5 server.	Genomics
IPR012677_Nucleotide_binding_alpha_beta_plait_domain_superfamily_score	https://www.ebi.ac.uk/seqdb/confluence/display/JDSAT/InterProScan+5+Help+and+Documentation	"-log10(e-value) were kept for quantification". E-value was calculated at the InterProScan 5 server.	Genomics
IPR029045_ClpP_crotonase_like_domain_superfamily_score	https://www.ebi.ac.uk/seqdb/confluence/display/JDSAT/InterProScan+5+Help+and+Documentation	"-log10(e-value) were kept for quantification". E-value was calculated at the InterProScan 5 server.	Genomics
IPR036188_FAD_NAD(P)_binding_domain_superfamily_score	https://www.ebi.ac.uk/seqdb/confluence/display/JDSAT/InterProScan+5+Help+and+Documentation	"-log10(e-value) were kept for quantification". E-value was calculated at the InterProScan 5 server.	Genomics
IPR003959_ATPase_AAA_type_core_score	https://www.ebi.ac.uk/seqdb/confluence/display/JDSAT/InterProScan+5+Help+and+Documentation	"-log10(e-value) were kept for quantification". E-value was calculated at the InterProScan 5 server.	Genomics
IPR032675_Leucine_rich_repeat_domain_superfamily_score	https://www.ebi.ac.uk/seqdb/confluence/display/JDSAT/InterProScan+5+Help+and+Documentation	"-log10(e-value) were kept for quantification". E-value was calculated at the InterProScan 5 server.	Genomics
IPR006553_Leucine_rich_repeat_cysteine_containing_subtype_score	https://www.ebi.ac.uk/seqdb/confluence/display/JDSAT/InterProScan+5+Help+and+Documentation	"-log10(e-value) were kept for quantification". E-value was calculated at the InterProScan 5 server.	Genomics
IPR018459_RII_binding_domain_score	https://www.ebi.ac.uk/seqdb/confluence/display/JDSAT/InterProScan+5+Help+and+Documentation	"-log10(e-value) were kept for quantification". E-value was calculated at the InterProScan 5 server.	Genomics
IPR036388_Winged_helix_like_DNA_binding_domain_superfamily_score	https://www.ebi.ac.uk/seqdb/confluence/display/JDSAT/InterProScan+5+Help+and+Documentation	"-log10(e-value) were kept for quantification". E-value was calculated at the InterProScan 5 server.	Genomics
IPR013026_Tetratricopeptide_repeat_containing_domain_score	https://www.ebi.ac.uk/seqdb/confluence/display/JDSAT/InterProScan+5+Help+and+Documentation	"-log10(e-value) were kept for quantification". E-value was calculated at the InterProScan 5 server.	Genomics
IPR011990_Tetratricopeptide_like_helical_domain_superfamily_score	https://www.ebi.ac.uk/seqdb/confluence/display/JDSAT/InterProScan+5+Help+and+Documentation	"-log10(e-value) were kept for quantification". E-value was calculated at the InterProScan 5 server.	Genomics
IPR019734_Tetratricopeptide_repeat_score	https://www.ebi.ac.uk/seqdb/confluence/display/JDSAT/InterProScan+5+Help+and+Documentation	"-log10(e-value) were kept for quantification". E-value was calculated at the InterProScan 5 server.	Genomics
IPR019787_Zinc_finger_PHD_finger_score	https://www.ebi.ac.uk/seqdb/confluence/display/JDSAT/InterProScan+5+Help+and+Documentation	"-log10(e-value) were kept for quantification". E-value was calculated at the InterProScan 5 server.	Genomics
IPR001965_Zinc_finger_PHD_type_score	https://www.ebi.ac.uk/seqdb/confluence/display/JDSAT/InterProScan+5+Help+and+Documentation	"-log10(e-value) were kept for quantification". E-value was calculated at the InterProScan 5 server.	Genomics
IPR011545_DEAD_DEAH_box_helicase_domain_score	https://www.ebi.ac.uk/seqdb/confluence/display/JDSAT/InterProScan+5+Help+and+Documentation	"-log10(e-value) were kept for quantification". E-value was calculated at the InterProScan 5 server.	Genomics
IPR014001_Helicase_superfamily_1_2_ATP_binding_domain_score	https://www.ebi.ac.uk/seqdb/confluence/display/JDSAT/InterProScan+5+Help+and+Documentation	"-log10(e-value) were kept for quantification". E-value was calculated at the InterProScan 5 server.	Genomics
IPR001650_Helicase_C_terminal_score	https://www.ebi.ac.uk/seqdb/confluence/display/JDSAT/InterProScan+5+Help+and+Documentation	"-log10(e-value) were kept for quantification". E-value was calculated at the InterProScan 5 server.	Genomics
IPR036390_Winged_helix_DNA_binding_domain_superfamily_score	https://www.ebi.ac.uk/seqdb/confluence/display/JDSAT/InterProScan+5+Help+and+Documentation	"-log10(e-value) were kept for quantification". E-value was calculated at the InterProScan 5 server.	Genomics
IPR001606_ARID_DNA_binding_domain_score	https://www.ebi.ac.uk/seqdb/confluence/display/JDSAT/InterProScan+5+Help+and+Documentation	"-log10(e-value) were kept for quantification". E-value was calculated at the InterProScan 5 server.	Genomics
IPR036431_ARID_DNA_binding_domain_superfamily_score	https://www.ebi.ac.uk/seqdb/confluence/display/JDSAT/InterProScan+5+Help+and+Documentation	"-log10(e-value) were kept for quantification". E-value was calculated at the InterProScan 5 server.	Genomics
IPR033388_SWI_SNF_like_complex_subunit_BAF250_C_terminal_score	https://www.ebi.ac.uk/seqdb/confluence/display/JDSAT/InterProScan+5+Help+and+Documentation	"-log10(e-value) were kept for quantification". E-value was calculated at the InterProScan 5 server.	Genomics
IPR000315_B_box_type_zinc_finger_score	https://www.ebi.ac.uk/seqdb/confluence/display/JDSAT/InterProScan+5+Help+and+Documentation	"-log10(e-value) were kept for quantification". E-value was calculated at the InterProScan 5 server.	Genomics
IPR008984_SMAD_FHA_domain_superfamily_score	https://www.ebi.ac.uk/seqdb/confluence/display/JDSAT/InterProScan+5+Help+and+Documentation	"-log10(e-value) were kept for quantification". E-value was calculated at the InterProScan 5 server.	Genomics
IPR016197_Chromo_like_domain_superfamily_score	https://www.ebi.ac.uk/seqdb/confluence/display/JDSAT/InterProScan+5+Help+and+Documentation	"-log10(e-value) were kept for quantification". E-value was calculated at the InterProScan 5 server.	Genomics
IPR017984_Chromo_domain_subgroup_score	https://www.ebi.ac.uk/seqdb/confluence/display/JDSAT/InterProScan+5+Help+and+Documentation	"-log10(e-value) were kept for quantification". E-value was calculated at the InterProScan 5 server.	Genomics
IPR000953_Chromo_chromo_shadow_domain_score	https://www.ebi.ac.uk/seqdb/confluence/display/JDSAT/InterProScan+5+Help+and+Documentation	"-log10(e-value) were kept for quantification". E-value was calculated at the InterProScan 5 server.	Genomics
IPR023780_Chromo_domain_score	https://www.ebi.ac.uk/seqdb/confluence/display/JDSAT/InterProScan+5+Help+and+Documentation	"-log10(e-value) were kept for quantification". E-value was calculated at the InterProScan 5 server.	Genomics
IPR033773_CBX_family_C_terminal_motif_score	https://www.ebi.ac.uk/seqdb/confluence/display/JDSAT/InterProScan+5+Help+and+Documentation	"-log10(e-value) were kept for quantification". E-value was calculated at the InterProScan 5 server.	Genomics
IPR001607_Zinc_finger_UBP_type_score	https://www.ebi.ac.uk/seqdb/confluence/display/JDSAT/InterProScan+5+Help+and+Documentation	"-log10(e-value) were kept for quantification". E-value was calculated at the InterProScan 5 server.	Genomics
IPR002893_Zinc_finger_MYND_type_score	https://www.ebi.ac.uk/seqdb/confluence/display/JDSAT/InterProScan+5+Help+and+Documentation	"-log10(e-value) were kept for quantification". E-value was calculated at the InterProScan 5 server.	Genomics
IPR001357_BRCT_domain_score	https://www.ebi.ac.uk/seqdb/confluence/display/JDSAT/InterProScan+5+Help+and+Documentation	"-log10(e-value) were kept for quantification". E-value was calculated at the InterProScan 5 server.	Genomics
IPR036420_BRCT_domain_superfamily_score	https://www.ebi.ac.uk/seqdb/confluence/display/JDSAT/InterProScan+5+Help+and+Documentation	"-log10(e-value) were kept for quantification". E-value was calculated at the InterProScan 5 server.	Genomics
IPR016181_Acyl_CoA_N_acyltransferase_score	https://www.ebi.ac.uk/seqdb/confluence/display/JDSAT/InterProScan+5+Help+and+Documentation	"-log10(e-value) were kept for quantification". E-value was calculated at the InterProScan 5 server.	Genomics
IPR041698_Methyltransferase_domain_25_score	https://www.ebi.ac.uk/seqdb/confluence/display/JDSAT/InterProScan+5+Help+and+Documentation	"-log10(e-value) were kept for quantification". E-value was calculated at the InterProScan 5 server.	Genomics
IPR041569_AAA_ATPase_AAA+_lid_domain_score	https://www.ebi.ac.uk/seqdb/confluence/display/JDSAT/InterProScan+5+Help+and+Documentation	"-log10(e-value) were kept for quantification". E-value was calculated at the InterProScan 5 server.	Genomics
IPR026905_Protein_ASX_like_PHD_domain_score	https://www.ebi.ac.uk/seqdb/confluence/display/JDSAT/InterProScan+5+Help+and+Documentation	"-log10(e-value) were kept for quantification". E-value was calculated at the InterProScan 5 server.	Genomics
IPR013088_Zinc_finger_NHR_GATA_type_score	https://www.ebi.ac.uk/seqdb/confluence/display/JDSAT/InterProScan+5+Help+and+Documentation	"-log10(e-value) were kept for quantification". E-value was calculated at the InterProScan 5 server.	Genomics
IPR035502_BR140_related_PWWD_domain_score	https://www.ebi.ac.uk/seqdb/confluence/display/JDSAT/InterProScan+5+Help+and+Documentation	"-log10(e-value) were kept for quantification". E-value was calculated at the InterProScan 5 server.	Genomics
IPR000313_PWWP_domain_score	https://www.ebi.ac.uk/seqdb/confluence/display/JDSAT/InterProScan+5+Help+and+Documentation	"-log10(e-value) were kept for quantification". E-value was calculated at the InterProScan 5 server.	Genomics
IPR034732_Extended_PHD_(ePHD)_domain_score	https://www.ebi.ac.uk/seqdb/confluence/display/JDSAT/InterProScan+5+Help+and+Documentation	"-log10(e-value) were kept for quantification". E-value was calculated at the InterProScan 5 server.	Genomics
IPR019542_Enhancer_of_polycomb_like_N_terminal_score	https://www.ebi.ac.uk/seqdb/confluence/display/JDSAT/InterProScan+5+Help+and+Documentation	"-log10(e-value) were kept for quantification". E-value was calculated at the InterProScan 5 server.	Genomics
IPR028941_WHIM2_domain_score	https://www.ebi.ac.uk/seqdb/confluence/display/JDSAT/InterProScan+5+Help+and+Documentation	"-log10(e-value) were kept for quantification". E-value was calculated at the InterProScan 5 server.	Genomics
IPR037374_BAZ2A_BAZ2B_bromodomain_score	https://www.ebi.ac.uk/seqdb/confluence/display/JDSAT/InterProScan+5+Help+and+Documentation	"-log10(e-value) were kept for quantification". E-value was calculated at the InterProScan 5 server.	Genomics
IPR025995_RNA_binding_activity_knot_of_a_chromodomain_score	https://www.ebi.ac.uk/seqdb/confluence/display/JDSAT/InterProScan+5+Help+and+Documentation	"-log10(e-value) were kept for quantification". E-value was calculated at the InterProScan 5 server.	Genomics
IPR000253_Forkhead_associated_(FHA)_domain_score	https://www.ebi.ac.uk/seqdb/confluence/display/JDSAT/InterProScan+5+Help+and+Documentation	"-log10(e-value) were kept for quantification". E-value was calculated at the InterProScan 5 server.	Genomics
IPR016378_Transcription_factor_cyclic_AMP_dependent_CRE_BP1_type_score	https://www.ebi.ac.uk/seqdb/confluence/display/JDSAT/InterProScan+5+Help+and+Documentation	"-log10(e-value) were kept for quantification". E-value was calculated at the InterProScan 5 server.	Genomics
IPR001005_SANT_Myb_domain_score	https://www.ebi.ac.uk/seqdb/confluence/display/JDSAT/InterProScan+5+Help+and+Documentation	"-log10(e-value) were kept for quantification". E-value was calculated at the InterProScan 5 server.	Genomics
IPR001739_Methyl_CpG_DNA_binding_score	https://www.ebi.ac.uk/seqdb/confluence/display/JDSAT/InterProScan+5+Help+and+Documentation	"-log10(e-value) were kept for quantification". E-value was calculated at the InterProScan 5 server.	Genomics
IPR018501_DDT_domain_score	https://www.ebi.ac.uk/seqdb/confluence/display/JDSAT/InterProScan+5+Help+and+Documentation	"-log10(e-value) were kept for quantification". E-value was calculated at the InterProScan 5 server.	Genomics
IPR017956_AT_hook_DNA_binding_motif_score	https://www.ebi.ac.uk/seqdb/confluence/display/JDSAT/InterProScan+5+Help+and+Documentation	"-log10(e-value) were kept for quantification". E-value was calculated at the InterProScan 5 server.	Genomics
IPR028942_WHIM1_domain_score	https://www.ebi.ac.uk/seqdb/confluence/display/JDSAT/InterProScan+5+Help+and+Documentation	"-log10(e-value) were kept for quantification". E-value was calculated at the InterProScan 5 server.	Genomics
IPR016177_DNA_binding_domain_superfamily_score	https://www.ebi.ac.uk/seqdb/confluence/display/JDSAT/InterProScan+5+Help+and+Documentation	"-log10(e-value) were kept for quantification". E-value was calculated at the InterProScan 5 server.	Genomics
IPR015915_Kelch_type_beta_propeller_score	https://www.ebi.ac.uk/seqdb/confluence/display/JDSAT/InterProScan+5+Help+and+Documentation	"-log10(e-value) were kept for quantification". E-value was calculated at the InterProScan 5 server.	Genomics
IPR008978_HSP20_like_chaperone_score	https://www.ebi.ac.uk/seqdb/confluence/display/JDSAT/InterProScan+5+Help+and+Documentation	"-log10(e-value) were kept for quantification". E-value was calculated at the InterProScan 5 server.	Genomics
IPR007052_CS_domain_score	https://www.ebi.ac.uk/seqdb/confluence/display/JDSAT/InterProScan+5+Help+and+Documentation	"-log10(e-value) were kept for quantification". E-value was calculated at the InterProScan 5 server.	Genomics
IPR031354_Bromodomain_protein_4_C_terminal_score	https://www.ebi.ac.uk/seqdb/confluence/display/JDSAT/InterProScan+5+Help+and+Documentation	"-log10(e-value) were kept for quantification". E-value was calculated at the InterProScan 5 server.	Genomics
IPR008251_Chromo_shadow_domain_score	https://www.ebi.ac.uk/seqdb/confluence/display/JDSAT/InterProScan+5+Help+and+Documentation	"-log10(e-value) were kept for quantification". E-value was calculated at the InterProScan 5 server.	Genomics
IPR028738_PH_interacting_protein_score	https://www.ebi.ac.uk/seqdb/confluence/display/JDSAT/InterProScan+5+Help+and+Documentation	"-log10(e-value) were kept for quantification". E-value was calculated at the InterProScan 5 server.	Genomics
IPR000770_SAND_domain_score	https://www.ebi.ac.uk/seqdb/confluence/display/JDSAT/InterProScan+5+Help+and+Documentation	"-log10(e-value) were kept for quantification". E-value was calculated at the InterProScan 5 server.	Genomics
IPR004865_HSR_domain_score	https://www.ebi.ac.uk/seqdb/confluence/display/JDSAT/InterProScan+5+Help+and+Documentation	"-log10(e-value) were kept for quantification". E-value was calculated at the InterProScan 5 server.	Genomics
IPR010919_SAND_like_domain_superfamily_score	https://www.ebi.ac.uk/seqdb/confluence/display/JDSAT/InterProScan+5+Help+and+Documentation	"-log10(e-value) were kept for quantification". E-value was calculated at the InterProScan 5 server.	Genomics
IPR025799_Protein_arginine_N_methyltransferase_score	https://www.ebi.ac.uk/seqdb/confluence/display/JDSAT/InterProScan+5+Help+and+Documentation	"-log10(e-value) were kept for quantification". E-value was calculated at the InterProScan 5 server.	Genomics
IPR014748_Enoyl_CoA_hydratase_C_terminal_score	https://www.ebi.ac.uk/seqdb/confluence/display/JDSAT/InterProScan+5+Help+and+Documentation	"-log10(e-value) were kept for quantification". E-value was calculated at the InterProScan 5 server.	Genomics
IPR001753_Enoyl_CoA_hydratase_isomerase_score	https://www.ebi.ac.uk/seqdb/confluence/display/JDSAT/InterProScan+5+Help+and+Documentation	"-log10(e-value) were kept for quantification". E-value was calculated at the InterProScan 5 server.	Genomics
IPR023696_Ureohydrolase_domain_superfamily_score	https://www.ebi.ac.uk/seqdb/confluence/display/JDSAT/InterProScan+5+Help+and+Documentation	"-log10(e-value) were kept for quantification". E-value was calculated at the InterProScan 5 server.	Genomics
IPR013136_WSTF_Acf1_Cbp146_score	https://www.ebi.ac.uk/seqdb/confluence/display/JDSAT/InterProScan+5+Help+and+Documentation	"-log10(e-value) were kept for quantification". E-value was calculated at the InterProScan 5 server.	Genomics
IPR032443_RAWUL_domain_score	https://www.ebi.ac.uk/seqdb/confluence/display/JDSAT/InterProScan+5+Help+and+Documentation	"-log10(e-value) were kept for quantification". E-value was calculated at the InterProScan 5 server.	Genomics
IPR025260_Domain_of_unknown_function_DUF4208_score	https://www.ebi.ac.uk/seqdb/confluence/display/JDSAT/InterProScan+5+Help+and+Documentation	"-log10(e-value) were kept for quantification". E-value was calculated at the InterProScan 5 server.	Genomics
IPR041426_Mos1_transposase_HTH_domain_score	https://www.ebi.ac.uk/seqdb/confluence/display/JDSAT/InterProScan+5+Help+and+Documentation	"-log10(e-value) were kept for quantification". E-value was calculated at the InterProScan 5 server.	Genomics
IPR000182_GNAT_domain_score	https://www.ebi.ac.uk/seqdb/confluence/display/JDSAT/InterProScan+5+Help+and+Documentation	"-log10(e-value) were kept for quantification". E-value was calculated at the InterProScan 5 server.	Genomics
IPR006560_AWS_domain_score	https://www.ebi.ac.uk/seqdb/confluence/display/JDSAT/InterProScan+5+Help+and+Documentation	"-log10(e-value) were kept for quantification". E-value was calculated at the InterProScan 5 server.	Genomics
IPR001214_SET_domain_score	https://www.ebi.ac.uk/seqdb/confluence/display/JDSAT/InterProScan+5+Help+and+Documentation	"-log10(e-value) were kept for quantification". E-value was calculated at the InterProScan 5 server.	Genomics
IPR003616_Post_SET_domain_score	https://www.ebi.ac.uk/seqdb/confluence/display/JDSAT/InterProScan+5+Help+and+Documentation	"-log10(e-value) were kept for quantification". E-value was calculated at the InterProScan 5 server.	Genomics
IPR000330_SNF2_related_N_terminal_domain_score	https://www.ebi.ac.uk/seqdb/confluence/display/JDSAT/InterProScan+5+Help+and+Documentation	"-log10(e-value) were kept for quantification". E-value was calculated at the InterProScan 5 server.	Genomics
IPR038718_SNF2_like_N_terminal_domain_superfamily_score	https://www.ebi.ac.uk/seqdb/confluence/display/JDSAT/InterProScan+5+Help+and+Documentation	"-log10(e-value) were kept for quantification". E-value was calculated at the InterProScan 5 server.	Genomics
IPR001578_Peptidase_C12_ubiquitin_carboxyl_terminal_hydrolase_score	https://www.ebi.ac.uk/seqdb/confluence/display/JDSAT/InterProScan+5+Help+and+Documentation	"-log10(e-value) were kept for quantification". E-value was calculated at the InterProScan 5 server.	Genomics
IPR036959_Peptidase_C12_ubiquitin_carboxyl_terminal_hydrolase_superfamily_score	https://www.ebi.ac.uk/seqdb/confluence/display/JDSAT/InterProScan+5+Help+and+Documentation	"-log10(e-value) were kept for quantification". E-value was calculated at the InterProScan 5 server.	Genomics
IPR027370_RING_type_zinc_finger_LisH_dimerisation_motif_score	https://www.ebi.ac.uk/seqdb/confluence/display/JDSAT/InterProScan+5+Help+and+Documentation	"-log10(e-value) were kept for quantification". E-value was calculated at the InterProScan 5 server.	Genomics
IPR011043_Galactose_oxidase_kelch_beta_propeller_score	https://www.ebi.ac.uk/seqdb/confluence/display/JDSAT/InterProScan+5+Help+and+Documentation	"-log10(e-value) were kept for quantification". E-value was calculated at the InterProScan 5 server.	Genomics
IPR041507_Peptidase_C12_C_terminal_domain_score	https://www.ebi.ac.uk/seqdb/confluence/display/JDSAT/InterProScan+5+Help+and+Documentation	"-log10(e-value) were kept for quantification". E-value was calculated at the InterProScan 5 server.	Genomics
IPR001440_Tetratricopeptide_repeat_1_score	https://www.ebi.ac.uk/seqdb/confluence/display/JDSAT/InterProScan+5+Help+and+Documentation	"-log10(e-value) were kept for quantification". E-value was calculated at the InterProScan 5 server.	Genomics
IPR012921_Spen_paralogue_and_orthologue_SPOC_C_terminal_score	https://www.ebi.ac.uk/seqdb/confluence/display/JDSAT/InterProScan+5+Help+and+Documentation	"-log10(e-value) were kept for quantification". E-value was calculated at the InterProScan 5 server.	Genomics
IPR036575_Transcription_elongation_factor_S_II_central_domain_superfamily_score	https://www.ebi.ac.uk/seqdb/confluence/display/JDSAT/InterProScan+5+Help+and+Documentation	"-log10(e-value) were kept for quantification". E-value was calculated at the InterProScan 5 server.	Genomics
IPR003618_Transcription_elongation_factor_S_II_central_domain_score	https://www.ebi.ac.uk/seqdb/confluence/display/JDSAT/InterProScan+5+Help+and+Documentation	"-log10(e-value) were kept for quantification". E-value was calculated at the InterProScan 5 server.	Genomics
IPR022755_Zinc_finger_double_stranded_RNA_binding_score	https://www.ebi.ac.uk/seqdb/confluence/display/JDSAT/InterProScan+5+Help+and+Documentation	"-log10(e-value) were kept for quantification". E-value was calculated at the InterProScan 5 server.	Genomics
IPR037259_BRK_domain_superfamily_score	https://www.ebi.ac.uk/seqdb/confluence/display/JDSAT/InterProScan+5+Help+and+Documentation	"-log10(e-value) were kept for quantification". E-value was calculated at the InterProScan 5 server.	Genomics
IPR006576_BRK_domain_score	https://www.ebi.ac.uk/seqdb/confluence/display/JDSAT/InterProScan+5+Help+and+Documentation	"-log10(e-value) were kept for quantification". E-value was calculated at the InterProScan 5 server.	Genomics
IPR000433_Zinc_finger_ZZ_type_score	https://www.ebi.ac.uk/seqdb/confluence/display/JDSAT/InterProScan+5+Help+and+Documentation	"-log10(e-value) were kept for quantification". E-value was calculated at the InterProScan 5 server.	Genomics
IPR043145_Zinc_finger_ZZ_type_superfamily_score	https://www.ebi.ac.uk/seqdb/confluence/display/JDSAT/InterProScan+5+Help+and+Documentation	"-log10(e-value) were kept for quantification". E-value was calculated at the InterProScan 5 server.	Genomics
IPR040793_CDH1_2_SANT_Helical_linker_1_score	https://www.ebi.ac.uk/seqdb/confluence/display/JDSAT/InterProScan+5+Help+and+Documentation	"-log10(e-value) were kept for quantification". E-value was calculated at the InterProScan 5 server.	Genomics
IPR001525_C_5_cytosine_methyltransferase_score	https://www.ebi.ac.uk/seqdb/confluence/display/JDSAT/InterProScan+5+Help+and+Documentation	"-log10(e-value) were kept for quantification". E-value was calculated at the InterProScan 5 server.	Genomics
IPR040552_DNMT3_cysteine_rich_ADD_domain_score	https://www.ebi.ac.uk/seqdb/confluence/display/JDSAT/InterProScan+5+Help+and+Documentation	"-log10(e-value) were kept for quantification". E-value was calculated at the InterProScan 5 server.	Genomics
IPR025750_Requiem_DPF_N_terminal_domain_score	https://www.ebi.ac.uk/seqdb/confluence/display/JDSAT/InterProScan+5+Help+and+Documentation	"-log10(e-value) were kept for quantification". E-value was calculated at the InterProScan 5 server.	Genomics
IPR012957_CHD_C_terminal_2_score	https://www.ebi.ac.uk/seqdb/confluence/display/JDSAT/InterProScan+5+Help+and+Documentation	"-log10(e-value) were kept for quantification". E-value was calculated at the InterProScan 5 server.	Genomics
IPR009463_Domain_of_unknown_function_DUF1087_score	https://www.ebi.ac.uk/seqdb/confluence/display/JDSAT/InterProScan+5+Help+and+Documentation	"-log10(e-value) were kept for quantification". E-value was calculated at the InterProScan 5 server.	Genomics
IPR012958_CHD_N_terminal_score	https://www.ebi.ac.uk/seqdb/confluence/display/JDSAT/InterProScan+5+Help+and+Documentation	"-log10(e-value) were kept for quantification". E-value was calculated at the InterProScan 5 server.	Genomics
IPR009462_Domain_of_unknown_function_DUF1086_score	https://www.ebi.ac.uk/seqdb/confluence/display/JDSAT/InterProScan+5+Help+and+Documentation	"-log10(e-value) were kept for quantification". E-value was calculated at the InterProScan 5 server.	Genomics
IPR006600_HTH_CenpB_type_DNA_binding_domain_score	https://www.ebi.ac.uk/seqdb/confluence/display/JDSAT/InterProScan+5+Help+and+Documentation	"-log10(e-value) were kept for quantification". E-value was calculated at the InterProScan 5 server.	Genomics
IPR009078_Ferritin_like_superfamily_score	https://www.ebi.ac.uk/seqdb/confluence/display/JDSAT/InterProScan+5+Help+and+Documentation	"-log10(e-value) were kept for quantification". E-value was calculated at the InterProScan 5 server.	Genomics
IPR013328_6_phosphogluconate_dehydrogenase_domain_2_score	https://www.ebi.ac.uk/seqdb/confluence/display/JDSAT/InterProScan+5+Help+and+Documentation	"-log10(e-value) were kept for quantification". E-value was calculated at the InterProScan 5 server.	Genomics
IPR008927_6_phosphogluconate_dehydrogenase_like_C_terminal_domain_superfamily_score	https://www.ebi.ac.uk/seqdb/confluence/display/JDSAT/InterProScan+5+Help+and+Documentation	"-log10(e-value) were kept for quantification". E-value was calculated at the InterProScan 5 server.	Genomics
IPR010506_DMAP1_binding_domain_score	https://www.ebi.ac.uk/seqdb/confluence/display/JDSAT/InterProScan+5+Help+and+Documentation	"-log10(e-value) were kept for quantification". E-value was calculated at the InterProScan 5 server.	Genomics
IPR029035_DHS_like_NAD_FAD_binding_domain_superfamily_score	https://www.ebi.ac.uk/seqdb/confluence/display/JDSAT/InterProScan+5+Help+and+Documentation	"-log10(e-value) were kept for quantification". E-value was calculated at the InterProScan 5 server.	Genomics
IPR002857_Zinc_finger_CXXC_type_score	https://www.ebi.ac.uk/seqdb/confluence/display/JDSAT/InterProScan+5+Help+and+Documentation	"-log10(e-value) were kept for quantification". E-value was calculated at the InterProScan 5 server.	Genomics
IPR006638_Elp3_MiaB_NifB_score	https://www.ebi.ac.uk/seqdb/confluence/display/JDSAT/InterProScan+5+Help+and+Documentation	"-log10(e-value) were kept for quantification". E-value was calculated at the InterProScan 5 server.	Genomics
IPR023404_Radical_SAM_alpha_beta_horseshoe_score	https://www.ebi.ac.uk/seqdb/confluence/display/JDSAT/InterProScan+5+Help+and+Documentation	"-log10(e-value) were kept for quantification". E-value was calculated at the InterProScan 5 server.	Genomics
IPR007197_Radical_SAM_score	https://www.ebi.ac.uk/seqdb/confluence/display/JDSAT/InterProScan+5+Help+and+Documentation	"-log10(e-value) were kept for quantification". E-value was calculated at the InterProScan 5 server.	Genomics
IPR007728_Pre_SET_domain_score	https://www.ebi.ac.uk/seqdb/confluence/display/JDSAT/InterProScan+5+Help+and+Documentation	"-log10(e-value) were kept for quantification". E-value was calculated at the InterProScan 5 server.	Genomics
IPR004875_DDE_superfamily_endonuclease_domain_score	https://www.ebi.ac.uk/seqdb/confluence/display/JDSAT/InterProScan+5+Help+and+Documentation	"-log10(e-value) were kept for quantification". E-value was calculated at the InterProScan 5 server.	Genomics
IPR017877_Myb_like_domain_score	https://www.ebi.ac.uk/seqdb/confluence/display/JDSAT/InterProScan+5+Help+and+Documentation	"-log10(e-value) were kept for quantification". E-value was calculated at the InterProScan 5 server.	Genomics
IPR017884_SANT_domain_score	https://www.ebi.ac.uk/seqdb/confluence/display/JDSAT/InterProScan+5+Help+and+Documentation	"-log10(e-value) were kept for quantification". E-value was calculated at the InterProScan 5 server.	Genomics
IPR036529_Coactivator_CBP_KIX_domain_superfamily_score	https://www.ebi.ac.uk/seqdb/confluence/display/JDSAT/InterProScan+5+Help+and+Documentation	"-log10(e-value) were kept for quantification". E-value was calculated at the InterProScan 5 server.	Genomics
IPR015947_PUA_like_superfamily_score	https://www.ebi.ac.uk/seqdb/confluence/display/JDSAT/InterProScan+5+Help+and+Documentation	"-log10(e-value) were kept for quantification". E-value was calculated at the InterProScan 5 server.	Genomics
IPR003101_Coactivator_CBP_KIX_domain_score	https://www.ebi.ac.uk/seqdb/confluence/display/JDSAT/InterProScan+5+Help+and+Documentation	"-log10(e-value) were kept for quantification". E-value was calculated at the InterProScan 5 server.	Genomics
IPR014722_Ribosomal_protein_L2_domain_2_score	https://www.ebi.ac.uk/seqdb/confluence/display/JDSAT/InterProScan+5+Help+and+Documentation	"-log10(e-value) were kept for quantification". E-value was calculated at the InterProScan 5 server.	Genomics
IPR013178_Histone_acetyltransferase_Rtt109_CBP_score	https://www.ebi.ac.uk/seqdb/confluence/display/JDSAT/InterProScan+5+Help+and+Documentation	"-log10(e-value) were kept for quantification". E-value was calculated at the InterProScan 5 server.	Genomics
IPR010303_CREB_binding_protein_p300_atypical_RING_domain_score	https://www.ebi.ac.uk/seqdb/confluence/display/JDSAT/InterProScan+5+Help+and+Documentation	"-log10(e-value) were kept for quantification". E-value was calculated at the InterProScan 5 server.	Genomics
IPR014744_Nuclear_receptor_coactivator_CREB_bp_like_interlocking_score	https://www.ebi.ac.uk/seqdb/confluence/display/JDSAT/InterProScan+5+Help+and+Documentation	"-log10(e-value) were kept for quantification". E-value was calculated at the InterProScan 5 server.	Genomics
IPR000197_Zinc_finger_TAZ_type_score	https://www.ebi.ac.uk/seqdb/confluence/display/JDSAT/InterProScan+5+Help+and+Documentation	"-log10(e-value) were kept for quantification". E-value was calculated at the InterProScan 5 server.	Genomics
IPR031162_CBP_p300_type_histone_acetyltransferase_domain_score	https://www.ebi.ac.uk/seqdb/confluence/display/JDSAT/InterProScan+5+Help+and+Documentation	"-log10(e-value) were kept for quantification". E-value was calculated at the InterProScan 5 server.	Genomics
IPR035898_TAZ_domain_superfamily_score	https://www.ebi.ac.uk/seqdb/confluence/display/JDSAT/InterProScan+5+Help+and+Documentation	"-log10(e-value) were kept for quantification". E-value was calculated at the InterProScan 5 server.	Genomics
IPR037073_Nuclear_receptor_coactivator_CREB_bp_like_interlocking_domain_superfamily_score	https://www.ebi.ac.uk/seqdb/confluence/display/JDSAT/InterProScan+5+Help+and+Documentation	"-log10(e-value) were kept for quantification". E-value was calculated at the InterProScan 5 server.	Genomics
IPR038547_CBP_p300_atypical_RING_domain_superfamily_score	https://www.ebi.ac.uk/seqdb/confluence/display/JDSAT/InterProScan+5+Help+and+Documentation	"-log10(e-value) were kept for quantification". E-value was calculated at the InterProScan 5 server.	Genomics
IPR009110_Nuclear_receptor_coactivator_interlocking_score	https://www.ebi.ac.uk/seqdb/confluence/display/JDSAT/InterProScan+5+Help+and+Documentation	"-log10(e-value) were kept for quantification". E-value was calculated at the InterProScan 5 server.	Genomics
IPR042577_EYA_domain_metazoan_score	https://www.ebi.ac.uk/seqdb/confluence/display/JDSAT/InterProScan+5+Help+and+Documentation	"-log10(e-value) were kept for quantification". E-value was calculated at the InterProScan 5 server.	Genomics
IPR028472_Eyes_absent_family_score	https://www.ebi.ac.uk/seqdb/confluence/display/JDSAT/InterProScan+5+Help+and+Documentation	"-log10(e-value) were kept for quantification". E-value was calculated at the InterProScan 5 server.	Genomics
IPR038102_EYA_domain_superfamily_score	https://www.ebi.ac.uk/seqdb/confluence/display/JDSAT/InterProScan+5+Help+and+Documentation	"-log10(e-value) were kept for quantification". E-value was calculated at the InterProScan 5 server.	Genomics
IPR006545_EYA_domain_score	https://www.ebi.ac.uk/seqdb/confluence/display/JDSAT/InterProScan+5+Help+and+Documentation	"-log10(e-value) were kept for quantification". E-value was calculated at the InterProScan 5 server.	Genomics
IPR031575_E1A_binding_protein_p400_N_terminal_score	https://www.ebi.ac.uk/seqdb/confluence/display/JDSAT/InterProScan+5+Help+and+Documentation	"-log10(e-value) were kept for quantification". E-value was calculated at the InterProScan 5 server.	Genomics
IPR037138_Histone_deacetylase_domain_superfamily_score	https://www.ebi.ac.uk/seqdb/confluence/display/JDSAT/InterProScan+5+Help+and+Documentation	"-log10(e-value) were kept for quantification". E-value was calculated at the InterProScan 5 server.	Genomics
IPR024643_Histone_deacetylase_glutamine_rich_N_terminal_domain_score	https://www.ebi.ac.uk/seqdb/confluence/display/JDSAT/InterProScan+5+Help+and+Documentation	"-log10(e-value) were kept for quantification". E-value was calculated at the InterProScan 5 server.	Genomics
IPR000286_Histone_deacetylase_family_score	https://www.ebi.ac.uk/seqdb/confluence/display/JDSAT/InterProScan+5+Help+and+Documentation	"-log10(e-value) were kept for quantification". E-value was calculated at the InterProScan 5 server.	Genomics
IPR023801_Histone_deacetylase_domain_score	https://www.ebi.ac.uk/seqdb/confluence/display/JDSAT/InterProScan+5+Help+and+Documentation	"-log10(e-value) were kept for quantification". E-value was calculated at the InterProScan 5 server.	Genomics
IPR017320_Histone_deacetylase_class_II_eukaryotic_score	https://www.ebi.ac.uk/seqdb/confluence/display/JDSAT/InterProScan+5+Help+and+Documentation	"-log10(e-value) were kept for quantification". E-value was calculated at the InterProScan 5 server.	Genomics
IPR041670_Zinc_knuckle_score	https://www.ebi.ac.uk/seqdb/confluence/display/JDSAT/InterProScan+5+Help+and+Documentation	"-log10(e-value) were kept for quantification". E-value was calculated at the InterProScan 5 server.	Genomics
IPR028651_ING_family_score	https://www.ebi.ac.uk/seqdb/confluence/display/JDSAT/InterProScan+5+Help+and+Documentation	"-log10(e-value) were kept for quantification". E-value was calculated at the InterProScan 5 server.	Genomics
IPR024610_Inhibitor_of_growth_protein_N_terminal_histone_binding_score	https://www.ebi.ac.uk/seqdb/confluence/display/JDSAT/InterProScan+5+Help+and+Documentation	"-log10(e-value) were kept for quantification". E-value was calculated at the InterProScan 5 server.	Genomics
IPR001346_Interferon_regulatory_factor_DNA_binding_domain_score	https://www.ebi.ac.uk/seqdb/confluence/display/JDSAT/InterProScan+5+Help+and+Documentation	"-log10(e-value) were kept for quantification". E-value was calculated at the InterProScan 5 server.	Genomics
IPR003347_JmjC_domain_score	https://www.ebi.ac.uk/seqdb/confluence/display/JDSAT/InterProScan+5+Help+and+Documentation	"-log10(e-value) were kept for quantification". E-value was calculated at the InterProScan 5 server.	Genomics
IPR003349_JmjN_domain_score	https://www.ebi.ac.uk/seqdb/confluence/display/JDSAT/InterProScan+5+Help+and+Documentation	"-log10(e-value) were kept for quantification". E-value was calculated at the InterProScan 5 server.	Genomics
IPR004198_Zinc_finger_C5HC2_type_score	https://www.ebi.ac.uk/seqdb/confluence/display/JDSAT/InterProScan+5+Help+and+Documentation	"-log10(e-value) were kept for quantification". E-value was calculated at the InterProScan 5 server.	Genomics
IPR013637_Lysine_specific_demethylase_like_domain_score	https://www.ebi.ac.uk/seqdb/confluence/display/JDSAT/InterProScan+5+Help+and+Documentation	"-log10(e-value) were kept for quantification". E-value was calculated at the InterProScan 5 server.	Genomics
IPR002717_Histone_acetyltransferase_domain_MYST_type_score	https://www.ebi.ac.uk/seqdb/confluence/display/JDSAT/InterProScan+5+Help+and+Documentation	"-log10(e-value) were kept for quantification". E-value was calculated at the InterProScan 5 server.	Genomics
IPR040706_MYST_zinc_finger_domain_score	https://www.ebi.ac.uk/seqdb/confluence/display/JDSAT/InterProScan+5+Help+and+Documentation	"-log10(e-value) were kept for quantification". E-value was calculated at the InterProScan 5 server.	Genomics
IPR005818_Linker_histone_H1_H5_domain_H15_score	https://www.ebi.ac.uk/seqdb/confluence/display/JDSAT/InterProScan+5+Help+and+Documentation	"-log10(e-value) were kept for quantification". E-value was calculated at the InterProScan 5 server.	Genomics
IPR020838_DBINO_domain_score	https://www.ebi.ac.uk/seqdb/confluence/display/JDSAT/InterProScan+5+Help+and+Documentation	"-log10(e-value) were kept for quantification". E-value was calculated at the InterProScan 5 server.	Genomics
IPR041667_Cupin_like_domain_8_score	https://www.ebi.ac.uk/seqdb/confluence/display/JDSAT/InterProScan+5+Help+and+Documentation	"-log10(e-value) were kept for quantification". E-value was calculated at the InterProScan 5 server.	Genomics
IPR019471_Interferon_regulatory_factor_3_score	https://www.ebi.ac.uk/seqdb/confluence/display/JDSAT/InterProScan+5+Help+and+Documentation	"-log10(e-value) were kept for quantification". E-value was calculated at the InterProScan 5 server.	Genomics
IPR017855_SMAD_like_domain_superfamily_score	https://www.ebi.ac.uk/seqdb/confluence/display/JDSAT/InterProScan+5+Help+and+Documentation	"-log10(e-value) were kept for quantification". E-value was calculated at the InterProScan 5 server.	Genomics
IPR004092_Mbt_repeat_score	https://www.ebi.ac.uk/seqdb/confluence/display/JDSAT/InterProScan+5+Help+and+Documentation	"-log10(e-value) were kept for quantification". E-value was calculated at the InterProScan 5 server.	Genomics
IPR002515_Zinc_finger_C2H2C_type_score	https://www.ebi.ac.uk/seqdb/confluence/display/JDSAT/InterProScan+5+Help+and+Documentation	"-log10(e-value) were kept for quantification". E-value was calculated at the InterProScan 5 server.	Genomics
IPR036060_Zinc_finger_C2H2C_type_superfamily_score	https://www.ebi.ac.uk/seqdb/confluence/display/JDSAT/InterProScan+5+Help+and+Documentation	"-log10(e-value) were kept for quantification". E-value was calculated at the InterProScan 5 server.	Genomics
IPR032346_Transcriptional_repressor_p66_coiled_coil_MBD2_interaction_domain_score	https://www.ebi.ac.uk/seqdb/confluence/display/JDSAT/InterProScan+5+Help+and+Documentation	"-log10(e-value) were kept for quantification". E-value was calculated at the InterProScan 5 server.	Genomics
IPR040386_Transcriptional_repressor_p66_score	https://www.ebi.ac.uk/seqdb/confluence/display/JDSAT/InterProScan+5+Help+and+Documentation	"-log10(e-value) were kept for quantification". E-value was calculated at the InterProScan 5 server.	Genomics
IPR000679_Zinc_finger_GATA_type_score	https://www.ebi.ac.uk/seqdb/confluence/display/JDSAT/InterProScan+5+Help+and+Documentation	"-log10(e-value) were kept for quantification". E-value was calculated at the InterProScan 5 server.	Genomics
IPR003888_FY_rich_N_terminal_score	https://www.ebi.ac.uk/seqdb/confluence/display/JDSAT/InterProScan+5+Help+and+Documentation	"-log10(e-value) were kept for quantification". E-value was calculated at the InterProScan 5 server.	Genomics
IPR003889_FY_rich_C_terminal_score	https://www.ebi.ac.uk/seqdb/confluence/display/JDSAT/InterProScan+5+Help+and+Documentation	"-log10(e-value) were kept for quantification". E-value was calculated at the InterProScan 5 server.	Genomics
IPR035496_HDGF_related_PWWP_domain_score	https://www.ebi.ac.uk/seqdb/confluence/display/JDSAT/InterProScan+5+Help+and+Documentation	"-log10(e-value) were kept for quantification". E-value was calculated at the InterProScan 5 server.	Genomics
IPR036218_HIV_integrase_binding_domain_superfamily_score	https://www.ebi.ac.uk/seqdb/confluence/display/JDSAT/InterProScan+5+Help+and+Documentation	"-log10(e-value) were kept for quantification". E-value was calculated at the InterProScan 5 server.	Genomics
IPR021567_Lens_epithelium_derived_growth_factor_integrase_binding_domain_score	https://www.ebi.ac.uk/seqdb/confluence/display/JDSAT/InterProScan+5+Help+and+Documentation	"-log10(e-value) were kept for quantification". E-value was calculated at the InterProScan 5 server.	Genomics
IPR035441_TFIIS_LEDGF_domain_superfamily_score	https://www.ebi.ac.uk/seqdb/confluence/display/JDSAT/InterProScan+5+Help+and+Documentation	"-log10(e-value) were kept for quantification". E-value was calculated at the InterProScan 5 server.	Genomics
IPR007526_SWIRM_domain_score	https://www.ebi.ac.uk/seqdb/confluence/display/JDSAT/InterProScan+5+Help+and+Documentation	"-log10(e-value) were kept for quantification". E-value was calculated at the InterProScan 5 server.	Genomics
IPR002937_Amine_oxidase_score	https://www.ebi.ac.uk/seqdb/confluence/display/JDSAT/InterProScan+5+Help+and+Documentation	"-log10(e-value) were kept for quantification". E-value was calculated at the InterProScan 5 server.	Genomics
IPR024943_Enhancer_of_polycomb_protein_score	https://www.ebi.ac.uk/seqdb/confluence/display/JDSAT/InterProScan+5+Help+and+Documentation	"-log10(e-value) were kept for quantification". E-value was calculated at the InterProScan 5 server.	Genomics
IPR041070_Jumonji_helical_domain_score	https://www.ebi.ac.uk/seqdb/confluence/display/JDSAT/InterProScan+5+Help+and+Documentation	"-log10(e-value) were kept for quantification". E-value was calculated at the InterProScan 5 server.	Genomics
IPR039977_Histone_lysine_N_methyltransferase_KMT5B_KMT5C_SET9_score	https://www.ebi.ac.uk/seqdb/confluence/display/JDSAT/InterProScan+5+Help+and+Documentation	"-log10(e-value) were kept for quantification". E-value was calculated at the InterProScan 5 server.	Genomics
IPR041938_Histone_lysine_N_methyltransferase_N_terminal_domain_score	https://www.ebi.ac.uk/seqdb/confluence/display/JDSAT/InterProScan+5+Help+and+Documentation	"-log10(e-value) were kept for quantification". E-value was calculated at the InterProScan 5 server.	Genomics
IPR040477_Lysine_specific_demethylase_4_Tudor_domain_score	https://www.ebi.ac.uk/seqdb/confluence/display/JDSAT/InterProScan+5+Help+and+Documentation	"-log10(e-value) were kept for quantification". E-value was calculated at the InterProScan 5 server.	Genomics
IPR003649_B_box_C_terminal_score	https://www.ebi.ac.uk/seqdb/confluence/display/JDSAT/InterProScan+5+Help+and+Documentation	"-log10(e-value) were kept for quantification". E-value was calculated at the InterProScan 5 server.	Genomics
IPR003084_Histone_deacetylase_score	https://www.ebi.ac.uk/seqdb/confluence/display/JDSAT/InterProScan+5+Help+and+Documentation	"-log10(e-value) were kept for quantification". E-value was calculated at the InterProScan 5 server.	Genomics
IPR033467_Tesmin_TSO1_like_CXC_domain_score	https://www.ebi.ac.uk/seqdb/confluence/display/JDSAT/InterProScan+5+Help+and+Documentation	"-log10(e-value) were kept for quantification". E-value was calculated at the InterProScan 5 server.	Genomics
IPR016569_Methyltransferase_trithorax_score	https://www.ebi.ac.uk/seqdb/confluence/display/JDSAT/InterProScan+5+Help+and+Documentation	"-log10(e-value) were kept for quantification". E-value was calculated at the InterProScan 5 server.	Genomics
IPR033660_Histone_deacetylase_4_score	https://www.ebi.ac.uk/seqdb/confluence/display/JDSAT/InterProScan+5+Help+and+Documentation	"-log10(e-value) were kept for quantification". E-value was calculated at the InterProScan 5 server.	Genomics
IPR025790_Histone_lysine_N_methyltransferase_Suvar4_20_score	https://www.ebi.ac.uk/seqdb/confluence/display/JDSAT/InterProScan+5+Help+and+Documentation	"-log10(e-value) were kept for quantification". E-value was calculated at the InterProScan 5 server.	Genomics
IPR001909_Krueppel_associated_box_score	https://www.ebi.ac.uk/seqdb/confluence/display/JDSAT/InterProScan+5+Help+and+Documentation	"-log10(e-value) were kept for quantification". E-value was calculated at the InterProScan 5 server.	Genomics
IPR036051_KRAB_domain_superfamily_score	https://www.ebi.ac.uk/seqdb/confluence/display/JDSAT/InterProScan+5+Help+and+Documentation	"-log10(e-value) were kept for quantification". E-value was calculated at the InterProScan 5 server.	Genomics
IPR026489_CXC_domain_score	https://www.ebi.ac.uk/seqdb/confluence/display/JDSAT/InterProScan+5+Help+and+Documentation	"-log10(e-value) were kept for quantification". E-value was calculated at the InterProScan 5 server.	Genomics
IPR041343_Polycomb_repressive_complex_2_subunit_EZH1_EZH2_tri_helical_domain_score	https://www.ebi.ac.uk/seqdb/confluence/display/JDSAT/InterProScan+5+Help+and+Documentation	"-log10(e-value) were kept for quantification". E-value was calculated at the InterProScan 5 server.	Genomics
IPR021654_Histone_lysine_N_methyltransferase_EZH1_EZH2_score	https://www.ebi.ac.uk/seqdb/confluence/display/JDSAT/InterProScan+5+Help+and+Documentation	"-log10(e-value) were kept for quantification". E-value was calculated at the InterProScan 5 server.	Genomics
IPR041355_Pre_SET_CXC_domain_score	https://www.ebi.ac.uk/seqdb/confluence/display/JDSAT/InterProScan+5+Help+and+Documentation	"-log10(e-value) were kept for quantification". E-value was calculated at the InterProScan 5 server.	Genomics
IPR006115_6_phosphogluconate_dehydrogenase_NADP_binding_score	https://www.ebi.ac.uk/seqdb/confluence/display/JDSAT/InterProScan+5+Help+and+Documentation	"-log10(e-value) were kept for quantification". E-value was calculated at the InterProScan 5 server.	Genomics
IPR029154_3_hydroxyisobutyrate_dehydrogenase_NAD_binding_domain_score	https://www.ebi.ac.uk/seqdb/confluence/display/JDSAT/InterProScan+5+Help+and+Documentation	"-log10(e-value) were kept for quantification". E-value was calculated at the InterProScan 5 server.	Genomics
IPR009607_Enhancer_of_polycomb_C_terminal_score	https://www.ebi.ac.uk/seqdb/confluence/display/JDSAT/InterProScan+5+Help+and+Documentation	"-log10(e-value) were kept for quantification". E-value was calculated at the InterProScan 5 server.	Genomics
IPR029526_PiggyBac_transposable_element_derived_protein_score	https://www.ebi.ac.uk/seqdb/confluence/display/JDSAT/InterProScan+5+Help+and+Documentation	"-log10(e-value) were kept for quantification". E-value was calculated at the InterProScan 5 server.	Genomics
IPR038603_FCS_type_zinc_finger_superfamily_score	https://www.ebi.ac.uk/seqdb/confluence/display/JDSAT/InterProScan+5+Help+and+Documentation	"-log10(e-value) were kept for quantification". E-value was calculated at the InterProScan 5 server.	Genomics
IPR012313_Zinc_finger_FCS_type_score	https://www.ebi.ac.uk/seqdb/confluence/display/JDSAT/InterProScan+5+Help+and+Documentation	"-log10(e-value) were kept for quantification". E-value was calculated at the InterProScan 5 server.	Genomics
IPR007848_Methyltransferase_small_domain_score	https://www.ebi.ac.uk/seqdb/confluence/display/JDSAT/InterProScan+5+Help+and+Documentation	"-log10(e-value) were kept for quantification". E-value was calculated at the InterProScan 5 server.	Genomics
IPR009464_PCAF_N_terminal_score	https://www.ebi.ac.uk/seqdb/confluence/display/JDSAT/InterProScan+5+Help+and+Documentation	"-log10(e-value) were kept for quantification". E-value was calculated at the InterProScan 5 server.	Genomics
IPR037800_Histone_acetyltransferase_GCN5_score	https://www.ebi.ac.uk/seqdb/confluence/display/JDSAT/InterProScan+5+Help+and+Documentation	"-log10(e-value) were kept for quantification". E-value was calculated at the InterProScan 5 server.	Genomics
IPR016376_Histone_acetyltransferase_GCN5_PCAF_score	https://www.ebi.ac.uk/seqdb/confluence/display/JDSAT/InterProScan+5+Help+and+Documentation	"-log10(e-value) were kept for quantification". E-value was calculated at the InterProScan 5 server.	Genomics
IPR011124_Zinc_finger_CW_type_score	https://www.ebi.ac.uk/seqdb/confluence/display/JDSAT/InterProScan+5+Help+and+Documentation	"-log10(e-value) were kept for quantification". E-value was calculated at the InterProScan 5 server.	Genomics
IPR028002_Myb_SANT_like_DNA_binding_domain_score	https://www.ebi.ac.uk/seqdb/confluence/display/JDSAT/InterProScan+5+Help+and+Documentation	"-log10(e-value) were kept for quantification". E-value was calculated at the InterProScan 5 server.	Genomics
IPR014012_Helicase_SANT_associated_domain_score	https://www.ebi.ac.uk/seqdb/confluence/display/JDSAT/InterProScan+5+Help+and+Documentation	"-log10(e-value) were kept for quantification". E-value was calculated at the InterProScan 5 server.	Genomics
IPR036885_SWIB_MDM2_domain_superfamily_score	https://www.ebi.ac.uk/seqdb/confluence/display/JDSAT/InterProScan+5+Help+and+Documentation	"-log10(e-value) were kept for quantification". E-value was calculated at the InterProScan 5 server.	Genomics
IPR043449_PHD_finger_protein_20_like_score	https://www.ebi.ac.uk/seqdb/confluence/display/JDSAT/InterProScan+5+Help+and+Documentation	"-log10(e-value) were kept for quantification". E-value was calculated at the InterProScan 5 server.	Genomics
IPR025894_Polycomb_like_MTF2_factor_2_C_terminal_domain_score	https://www.ebi.ac.uk/seqdb/confluence/display/JDSAT/InterProScan+5+Help+and+Documentation	"-log10(e-value) were kept for quantification". E-value was calculated at the InterProScan 5 server.	Genomics
IPR000949_ELM2_domain_score	https://www.ebi.ac.uk/seqdb/confluence/display/JDSAT/InterProScan+5+Help+and+Documentation	"-log10(e-value) were kept for quantification". E-value was calculated at the InterProScan 5 server.	Genomics
IPR025884_Methyl_CpG_binding_protein_2_3_C_terminal_domain_score	https://www.ebi.ac.uk/seqdb/confluence/display/JDSAT/InterProScan+5+Help+and+Documentation	"-log10(e-value) were kept for quantification". E-value was calculated at the InterProScan 5 server.	Genomics
IPR032343_Methyl_CpG_binding_domain_protein_2_3_p55_binding_region_score	https://www.ebi.ac.uk/seqdb/confluence/display/JDSAT/InterProScan+5+Help+and+Documentation	"-log10(e-value) were kept for quantification". E-value was calculated at the InterProScan 5 server.	Genomics
IPR035170_Metastasis_associated_protein_MTA1_R1_domain_score	https://www.ebi.ac.uk/seqdb/confluence/display/JDSAT/InterProScan+5+Help+and+Documentation	"-log10(e-value) were kept for quantification". E-value was calculated at the InterProScan 5 server.	Genomics
IPR040138_Mesoderm_induction_early_response_protein_metastasis_associated_protein_score	https://www.ebi.ac.uk/seqdb/confluence/display/JDSAT/InterProScan+5+Help+and+Documentation	"-log10(e-value) were kept for quantification". E-value was calculated at the InterProScan 5 server.	Genomics
IPR015353_Rubisco_LSMT_substrate_binding_domain_score	https://www.ebi.ac.uk/seqdb/confluence/display/JDSAT/InterProScan+5+Help+and+Documentation	"-log10(e-value) were kept for quantification". E-value was calculated at the InterProScan 5 server.	Genomics
IPR036464_Rubisco_LSMT_substrate_binding_domain_superfamily_score	https://www.ebi.ac.uk/seqdb/confluence/display/JDSAT/InterProScan+5+Help+and+Documentation	"-log10(e-value) were kept for quantification". E-value was calculated at the InterProScan 5 server.	Genomics
IPR038348_SLED_domain_superfamily_score	https://www.ebi.ac.uk/seqdb/confluence/display/JDSAT/InterProScan+5+Help+and+Documentation	"-log10(e-value) were kept for quantification". E-value was calculated at the InterProScan 5 server.	Genomics
IPR021987_SLED_domain_score	https://www.ebi.ac.uk/seqdb/confluence/display/JDSAT/InterProScan+5+Help+and+Documentation	"-log10(e-value) were kept for quantification". E-value was calculated at the InterProScan 5 server.	Genomics
IPR033763_Polycomb_group_protein_RNA_binding_region_score	https://www.ebi.ac.uk/seqdb/confluence/display/JDSAT/InterProScan+5+Help+and+Documentation	"-log10(e-value) were kept for quantification". E-value was calculated at the InterProScan 5 server.	Genomics
IPR011257_DNA_glycosylase_score	https://www.ebi.ac.uk/seqdb/confluence/display/JDSAT/InterProScan+5+Help+and+Documentation	"-log10(e-value) were kept for quantification". E-value was calculated at the InterProScan 5 server.	Genomics
IPR037385_Methyl_CpG_binding_domain_protein_5_6_score	https://www.ebi.ac.uk/seqdb/confluence/display/JDSAT/InterProScan+5+Help+and+Documentation	"-log10(e-value) were kept for quantification". E-value was calculated at the InterProScan 5 server.	Genomics
IPR037604_Scm_like_with_four_MBT_domains_protein_1_2_SAM_domain_score	https://www.ebi.ac.uk/seqdb/confluence/display/JDSAT/InterProScan+5+Help+and+Documentation	"-log10(e-value) were kept for quantification". E-value was calculated at the InterProScan 5 server.	Genomics
IPR036678_MutS_connector_domain_superfamily_score	https://www.ebi.ac.uk/seqdb/confluence/display/JDSAT/InterProScan+5+Help+and+Documentation	"-log10(e-value) were kept for quantification". E-value was calculated at the InterProScan 5 server.	Genomics
IPR007696_DNA_mismatch_repair_protein_MutS_core_score	https://www.ebi.ac.uk/seqdb/confluence/display/JDSAT/InterProScan+5+Help+and+Documentation	"-log10(e-value) were kept for quantification". E-value was calculated at the InterProScan 5 server.	Genomics
IPR000432_DNA_mismatch_repair_protein_MutS_C_terminal_score	https://www.ebi.ac.uk/seqdb/confluence/display/JDSAT/InterProScan+5+Help+and+Documentation	"-log10(e-value) were kept for quantification". E-value was calculated at the InterProScan 5 server.	Genomics
IPR007860_DNA_mismatch_repair_protein_MutS_connector_domain_score	https://www.ebi.ac.uk/seqdb/confluence/display/JDSAT/InterProScan+5+Help+and+Documentation	"-log10(e-value) were kept for quantification". E-value was calculated at the InterProScan 5 server.	Genomics
IPR016151_DNA_mismatch_repair_protein_MutS_N_terminal_score	https://www.ebi.ac.uk/seqdb/confluence/display/JDSAT/InterProScan+5+Help+and+Documentation	"-log10(e-value) were kept for quantification". E-value was calculated at the InterProScan 5 server.	Genomics
IPR007695_DNA_mismatch_repair_protein_MutS_like_N_terminal_score	https://www.ebi.ac.uk/seqdb/confluence/display/JDSAT/InterProScan+5+Help+and+Documentation	"-log10(e-value) were kept for quantification". E-value was calculated at the InterProScan 5 server.	Genomics
IPR036187_DNA_mismatch_repair_protein_MutS_core_domain_superfamily_score	https://www.ebi.ac.uk/seqdb/confluence/display/JDSAT/InterProScan+5+Help+and+Documentation	"-log10(e-value) were kept for quantification". E-value was calculated at the InterProScan 5 server.	Genomics
IPR014920_Nuclear_receptor_coactivator_Ncoa_type_interlocking_score	https://www.ebi.ac.uk/seqdb/confluence/display/JDSAT/InterProScan+5+Help+and+Documentation	"-log10(e-value) were kept for quantification". E-value was calculated at the InterProScan 5 server.	Genomics
IPR017426_Nuclear_receptor_coactivator_score	https://www.ebi.ac.uk/seqdb/confluence/display/JDSAT/InterProScan+5+Help+and+Documentation	"-log10(e-value) were kept for quantification". E-value was calculated at the InterProScan 5 server.	Genomics
IPR032565_Domain_of_unknown_function_DUF4927_score	https://www.ebi.ac.uk/seqdb/confluence/display/JDSAT/InterProScan+5+Help+and+Documentation	"-log10(e-value) were kept for quantification". E-value was calculated at the InterProScan 5 server.	Genomics
IPR037077_Nuclear_receptor_coactivator_Ncoa_type_interlocking_domain_superfamily_score	https://www.ebi.ac.uk/seqdb/confluence/display/JDSAT/InterProScan+5+Help+and+Documentation	"-log10(e-value) were kept for quantification". E-value was calculated at the InterProScan 5 server.	Genomics
IPR014935_Nuclear_receptor_coactivator_receptor_binding_domain_score	https://www.ebi.ac.uk/seqdb/confluence/display/JDSAT/InterProScan+5+Help+and+Documentation	"-log10(e-value) were kept for quantification". E-value was calculated at the InterProScan 5 server.	Genomics
IPR010011_Domain_of_unknown_function_DUF1518_score	https://www.ebi.ac.uk/seqdb/confluence/display/JDSAT/InterProScan+5+Help+and+Documentation	"-log10(e-value) were kept for quantification". E-value was calculated at the InterProScan 5 server.	Genomics
IPR022255_Domain_of_unknown_function_DUF3776_score	https://www.ebi.ac.uk/seqdb/confluence/display/JDSAT/InterProScan+5+Help+and+Documentation	"-log10(e-value) were kept for quantification". E-value was calculated at the InterProScan 5 server.	Genomics
IPR003121_SWIB_MDM2_domain_score	https://www.ebi.ac.uk/seqdb/confluence/display/JDSAT/InterProScan+5+Help+and+Documentation	"-log10(e-value) were kept for quantification". E-value was calculated at the InterProScan 5 server.	Genomics
IPR026591_Sirtuin_catalytic_core_small_domain_superfamily_score	https://www.ebi.ac.uk/seqdb/confluence/display/JDSAT/InterProScan+5+Help+and+Documentation	"-log10(e-value) were kept for quantification". E-value was calculated at the InterProScan 5 server.	Genomics
IPR026590_Sirtuin_family_catalytic_core_domain_score	https://www.ebi.ac.uk/seqdb/confluence/display/JDSAT/InterProScan+5+Help+and+Documentation	"-log10(e-value) were kept for quantification". E-value was calculated at the InterProScan 5 server.	Genomics
IPR003000_Sirtuin_family_score	https://www.ebi.ac.uk/seqdb/confluence/display/JDSAT/InterProScan+5+Help+and+Documentation	"-log10(e-value) were kept for quantification". E-value was calculated at the InterProScan 5 server.	Genomics
IPR027238_RuvB_like_score	https://www.ebi.ac.uk/seqdb/confluence/display/JDSAT/InterProScan+5+Help+and+Documentation	"-log10(e-value) were kept for quantification". E-value was calculated at the InterProScan 5 server.	Genomics
IPR010339_TIP49_P_loop_domain_score	https://www.ebi.ac.uk/seqdb/confluence/display/JDSAT/InterProScan+5+Help+and+Documentation	"-log10(e-value) were kept for quantification". E-value was calculated at the InterProScan 5 server.	Genomics
IPR003655_Krueppel_associated_box_related_score	https://www.ebi.ac.uk/seqdb/confluence/display/JDSAT/InterProScan+5+Help+and+Documentation	"-log10(e-value) were kept for quantification". E-value was calculated at the InterProScan 5 server.	Genomics
IPR028804_SSX_family_score	https://www.ebi.ac.uk/seqdb/confluence/display/JDSAT/InterProScan+5+Help+and+Documentation	"-log10(e-value) were kept for quantification". E-value was calculated at the InterProScan 5 server.	Genomics
IPR029295_Snf2_ATP_coupling_domain_score	https://www.ebi.ac.uk/seqdb/confluence/display/JDSAT/InterProScan+5+Help+and+Documentation	"-log10(e-value) were kept for quantification". E-value was calculated at the InterProScan 5 server.	Genomics
IPR041306_NSD_Cys_His_rich_domain_score	https://www.ebi.ac.uk/seqdb/confluence/display/JDSAT/InterProScan+5+Help+and+Documentation	"-log10(e-value) were kept for quantification". E-value was calculated at the InterProScan 5 server.	Genomics
IPR007861_DNA_mismatch_repair_protein_MutS_clamp_score	https://www.ebi.ac.uk/seqdb/confluence/display/JDSAT/InterProScan+5+Help+and+Documentation	"-log10(e-value) were kept for quantification". E-value was calculated at the InterProScan 5 server.	Genomics
IPR014978_Glutamine_Leucine_Glutamine_QLQ_score	https://www.ebi.ac.uk/seqdb/confluence/display/JDSAT/InterProScan+5+Help+and+Documentation	"-log10(e-value) were kept for quantification". E-value was calculated at the InterProScan 5 server.	Genomics
IPR029915_ISWI_family_metazoa_score	https://www.ebi.ac.uk/seqdb/confluence/display/JDSAT/InterProScan+5+Help+and+Documentation	"-log10(e-value) were kept for quantification". E-value was calculated at the InterProScan 5 server.	Genomics
IPR015194_ISWI_HAND_domain_score	https://www.ebi.ac.uk/seqdb/confluence/display/JDSAT/InterProScan+5+Help+and+Documentation	"-log10(e-value) were kept for quantification". E-value was calculated at the InterProScan 5 server.	Genomics
IPR015195_SLIDE_domain_score	https://www.ebi.ac.uk/seqdb/confluence/display/JDSAT/InterProScan+5+Help+and+Documentation	"-log10(e-value) were kept for quantification". E-value was calculated at the InterProScan 5 server.	Genomics
IPR036306_ISWI_HAND_domain_superfamily_score	https://www.ebi.ac.uk/seqdb/confluence/display/JDSAT/InterProScan+5+Help+and+Documentation	"-log10(e-value) were kept for quantification". E-value was calculated at the InterProScan 5 server.	Genomics
IPR019041_SSXRD_motif_score	https://www.ebi.ac.uk/seqdb/confluence/display/JDSAT/InterProScan+5+Help+and+Documentation	"-log10(e-value) were kept for quantification". E-value was calculated at the InterProScan 5 server.	Genomics
IPR042487_RuvB_like_helicase_2_domain_II_score	https://www.ebi.ac.uk/seqdb/confluence/display/JDSAT/InterProScan+5+Help+and+Documentation	"-log10(e-value) were kept for quantification". E-value was calculated at the InterProScan 5 server.	Genomics
IPR017261_DNA_mismatch_repair_protein_MutS_MSH_score	https://www.ebi.ac.uk/seqdb/confluence/display/JDSAT/InterProScan+5+Help+and+Documentation	"-log10(e-value) were kept for quantification". E-value was calculated at the InterProScan 5 server.	Genomics
IPR041048_RuvB_like_AAA_lid_domain_score	https://www.ebi.ac.uk/seqdb/confluence/display/JDSAT/InterProScan+5+Help+and+Documentation	"-log10(e-value) were kept for quantification". E-value was calculated at the InterProScan 5 server.	Genomics
IPR017328_Sirtuin_class_I_score	https://www.ebi.ac.uk/seqdb/confluence/display/JDSAT/InterProScan+5+Help+and+Documentation	"-log10(e-value) were kept for quantification". E-value was calculated at the InterProScan 5 server.	Genomics
IPR024657_COMPASS_complex_Set1_subunit_N_SET_domain_score	https://www.ebi.ac.uk/seqdb/confluence/display/JDSAT/InterProScan+5+Help+and+Documentation	"-log10(e-value) were kept for quantification". E-value was calculated at the InterProScan 5 server.	Genomics
IPR035505_ZMYND8_11_PWWP_domain_score	https://www.ebi.ac.uk/seqdb/confluence/display/JDSAT/InterProScan+5+Help+and+Documentation	"-log10(e-value) were kept for quantification". E-value was calculated at the InterProScan 5 server.	Genomics
IPR040175_Methylcytosine_dioxygenase_TET1_2_3_score	https://www.ebi.ac.uk/seqdb/confluence/display/JDSAT/InterProScan+5+Help+and+Documentation	"-log10(e-value) were kept for quantification". E-value was calculated at the InterProScan 5 server.	Genomics
IPR003105_SRA_YDG_score	https://www.ebi.ac.uk/seqdb/confluence/display/JDSAT/InterProScan+5+Help+and+Documentation	"-log10(e-value) were kept for quantification". E-value was calculated at the InterProScan 5 server.	Genomics
IPR021991_UHRF1_tandem_tudor_domain_score	https://www.ebi.ac.uk/seqdb/confluence/display/JDSAT/InterProScan+5+Help+and+Documentation	"-log10(e-value) were kept for quantification". E-value was calculated at the InterProScan 5 server.	Genomics
IPR036987_SRA_YDG_superfamily_score	https://www.ebi.ac.uk/seqdb/confluence/display/JDSAT/InterProScan+5+Help+and+Documentation	"-log10(e-value) were kept for quantification". E-value was calculated at the InterProScan 5 server.	Genomics
IPR042778_Zinc_finger_CW_type_PWWP_domain_protein_ZCWPW1_ZCWPW2_score	https://www.ebi.ac.uk/seqdb/confluence/display/JDSAT/InterProScan+5+Help+and+Documentation	"-log10(e-value) were kept for quantification". E-value was calculated at the InterProScan 5 server.	Genomics
IPR011381_Histone_H3_K9_methyltransferase_score	https://www.ebi.ac.uk/seqdb/confluence/display/JDSAT/InterProScan+5+Help+and+Documentation	"-log10(e-value) were kept for quantification". E-value was calculated at the InterProScan 5 server.	Genomics
IPR010304_Survival_motor_neuron_score	https://www.ebi.ac.uk/seqdb/confluence/display/JDSAT/InterProScan+5+Help+and+Documentation	"-log10(e-value) were kept for quantification". E-value was calculated at the InterProScan 5 server.	Genomics
IPR019835_SWIB_domain_score	https://www.ebi.ac.uk/seqdb/confluence/display/JDSAT/InterProScan+5+Help+and+Documentation	"-log10(e-value) were kept for quantification". E-value was calculated at the InterProScan 5 server.	Genomics
IPR040240_Transcription_initiation_factor_TFIID_subunit_1_score	https://www.ebi.ac.uk/seqdb/confluence/display/JDSAT/InterProScan+5+Help+and+Documentation	"-log10(e-value) were kept for quantification". E-value was calculated at the InterProScan 5 server.	Genomics
IPR024779_2OGFeDO_oxygenase_domain_score	https://www.ebi.ac.uk/seqdb/confluence/display/JDSAT/InterProScan+5+Help+and+Documentation	"-log10(e-value) were kept for quantification". E-value was calculated at the InterProScan 5 server.	Genomics
IPR037866_WD40_repeat_containing_protein_Swd3_WDR5_score	https://www.ebi.ac.uk/seqdb/confluence/display/JDSAT/InterProScan+5+Help+and+Documentation	"-log10(e-value) were kept for quantification". E-value was calculated at the InterProScan 5 server.	Genomics
IPR022591_Transcription_initiation_factor_TFIID_subunit_1_domain_of_unknown_function_score	https://www.ebi.ac.uk/seqdb/confluence/display/JDSAT/InterProScan+5+Help+and+Documentation	"-log10(e-value) were kept for quantification". E-value was calculated at the InterProScan 5 server.	Genomics
IPR011177_Transcription_initiation_factor_TFIID_subunit_1_animal_score	https://www.ebi.ac.uk/seqdb/confluence/display/JDSAT/InterProScan+5+Help+and+Documentation	"-log10(e-value) were kept for quantification". E-value was calculated at the InterProScan 5 server.	Genomics
IPR009067_TAFII_230_TBP_binding_score	https://www.ebi.ac.uk/seqdb/confluence/display/JDSAT/InterProScan+5+Help+and+Documentation	"-log10(e-value) were kept for quantification". E-value was calculated at the InterProScan 5 server.	Genomics
IPR036741_TAFII_230_TBP_binding_domain_superfamily_score	https://www.ebi.ac.uk/seqdb/confluence/display/JDSAT/InterProScan+5+Help+and+Documentation	"-log10(e-value) were kept for quantification". E-value was calculated at the InterProScan 5 server.	Genomics
familyMemberCount (number of human paralogs)	https://github.com/RausellLab/NCBoost/tree/master/NCBoost_data#references	NCBoost accompanied gene-based features. The number of human paralogs for each gene was collected from the OGEE database	Genomics
ncRVIS (non-coding version of the RVIS score)	https://github.com/RausellLab/NCBoost/tree/master/NCBoost_data#references	NCBoost accompanied gene-based features. ncRVIS measures the departure from the genome-wide average of the number of common variants found in the noncoding sequence of genes with a similar amount of noncoding mutational burden in human. Negative values of ncRVIS indicate a conserved proximal non-coding region, while positive values indicate a higher burden of SNVs than expected under neutrality.	Genomics
ncGERP (average non-coding GERP)	https://github.com/RausellLab/NCBoost/tree/master/NCBoost_data#references	NCBoost accompanied gene-based features. ncGERP is the average GERP score across the non-coding sequence of a gene. Both in the case of ncRVIS and ncGERP, the non-coding sequence was defined in the original publication as the collection of 5'-UTR, 3'-UTR and an additional non-exonic 250 bp upstream of transcription start site (TSS).	Genomics
dn_to_ds_ratio (pri-mate dn/ds ratios)	https://github.com/RausellLab/NCBoost/tree/master/NCBoost_data#references	NCBoost accompanied gene-based features. Primate dn/ds ratios (i.e. the ratio between the number of nonsynonymous substitutions and the number of synonymous substitutions). Low dn/ds values reflect purifying selection, while high dn/ds values are indicative of positive selection.	Genomics
gene_age (gene age)	https://github.com/RausellLab/NCBoost/tree/master/NCBoost_data#references	NCBoost accompanied gene-based features. The gene age estimates the gene time of origin based on the presence/absence of orthologs in the vertebrate phylogeny. It varies from 0 (oldest) to 12 (youngest, corresponding to human specific genes).	Genomics
RVIS_percentile (residual variation intolerance score)	https://github.com/RausellLab/NCBoost/tree/master/NCBoost_data#references	NCBoost accompanied gene-based features. RVIS percentile estimates the gene departure from the average number of common functional mutations in genes with a similar amount of mutational burden in human. High RVIS percentiles reflect genes highly tolerant to variation.	Genomics
GDI (gene damage index)	https://github.com/RausellLab/NCBoost/tree/master/NCBoost_data#references	NCBoost accompanied gene-based features. GDI is a gene-level metric of the mutational damage that has accumulated in the general population, based on CADD scores. High GDI values reflect highly damaged genes.	Genomics
Exon_phyloP_score	http://hgdownload.cse.ucsc.edu/goldenPath/hg19/phyloP46way/vertebrate/	Mean Interpro domain convervation defined by phyloP score at exons.	Genomics
CCLE_gene_expression_TPM	https://data.broadinstitute.org/ccle/CCLE_RNAseq_rsem_genes_tpm_20180929.txt.gz	Mean gene expression based on the expression data from CCLE website	Transcriptomics and Phenotype
COSMIC_gene_expression_Upper_aerodigestive_tract_Zscore	COSMIC v98	Gene expression data from COSMIC v98 in specific tissue	Transcriptomics and Phenotype
COSMIC_gene_expression_Endometrium_Zscore	COSMIC v98	Gene expression data from COSMIC v98 in specific tissue	Transcriptomics and Phenotype
COSMIC_gene_expression_Lung_Zscore	COSMIC v98	Gene expression data from COSMIC v98 in specific tissue	Transcriptomics and Phenotype
COSMIC_gene_expression_Ovary_Zscore	COSMIC v98	Gene expression data from COSMIC v98 in specific tissue	Transcriptomics and Phenotype
COSMIC_gene_expression_Liver_Zscore	COSMIC v98	Gene expression data from COSMIC v98 in specific tissue	Transcriptomics and Phenotype
COSMIC_gene_expression_Kidney_Zscore	COSMIC v98	Gene expression data from COSMIC v98 in specific tissue	Transcriptomics and Phenotype
COSMIC_gene_expression_Thyroid_Zscore	COSMIC v98	Gene expression data from COSMIC v98 in specific tissue	Transcriptomics and Phenotype
COSMIC_gene_expression_Haematopoietic_and_lymphoid_tissue_Zscore	COSMIC v98	Gene expression data from COSMIC v98 in specific tissue	Transcriptomics and Phenotype
COSMIC_gene_expression_Soft_tissue_Zscore	COSMIC v98	Gene expression data from COSMIC v98 in specific tissue	Transcriptomics and Phenotype
COSMIC_gene_expression_Pancreas_Zscore	COSMIC v98	Gene expression data from COSMIC v98 in specific tissue	Transcriptomics and Phenotype
COSMIC_gene_expression_Prostate_Zscore	COSMIC v98	Gene expression data from COSMIC v98 in specific tissue	Transcriptomics and Phenotype
COSMIC_gene_expression_Adrenal_gland_Zscore	COSMIC v98	Gene expression data from COSMIC v98 in specific tissue	Transcriptomics and Phenotype
COSMIC_gene_expression_Oesophagus_Zscore	COSMIC v98	Gene expression data from COSMIC v98 in specific tissue	Transcriptomics and Phenotype
COSMIC_gene_expression_Breast_Zscore	COSMIC v98	Gene expression data from COSMIC v98 in specific tissue	Transcriptomics and Phenotype
COSMIC_gene_expression_Urinary_tract_Zscore	COSMIC v98	Gene expression data from COSMIC v98 in specific tissue	Transcriptomics and Phenotype
COSMIC_gene_expression_Stomach_Zscore	COSMIC v98	Gene expression data from COSMIC v98 in specific tissue	Transcriptomics and Phenotype
COSMIC_gene_expression_Cervix_Zscore	COSMIC v98	Gene expression data from COSMIC v98 in specific tissue	Transcriptomics and Phenotype
COSMIC_gene_expression_Skin_Zscore	COSMIC v98	Gene expression data from COSMIC v98 in specific tissue	Transcriptomics and Phenotype
COSMIC_gene_expression_Large_intestine_Zscore	COSMIC v98	Gene expression data from COSMIC v98 in specific tissue	Transcriptomics and Phenotype
COSMIC_gene_expression_Central_nervous_system_Zscore	COSMIC v98	Gene expression data from COSMIC v98 in specific tissue	Transcriptomics and Phenotype
Cell_proliferation_dependency_score_by_CRISPR_Knock-down	https://depmap.org/portal/download/all/	Mean Independency and dependency scores. CRISPR screening dependency data downloaded from DepMap website (Version 20Q1)	Transcriptomics and Phenotype
CCLE_RRBS_median_promoter_methylation	https://data.broadinstitute.org/ccle/CCLE_RRBS_cgi_CpG_clusters_20181119.txt.gz	Median promoter methylation based on CCLE data	Epigenetics
CCLE_RRBS_median_gene_body_methylation	https://data.broadinstitute.org/ccle/CCLE_RRBS_cgi_CpG_clusters_20181119.txt.gz	Median gene body methylation based on CCLE data	Epigenetics
COSMIC_promoter_differential_methylation	COSMIC v98	Median promoter differential methylation based on COSMIC v98 data	Epigenetics
COSMIC_gene_body_differential_methylation	COSMIC v98	Median gene body differential methylation based on COSMIC v98 data	Epigenetics
Mean_DNase_peak_length_ENCODE_cell_line	ENCODE epigenetic data (https://www.encodeproject.org/)	Average DNase peak length (merged peaks) in ENCODE cell line data	Epigenetics
DNase_Peak_height_ENCODE_cell_line	ENCODE epigenetic data (https://www.encodeproject.org/)	Average DNase peak height (merged peaks) in ENCODE cell line data	Epigenetics
Mean_DNase_peak_length_ENCODE_tissue	ENCODE epigenetic data (https://www.encodeproject.org/)	Average DNase peak length (merged peaks) in ENCODE tissue data	Epigenetics
DNase_Peak_height_ENCODE_tissue	ENCODE epigenetic data (https://www.encodeproject.org/)	Average DNase peak height (merged peaks) in ENCODE tissue data	Epigenetics
Mean_peak_length_H3K36me3_ENCODE_cell_line	ENCODE epigenetic data (https://www.encodeproject.org/)	Average H3K36me3 peak length (merged peaks) in ENCODE cell line data	Epigenetics
Peak_height_H3K36me3_ENCODE_cell_line	ENCODE epigenetic data (https://www.encodeproject.org/)	Average H3K36me3 peak height (merged peaks) in ENCODE cell line data	Epigenetics
Mean_peak_length_H3K27me3_ENCODE_tissue	ENCODE epigenetic data (https://www.encodeproject.org/)	Average H3K27me3 peak length (merged peaks) in ENCODE tissue data	Epigenetics
Peak_height_H3K27me3_ENCODE_tissue	ENCODE epigenetic data (https://www.encodeproject.org/)	Average H3K27me3 peak height (merged peaks) in ENCODE tissue data	Epigenetics
Mean_peak_length_H3K79me1_ENCODE_cell_line	ENCODE epigenetic data (https://www.encodeproject.org/)	Average H3K79me1 peak length (merged peaks) in ENCODE cell line data	Epigenetics
Peak_height_H3K79me1_ENCODE_cell_line	ENCODE epigenetic data (https://www.encodeproject.org/)	Average H3K79me1 (merged peaks) peak height in ENCODE cell line data	Epigenetics
Mean_peak_length_H3K9ac_ENCODE_tissue	ENCODE epigenetic data (https://www.encodeproject.org/)	Average H3K9ac peak length (merged peaks) in ENCODE tissue data	Epigenetics
Peak_height_H3K9ac_ENCODE_tissue	ENCODE epigenetic data (https://www.encodeproject.org/)	Average H3K9ac peak height (merged peaks) in ENCODE tissue data	Epigenetics
Mean_peak_length_H3K9ac_ENCODE_cell_line	ENCODE epigenetic data (https://www.encodeproject.org/)	Average H3K9ac peak length (merged peaks) in ENCODE cell line data	Epigenetics
Peak_height_H3K9ac_ENCODE_cell_line	ENCODE epigenetic data (https://www.encodeproject.org/)	Average H3K9ac peak height (merged peaks) in ENCODE cell line data	Epigenetics
Mean_peak_length_H3K79me2_ENCODE_cell_line	ENCODE epigenetic data (https://www.encodeproject.org/)	Average H3K79me2 peak length (merged peaks) in ENCODE cell line data	Epigenetics
Peak_height_H3K79me2_ENCODE_cell_line	ENCODE epigenetic data (https://www.encodeproject.org/)	Average H3K79me2 peak height (merged peaks) in ENCODE cell line data	Epigenetics
Mean_peak_length_H3K4me2_ENCODE_tissue	ENCODE epigenetic data (https://www.encodeproject.org/)	Average H3K4me2 peak length (merged peaks) in ENCODE tissue data	Epigenetics
Peak_height_H3K4me2_ENCODE_tissue	ENCODE epigenetic data (https://www.encodeproject.org/)	Average H3K4me2 peak height (merged peaks) in ENCODE tissue data	Epigenetics
Mean_peak_length_H3K4me3_ENCODE_tissue	ENCODE epigenetic data (https://www.encodeproject.org/)	Average H3K4me3 peak length (merged peaks) in ENCODE tissue data	Epigenetics
Peak_height_H3K4me3_ENCODE_tissue	ENCODE epigenetic data (https://www.encodeproject.org/)	Average H3K4me3 peak height (merged peaks) in ENCODE tissue data	Epigenetics
Mean_peak_length_H3K4me1_ENCODE_tissue	ENCODE epigenetic data (https://www.encodeproject.org/)	Average H3K4me1 peak length (merged peaks) in ENCODE tissue data	Epigenetics
Peak_height_H3K4me1_ENCODE_tissue	ENCODE epigenetic data (https://www.encodeproject.org/)	Average H3K4me1 peak height (merged peaks) in ENCODE tissue data	Epigenetics
Mean_peak_length_H3K9me3_ENCODE_tissue	ENCODE epigenetic data (https://www.encodeproject.org/)	Average H3K9me3 peak length (merged peaks) in ENCODE tissue data	Epigenetics
Peak_height_H3K9me3_ENCODE_tissue	ENCODE epigenetic data (https://www.encodeproject.org/)	Average H3K9me3 peak height (merged peaks) in ENCODE tissue data	Epigenetics
Mean_peak_length_H3K27ac_ENCODE_tissue	ENCODE epigenetic data (https://www.encodeproject.org/)	Average H3K27ac peak length (merged peaks) in ENCODE tissue data	Epigenetics
Peak_height_H3K27ac_ENCODE_tissue	ENCODE epigenetic data (https://www.encodeproject.org/)	Average H3K27ac peak height (merged peaks) in ENCODE tissue data	Epigenetics
Mean_peak_length_H3K79me2_ENCODE_tissue	ENCODE epigenetic data (https://www.encodeproject.org/)	Average H3K79me2 peak length (merged peaks) in ENCODE tissue data	Epigenetics
Peak_height_H3K79me2_ENCODE_tissue	ENCODE epigenetic data (https://www.encodeproject.org/)	Average H3K79me2 peak height (merged peaks) in ENCODE tissue data	Epigenetics
Mean_peak_length_H3K27me3_ENCODE_cell_line	ENCODE epigenetic data (https://www.encodeproject.org/)	Average H3K27me3 peak length (merged peaks) in ENCODE cell line data	Epigenetics
Peak_height_H3K27me3_ENCODE_cell_line	ENCODE epigenetic data (https://www.encodeproject.org/)	Average H3K27me3 peak height (merged peaks) in ENCODE cell line data	Epigenetics
Mean_peak_length_H3K36me3_ENCODE_tissue	ENCODE epigenetic data (https://www.encodeproject.org/)	Average H3K36me3 peak length (merged peaks) in ENCODE tissue data	Epigenetics
Peak_height_H3K36me3_ENCODE_tissue	ENCODE epigenetic data (https://www.encodeproject.org/)	Average H3K36me3 peak height (merged peaks) in ENCODE tissue data	Epigenetics
Mean_peak_length_H3K27ac_ENCODE_cell_line	ENCODE epigenetic data (https://www.encodeproject.org/)	Average H3K27ac peak length (merged peaks) in ENCODE cell line data	Epigenetics
Peak_height_H3K27ac_ENCODE_cell_line	ENCODE epigenetic data (https://www.encodeproject.org/)	Average H3K27ac peak height (merged peaks) in ENCODE cell line data	Epigenetics
Mean_peak_length_H3K4me2_ENCODE_cell_line	ENCODE epigenetic data (https://www.encodeproject.org/)	Average H3K4me2 peak length (merged peaks) in ENCODE cell line data	Epigenetics
Peak_height_H3K4me2_ENCODE_cell_line	ENCODE epigenetic data (https://www.encodeproject.org/)	Average H3K4me2 peak height (merged peaks) in ENCODE cell line data	Epigenetics
Mean_peak_length_H3K23me2_ENCODE_cell_line	ENCODE epigenetic data (https://www.encodeproject.org/)	Average H3K23me2 peak length (merged peaks) in ENCODE cell line data	Epigenetics
Peak_height_H3K23me2_ENCODE_cell_line	ENCODE epigenetic data (https://www.encodeproject.org/)	Average H3K23me2 peak height (merged peaks) in ENCODE cell line data	Epigenetics
Mean_peak_length_H3K4me3_ENCODE_cell_line	ENCODE epigenetic data (https://www.encodeproject.org/)	Average H3K4me3 peak length (merged peaks) in ENCODE cell line data	Epigenetics
Peak_height_H3K4me3_ENCODE_cell_line	ENCODE epigenetic data (https://www.encodeproject.org/)	Average H3K4me3 peak height (merged peaks) in ENCODE cell line data	Epigenetics
Mean_peak_length_H3K9me1_ENCODE_cell_line	ENCODE epigenetic data (https://www.encodeproject.org/)	Average H3K79me1 peak length (merged peaks) in ENCODE cell line data	Epigenetics
Peak_height_H3K9me1_ENCODE_cell_line	ENCODE epigenetic data (https://www.encodeproject.org/)	Average H3K79me1 peak height (merged peaks) in ENCODE cell line data	Epigenetics
Mean_peak_length_H3K9me2_ENCODE_cell_line	ENCODE epigenetic data (https://www.encodeproject.org/)	Average H3K9me2 peak length (merged peaks) in ENCODE cell line data	Epigenetics
Peak_height_H3K9me2_ENCODE_cell_line	ENCODE epigenetic data (https://www.encodeproject.org/)	Average H3K9me2 peak height (merged peaks) in ENCODE cell line data	Epigenetics
Mean_peak_length_H3K9me3_ENCODE_cell_line	ENCODE epigenetic data (https://www.encodeproject.org/)	Average H3K9me3 peak length (merged peaks) in ENCODE cell line data	Epigenetics
Peak_height_H3K9me3_ENCODE_cell_line	ENCODE epigenetic data (https://www.encodeproject.org/)	Average H3K9me3 peak height (merged peaks) in ENCODE cell line data	Epigenetics
Mean_peak_length_H3K4me1_ENCODE_cell_line	ENCODE epigenetic data (https://www.encodeproject.org/)	Average H3K4me1 peak length (merged peaks) in ENCODE cell line data	Epigenetics
Peak_height_H3K4me1_ENCODE_cell_line	ENCODE epigenetic data (https://www.encodeproject.org/)	Average H3K4me1 peak height (merged peaks) in ENCODE cell line data	Epigenetics
Mean_peak_length_H4K20me1_ENCODE_cell_line	ENCODE epigenetic data (https://www.encodeproject.org/)	Average H3K20me1 peak length (merged peaks) in ENCODE cell line data	Epigenetics
Peak_height_H4K20me1_ENCODE_cell_line	ENCODE epigenetic data (https://www.encodeproject.org/)	Average H3K20me1 peak height (merged peaks) in ENCODE cell line data	Epigenetics
GM06990_S50_score	ENCODE Repli-seq data (https://www.encodeproject.org/)	Replication timing (S50 score) in GM06990 cell line. Read counts were normalized based on the sequencing depth of the BAM files, and the normalized read numbers were used to calculate the S50 score.This score, which determines the median replication timing (from 0–1), was calculated using a tool available from a previous study (Impact of replication timing on non-CpG and CpG substitution rates in…	Epigenetics
HeLa-S3_S50_score	ENCODE Repli-seq data (https://www.encodeproject.org/)	Replication timing (S50 score) in HeLa-S3 cell line. Read counts were normalized based on the sequencing depth of the BAM files, and the normalized read numbers were used to calculate the S50 score.This score, which determines the median replication timing (from 0–1), was calculated using a tool available from a previous study (Impact of replication timing on non-CpG and CpG substitution rates in…	Epigenetics
BJ_S50_score	ENCODE Repli-seq data (https://www.encodeproject.org/)	Replication timing (S50 score) in BJ cell line. Read counts were normalized based on the sequencing depth of the BAM files, and the normalized read numbers were used to calculate the S50 score.This score, which determines the median replication timing (from 0–1), was calculated using a tool available from a previous study (Impact of replication timing on non-CpG and CpG substitution rates in mamm…	Epigenetics
Endothelial_cell_of_umbilical_vein_S50_score	ENCODE Repli-seq data (https://www.encodeproject.org/)	Replication timing (S50 score) in Endothelial cell of umbilical vein cell line. Read counts were normalized based on the sequencing depth of the BAM files, and the normalized read numbers were used to calculate the S50 score.This score, which determines the median replication timing (from 0–1), was calculated using a tool available from a previous study (Impact of replication timing on non-CpG an…	Epigenetics
K562_S50_score	ENCODE Repli-seq data (https://www.encodeproject.org/)	Replication timing (S50 score) in K562 cell line. Read counts were normalized based on the sequencing depth of the BAM files, and the normalized read numbers were used to calculate the S50 score.This score, which determines the median replication timing (from 0–1), was calculated using a tool available from a previous study (Impact of replication timing on non-CpG and CpG substitution rates in ma…	Epigenetics
Keratinocyte_S50_score	ENCODE Repli-seq data (https://www.encodeproject.org/)	Replication timing (S50 score) in Keratinocyte cell line. Read counts were normalized based on the sequencing depth of the BAM files, and the normalized read numbers were used to calculate the S50 score.This score, which determines the median replication timing (from 0–1), was calculated using a tool available from a previous study (Impact of replication timing on non-CpG and CpG substitution rat…	Epigenetics
MCF-7_S50_score	ENCODE Repli-seq data (https://www.encodeproject.org/)	Replication timing (S50 score) in MCF-7 cell line. Read counts were normalized based on the sequencing depth of the BAM files, and the normalized read numbers were used to calculate the S50 score.This score, which determines the median replication timing (from 0–1), was calculated using a tool available from a previous study (Impact of replication timing on non-CpG and CpG substitution rates in m…	Epigenetics
HepG2_S50_score	ENCODE Repli-seq data (https://www.encodeproject.org/)	Replication timing (S50 score) in HepG2 cell line. Read counts were normalized based on the sequencing depth of the BAM files, and the normalized read numbers were used to calculate the S50 score.This score, which determines the median replication timing (from 0–1), was calculated using a tool available from a previous study (Impact of replication timing on non-CpG and CpG substitution rates in m…	Epigenetics
IMR-90_S50_score	ENCODE Repli-seq data (https://www.encodeproject.org/)	Replication timing (S50 score) in IMR-90 cell line. Read counts were normalized based on the sequencing depth of the BAM files, and the normalized read numbers were used to calculate the S50 score.This score, which determines the median replication timing (from 0–1), was calculated using a tool available from a previous study (Impact of replication timing on non-CpG and CpG substitution rates in …	Epigenetics
BG02_S50_score	ENCODE Repli-seq data (https://www.encodeproject.org/)	Replication timing (S50 score) in BG02 cell line. Read counts were normalized based on the sequencing depth of the BAM files, and the normalized read numbers were used to calculate the S50 score.This score, which determines the median replication timing (from 0–1), was calculated using a tool available from a previous study (Impact of replication timing on non-CpG and CpG substitution rates in ma…	Epigenetics
GM12812_S50_score	ENCODE Repli-seq data (https://www.encodeproject.org/)	Replication timing (S50 score) in GM12812 cell line. Read counts were normalized based on the sequencing depth of the BAM files, and the normalized read numbers were used to calculate the S50 score.This score, which determines the median replication timing (from 0–1), was calculated using a tool available from a previous study (Impact of replication timing on non-CpG and CpG substitution rates in…	Epigenetics
GM12801_S50_score	ENCODE Repli-seq data (https://www.encodeproject.org/)	Replication timing (S50 score) in GM12801 cell line. Read counts were normalized based on the sequencing depth of the BAM files, and the normalized read numbers were used to calculate the S50 score.This score, which determines the median replication timing (from 0–1), was calculated using a tool available from a previous study (Impact of replication timing on non-CpG and CpG substitution rates in…	Epigenetics
GM12878_S50_score	ENCODE Repli-seq data (https://www.encodeproject.org/)	Replication timing (S50 score) in GM12878 cell line. Read counts were normalized based on the sequencing depth of the BAM files, and the normalized read numbers were used to calculate the S50 score.This score, which determines the median replication timing (from 0–1), was calculated using a tool available from a previous study (Impact of replication timing on non-CpG and CpG substitution rates in…	Epigenetics
GM12813_S50_score	ENCODE Repli-seq data (https://www.encodeproject.org/)	Replication timing (S50 score) in GM12813 cell line. Read counts were normalized based on the sequencing depth of the BAM files, and the normalized read numbers were used to calculate the S50 score.This score, which determines the median replication timing (from 0–1), was calculated using a tool available from a previous study (Impact of replication timing on non-CpG and CpG substitution rates in…	Epigenetics
SK-N-SH_S50_score	ENCODE Repli-seq data (https://www.encodeproject.org/)	Replication timing (S50 score) in SK-N-SH cell line. Read counts were normalized based on the sequencing depth of the BAM files, and the normalized read numbers were used to calculate the S50 score.This score, which determines the median replication timing (from 0–1), was calculated using a tool available from a previous study (Impact of replication timing on non-CpG and CpG substitution rates in…	Epigenetics
dbSUPER_super_enhancer_percentage	https://asntech.org/dbsuper/download.php	Super enhancer percentage. Feature value was determined by the proportion of different samples where genes overlapped with super enhancers. Super enhancer annotations were downloaded from dbSUPER database.	Epigenetics
SEA_super_enhancer_percentage	http://sea.edbc.org	Super enhancer percentage. Feature value was determined by the proportion of different samples where genes overlapped with super enhancers. Super enhancer annotations were downloaded from SEA database.	Epigenetics
