# Supplementary material for: CASER: A semi-supervised model with multi-omics data integration prioritizes cancer-associated epigenetic regulator genes
Source: PLoS Comput Biol. 2026 Apr 28;22(4):e1014253. doi: 10.1371/journal.pcbi.1014253 (PMC13138745; doi:10.1371/journal.pcbi.1014253)
Supplement: S2 Table — (XLSX) [file pcbi.1014253.s015.xlsx]

## Sheet: Sheet1
S2 Table. ERG (Epigenetic regulator gene) annotation.
ER gene	cER training	cER testing	cER testing	Reader training	Writer training	Eraser training	Remodeler training	Reader testing	Writer_testing	Eraser testing	Remodeler testing	Reader testing	Writer testing	Eraser testing	Remodeler testing	nonCancer ER training	nonCancer ER testing	nonCancer ER testing
ANTXR1	0	0	1	0	1	0	0	0	0	0	0	0	0	0	0	0	0	0
ARID1B	0	0	1	0	1	0	0	0	0	0	0	0	0	0	0	0	0	0
ATRX	0	0	1	0	0	0	1	0	0	0	0	1	0	0	0	0	0	0
BAP1	0	0	1	0	0	0	0	0	0	1	0	0	0	0	0	0	0	0
BARD1	0	0	1	0	1	0	0	0	0	0	0	0	0	0	0	0	0	0
BRPF1	0	0	1	0	0	0	0	1	0	0	0	0	0	0	0	0	0	0
BRWD3	0	0	1	1	0	0	0	0	0	0	0	0	0	0	0	0	0	0
BUB1	0	0	1	0	0	0	0	0	0	0	0	0	1	0	0	0	0	0
CDK7	0	0	1	0	1	0	0	0	0	0	0	0	0	0	0	0	0	0
CHD1	0	0	1	0	0	0	1	0	0	0	0	1	0	0	0	0	0	0
CXXC5	0	0	1	1	0	0	0	0	0	0	0	0	0	0	0	0	0	0
EAF2	0	0	1	0	0	0	0	0	0	0	1	0	0	0	0	0	0	0
EHMT1	0	0	1	0	0	0	0	1	0	0	0	0	1	0	0	0	0	0
GATAD2B	0	0	1	1	0	0	0	0	0	0	0	0	0	0	0	0	0	0
HDAC6	0	0	1	0	0	0	0	0	0	1	0	0	0	0	0	0	0	0
HP1BP3	0	0	1	0	0	0	0	0	0	0	1	0	0	0	0	0	0	0
INGX	0	0	1	0	0	0	0	1	0	0	0	0	0	0	0	0	0	0
JADE1	0	0	1	1	1	0	0	0	0	0	0	0	0	0	0	0	0	0
JADE3	0	0	1	1	0	0	0	0	1	0	0	0	0	0	0	0	0	0
KDM1B	0	0	1	0	0	1	0	1	0	0	0	0	0	0	0	0	0	0
MBD5	0	0	1	1	0	0	0	0	0	0	1	0	0	0	0	0	0	0
NBN	0	0	1	0	0	0	0	0	0	0	0	0	0	0	1	0	0	0
OGT	0	0	1	0	1	0	0	0	0	0	0	0	0	0	0	0	0	0
PBRM1	0	0	1	1	0	0	0	0	0	0	0	0	0	0	0	0	0	0
PHF2	0	0	1	1	0	0	0	0	0	1	0	0	0	0	0	0	0	0
PHF3	0	0	1	1	0	0	0	0	0	0	0	0	0	0	0	0	0	0
PRDM5	0	0	1	0	0	0	0	0	1	0	0	0	0	0	0	0	0	0
PRDM9	0	0	1	0	1	0	0	0	0	0	0	0	0	0	0	0	0	0
PRKAA2	0	0	1	0	1	0	0	0	0	0	0	0	0	0	0	0	0	0
RAD54L	0	0	1	1	0	0	1	0	0	0	0	0	0	0	0	0	0	0
RBP2	0	0	1	0	0	0	0	0	0	0	0	1	0	0	0	0	0	0
SCML2	0	0	1	1	0	0	0	0	0	0	0	0	0	0	0	0	0	0
SMAP2	0	0	1	0	0	0	0	0	0	0	0	1	0	0	0	0	0	0
STK4	0	0	1	0	0	0	0	0	1	0	0	0	0	0	0	0	0	0
TONSL	0	0	1	0	0	0	0	0	0	0	0	0	0	0	1	0	0	0
TRIM24	0	0	1	1	0	0	0	0	0	0	0	0	0	0	0	0	0	0
ASXL2	0	1	0	1	0	0	0	0	0	0	0	0	0	0	0	0	0	0
ATAD2B	0	1	0	0	0	0	0	1	0	0	0	0	0	0	0	0	0	0
ATR	0	1	0	0	0	0	0	0	1	0	0	0	0	0	0	0	0	0
BRCC3	0	1	0	0	0	1	0	0	0	0	0	0	0	0	0	0	0	0
BRD3	0	1	0	0	0	0	0	0	0	0	0	1	0	0	0	0	0	0
BRD8	0	1	0	0	0	0	0	0	0	0	0	1	0	0	0	0	0	0
CUL3	0	1	0	0	0	0	0	0	0	0	0	0	1	0	0	0	0	0
DEK	0	1	0	0	0	0	0	0	0	0	1	0	0	0	0	0	0	0
DMAP1	0	1	0	0	0	0	1	0	0	0	0	0	0	0	0	0	0	0
DZIP3	0	1	0	0	0	0	0	0	1	0	0	0	0	0	0	0	0	0
EZH2	0	1	0	0	1	0	0	0	0	0	0	0	0	0	0	0	0	0
JARID2	0	1	0	0	0	1	0	0	0	0	0	0	0	0	0	0	0	0
KAT6A	0	1	0	0	1	0	0	0	0	0	0	1	0	0	0	0	0	0
KDM3B	0	1	0	0	0	1	0	0	0	0	0	0	0	0	0	0	0	0
KMT2C	0	1	0	1	1	0	0	0	0	0	0	0	0	0	0	0	0	0
KMT2E	0	1	0	0	0	0	0	0	1	0	0	1	0	0	0	0	0	0
MAP3K7	0	1	0	0	1	0	0	0	0	0	0	0	0	0	0	0	0	0
NCOA1	0	1	0	0	0	0	0	0	0	0	0	0	1	0	0	0	0	0
NCOA3	0	1	0	0	1	0	0	0	0	0	0	0	0	0	0	0	0	0
PAK2	0	1	0	0	0	0	0	0	0	0	0	0	1	0	0	0	0	0
PHF1	0	1	0	0	0	0	0	1	0	0	0	0	0	0	0	0	0	0
PHF6	0	1	0	0	0	0	0	1	0	0	0	0	0	0	0	0	0	0
PRDM8	0	1	0	0	0	0	0	0	0	0	0	0	1	0	0	0	0	0
PRDM12	0	1	0	0	1	0	0	0	0	0	0	0	0	0	0	0	0	0
PRKDC	0	1	0	0	1	0	0	0	0	0	0	0	0	0	0	0	0	0
PRMT9	0	1	0	0	1	0	0	0	0	0	0	0	0	0	0	0	0	0
SETDB1	0	1	0	1	1	0	0	0	0	0	0	0	0	0	0	0	0	0
SHPRH	0	1	0	0	0	0	1	1	0	0	0	0	0	0	0	0	0	0
STK31	0	1	0	1	0	0	0	0	0	0	0	0	0	0	0	0	0	0
SUV39H1	0	1	0	0	1	0	0	1	0	0	0	0	0	0	0	0	0	0
TNRC18	0	1	0	1	0	0	0	0	0	0	0	0	0	0	0	0	0	0
TRIM33	0	1	0	1	0	0	0	0	0	0	0	0	0	0	0	0	0	0
UBR5	0	1	0	0	0	0	0	0	0	0	1	0	0	0	0	0	0	0
USP21	0	1	0	0	0	0	0	0	0	1	0	0	0	0	0	0	0	0
ZRANB3	0	1	0	1	0	0	1	0	0	0	0	0	0	0	0	0	0	0
ZZZ3	0	1	0	1	0	0	0	0	0	0	0	0	0	0	0	0	0	0
ARTN	1	0	0	0	0	0	0	0	0	0	0	0	0	0	1	0	0	0
ASH1L	1	0	0	0	1	0	0	0	0	0	0	1	0	0	0	0	0	0
ATAD2	1	0	0	1	0	0	0	0	0	0	0	0	0	0	1	0	0	0
ATF2	1	0	0	0	1	0	0	0	0	0	0	0	0	0	0	0	0	0
BAZ2B	1	0	0	1	0	0	0	0	0	0	0	0	0	0	0	0	0	0
BRD1	1	0	0	0	0	0	0	1	0	0	0	0	0	0	0	0	0	0
BRD2	1	0	0	1	0	0	0	0	0	0	0	0	0	0	0	0	0	0
BRDT	1	0	0	1	0	0	0	0	0	0	0	0	0	0	0	0	0	0
BRPF3	1	0	0	1	0	0	0	0	0	0	0	0	0	0	0	0	0	0
CBX3	1	0	0	0	0	0	0	0	0	0	0	1	0	0	0	0	0	0
CHD1L	1	0	0	0	0	0	0	0	0	0	0	0	0	0	1	0	0	0
CHD5	1	0	0	0	0	0	0	1	0	0	0	0	0	0	1	0	0	0
CHD6	1	0	0	1	0	0	0	0	0	0	1	0	0	0	0	0	0	0
CHD7	1	0	0	1	0	0	1	0	0	0	0	0	0	0	0	0	0	0
CRB2	1	0	0	0	0	0	0	1	0	0	0	0	0	0	0	0	0	0
CUL4B	1	0	0	0	1	0	0	0	0	0	0	0	0	0	0	0	0	0
DNMT3A	1	0	0	0	1	0	0	0	0	0	0	1	0	0	0	0	0	0
EPC2	1	0	0	0	0	0	1	0	0	0	0	0	0	0	0	0	0	0
EZH1	1	0	0	0	1	0	0	0	0	0	0	0	0	0	0	0	0	0
FBXO11	1	0	0	0	0	0	0	0	1	0	0	0	0	0	0	0	0	0
GDNF	1	0	0	0	0	0	0	0	0	0	0	0	1	0	0	0	0	0
GET1	1	0	0	1	0	0	1	0	0	0	0	0	0	0	0	0	0	0
GFI1	1	0	0	0	0	0	1	0	0	0	0	0	0	0	0	0	0	0
GTF3C4	1	0	0	0	1	0	0	0	0	0	0	0	0	0	0	0	0	0
HCFC1	1	0	0	0	0	0	1	0	0	0	0	0	0	0	0	0	0	0
HDAC1	1	0	0	0	0	1	0	0	0	0	0	0	0	0	0	0	0	0
HDAC2	1	0	0	0	0	1	0	0	0	0	0	0	0	0	0	0	0	0
HDAC3	1	0	0	0	0	0	0	0	0	0	0	0	0	1	0	0	0	0
HDAC7	1	0	0	0	0	1	0	0	0	0	0	0	0	0	0	0	0	0
HDAC8	1	0	0	0	0	1	0	0	0	0	0	0	0	0	0	0	0	0
HDAC9	1	0	0	0	0	0	0	0	0	1	0	0	0	0	0	0	0	0
HDGF	1	0	0	1	0	0	0	0	0	0	1	0	0	0	0	0	0	0
HUWE1	1	0	0	0	1	0	0	0	0	0	0	0	0	0	0	0	0	0
IKZF1	1	0	0	0	0	0	1	0	0	0	0	0	0	0	0	0	0	0
ING2	1	0	0	0	0	0	0	0	0	0	0	1	0	0	0	0	0	0
ING3	1	0	0	1	0	0	1	0	0	0	0	0	0	0	0	0	0	0
JADE2	1	0	0	1	0	0	0	0	0	0	0	0	1	0	0	0	0	0
JAK2	1	0	0	0	1	0	0	0	0	0	0	0	0	0	0	0	0	0
KAT2B	1	0	0	1	1	0	0	0	0	0	0	0	0	0	0	0	0	0
KDM1A	1	0	0	0	0	0	0	0	0	0	0	0	0	1	0	0	0	0
KDM3A	1	0	0	0	0	1	0	0	0	0	0	0	0	0	0	0	0	0
KDM4A	1	0	0	0	0	1	0	0	0	0	0	1	0	0	0	0	0	0
KDM4C	1	0	0	1	0	0	0	0	0	0	0	0	0	1	0	0	0	0
KDM5A	1	0	0	0	0	1	0	1	0	0	0	0	0	0	0	0	0	0
KDM5B	1	0	0	0	0	1	0	1	0	0	0	0	0	0	0	0	0	0
KDM5C	1	0	0	1	0	1	0	0	0	0	0	0	0	0	0	0	0	0
KDM6A	1	0	0	0	0	1	0	0	0	0	0	0	0	0	0	0	0	0
KDM7A	1	0	0	1	0	0	0	0	0	0	0	0	0	1	0	0	0	0
L3MBTL3	1	0	0	1	0	0	0	0	0	0	0	0	0	0	0	0	0	0
LBR	1	0	0	1	0	0	0	0	0	0	0	0	0	0	0	0	0	0
MDC1	1	0	0	1	0	0	0	0	0	0	0	0	0	0	0	0	0	0
MSH6	1	0	0	0	0	0	0	0	0	0	0	1	0	0	0	0	0	0
MST1	1	0	0	0	1	0	0	0	0	0	0	0	0	0	0	0	0	0
NEK6	1	0	0	0	1	0	0	0	0	0	0	0	0	0	0	0	0	0
NPAS2	1	0	0	0	0	0	0	0	0	0	0	0	0	0	1	0	0	0
NSD1	1	0	0	1	1	0	0	0	0	0	0	0	0	0	0	0	0	0
NSD2	1	0	0	1	0	0	0	0	1	0	0	0	0	0	0	0	0	0
NSD3	1	0	0	1	0	0	0	0	0	0	0	0	1	0	0	0	0	0
PARP1	1	0	0	0	0	0	1	0	0	0	0	0	0	0	0	0	0	0
PHF7	1	0	0	0	0	0	0	0	0	0	0	1	0	0	0	0	0	0
PHF14	1	0	0	1	0	0	0	0	0	0	0	0	0	0	0	0	0	0
PHF19	1	0	0	0	0	0	1	1	0	0	0	0	0	0	0	0	0	0
PHF20L1	1	0	0	0	0	0	0	1	0	0	0	0	0	0	0	0	0	0
PKN2	1	0	0	0	0	0	0	0	0	0	0	0	1	0	0	0	0	0
PMP22	1	0	0	1	0	0	0	0	0	0	0	0	0	0	0	0	0	0
POGZ	1	0	0	1	0	0	0	0	0	0	0	0	0	0	0	0	0	0
PRDM1	1	0	0	0	0	0	0	0	0	0	0	0	1	0	0	0	0	0
PRDM2	1	0	0	0	1	0	0	0	0	0	0	0	0	0	0	0	0	0
PRDM6	1	0	0	0	1	0	0	0	0	0	0	0	0	0	0	0	0	0
PRDM13	1	0	0	0	1	0	0	0	0	0	0	0	0	0	0	0	0	0
PRDM14	1	0	0	0	1	0	0	0	0	0	0	0	0	0	0	0	0	0
PRDM16	1	0	0	0	1	0	0	0	0	0	0	0	0	0	0	0	0	0
RAI1	1	0	0	0	0	0	1	0	0	0	0	1	0	0	0	0	0	0
RERE	1	0	0	1	0	0	0	0	0	0	0	0	0	0	0	0	0	0
RING1	1	0	0	0	1	0	0	0	0	0	0	0	0	0	0	0	0	0
RNF2	1	0	0	0	0	0	0	0	1	0	0	0	0	0	0	0	0	0
RNF8	1	0	0	0	1	0	0	0	0	0	0	0	0	0	0	0	0	0
RNF20	1	0	0	0	0	0	0	0	1	0	0	0	0	0	0	0	0	0
RUVBL1	1	0	0	0	0	0	1	0	1	0	0	0	0	0	0	0	0	0
SERPINA2	1	0	0	0	0	0	0	0	0	0	0	0	1	0	0	0	0	0
SETD2	1	0	0	0	1	0	0	0	0	0	0	0	0	0	0	0	0	0
SETD5	1	0	0	0	0	0	0	0	1	0	0	0	0	0	0	0	0	0
SFMBT1	1	0	0	0	0	0	0	0	0	0	0	1	0	0	0	0	0	0
SMARCA1	1	0	0	0	0	1	1	0	0	0	0	0	0	0	0	0	0	0
SMARCA2	1	0	0	1	0	0	1	0	0	0	0	0	0	0	0	0	0	0
SMARCA5	1	0	0	0	0	0	1	0	0	0	0	0	0	0	0	0	0	0
SMARCAD1	1	0	0	0	0	0	1	0	0	0	0	0	0	0	0	0	0	0
SMS	1	0	0	1	0	0	0	0	0	0	0	0	0	0	1	0	0	0
SMYD3	1	0	0	0	1	0	0	0	0	0	0	0	0	0	0	0	0	0
SND1	1	0	0	1	0	0	0	0	0	0	0	0	0	0	0	0	0	0
SP110	1	0	0	1	0	0	0	0	0	0	0	0	0	0	0	0	0	0
SP140	1	0	0	0	0	0	0	0	0	0	0	1	0	0	0	0	0	0
TAF1	1	0	0	1	0	0	0	0	0	0	0	0	1	0	0	0	0	0
TAF1L	1	0	0	1	0	0	0	0	0	0	0	0	0	0	0	0	0	0
TDRD7	1	0	0	1	0	0	0	0	0	0	0	0	0	0	0	0	0	0
TDRD10	1	0	0	1	0	0	0	0	0	0	0	0	0	0	0	0	0	0
TET2	1	0	0	0	0	0	0	0	0	0	0	0	0	1	0	0	0	0
TLE1	1	0	0	0	0	0	1	0	0	0	0	0	0	0	0	0	0	0
TRAM1	1	0	0	0	0	0	0	0	0	0	0	0	1	0	0	0	0	0
UBE2A	1	0	0	0	1	0	0	0	0	0	0	0	0	0	0	0	0	0
UBE2B	1	0	0	0	0	0	0	0	1	0	0	0	0	0	0	0	0	0
UBE2D3	1	0	0	0	1	0	0	0	0	0	0	0	0	0	0	0	0	0
UBE2H	1	0	0	0	0	0	0	0	1	0	0	0	0	0	0	0	0	0
UHRF2	1	0	0	0	0	0	0	1	0	0	0	0	0	0	0	0	0	0
UIMC1	1	0	0	1	0	0	0	0	0	0	0	0	0	0	0	0	0	0
USP16	1	0	0	0	0	0	0	0	0	0	0	0	0	1	0	0	0	0
USP49	1	0	0	0	0	1	0	0	0	0	0	0	0	0	0	0	0	0
YWHAZ	1	0	0	0	0	0	0	1	0	0	0	0	0	0	0	0	0	0
A1CF	0	0	0	0	0	0	0	0	0	0	0	0	0	0	0	0	0	0
ABRAXAS1	0	0	0	0	0	0	0	0	0	0	0	0	0	0	0	0	0	0
ABRAXAS2	0	0	0	0	0	0	0	0	0	0	0	0	0	0	0	0	0	0
ACTB	0	0	0	0	0	0	0	0	0	0	0	0	0	0	0	0	0	0
ACTL6A	0	0	0	0	0	0	0	0	0	0	0	0	0	0	0	1	0	0
ACTL6B	0	0	0	0	0	0	0	0	0	0	0	0	0	0	0	0	0	0
ACTR3B	0	0	0	0	0	0	0	0	0	0	0	0	0	0	0	0	0	0
ACTR5	0	0	0	0	0	0	0	0	0	0	0	0	0	0	0	0	1	0
ACTR6	0	0	0	0	0	0	0	0	0	0	0	0	0	0	0	1	0	0
ACTR8	0	0	0	0	0	0	0	0	0	0	0	0	0	0	0	0	0	0
ADA2	0	0	0	0	0	0	0	0	0	0	0	0	0	0	0	0	0	0
ADNP	0	0	0	0	0	0	0	0	0	0	0	0	0	0	0	0	0	0
AEBP2	0	0	0	0	0	0	0	0	0	0	0	0	0	0	0	0	0	0
AICDA	0	0	0	0	0	0	0	0	0	0	0	0	0	0	0	0	0	0
AIRE	0	0	0	0	0	0	0	0	0	0	0	0	0	0	0	1	0	0
AKAP1	0	0	0	0	0	0	0	0	0	0	0	0	0	0	0	0	0	0
ALG13	0	0	0	0	0	0	0	0	0	0	0	0	0	0	0	0	1	0
ALKBH1	0	0	0	0	0	0	0	0	0	0	0	0	0	0	0	0	0	0
ANP32A	0	0	0	0	0	0	0	0	0	0	0	0	0	0	0	0	0	0
ANP32B	0	0	0	0	0	0	0	0	0	0	0	0	0	0	0	0	0	0
ANP32E	0	0	0	0	0	0	0	0	0	0	0	0	0	0	0	0	0	0
APBB1	0	0	0	0	0	0	0	0	0	0	0	0	0	0	0	0	0	0
APEX1	0	0	0	0	0	0	0	0	0	0	0	0	0	0	0	0	0	0
APOBEC1	0	0	0	0	0	0	0	0	0	0	0	0	0	0	0	0	0	0
APOBEC2	0	0	0	0	0	0	0	0	0	0	0	0	0	0	0	0	0	0
APOBEC3A	0	0	0	0	0	0	0	0	0	0	0	0	0	0	0	0	0	0
APOBEC3B	0	0	0	0	0	0	0	0	0	0	0	0	0	0	0	0	0	0
APOBEC3C	0	0	0	0	0	0	0	0	0	0	0	0	0	0	0	0	0	0
APOBEC3D	0	0	0	0	0	0	0	0	0	0	0	0	0	0	0	0	0	0
APOBEC3F	0	0	0	0	0	0	0	0	0	0	0	0	0	0	0	0	0	0
APOBEC3G	0	0	0	0	0	0	0	0	0	0	0	0	0	0	0	0	0	0
APOBEC3H	0	0	0	0	0	0	0	0	0	0	0	0	0	0	0	0	0	0
ARID1A	0	0	0	0	0	0	0	0	0	0	0	0	0	0	0	0	0	0
ARID2	0	0	0	0	0	0	0	0	0	0	0	0	0	0	0	0	0	0
ARID4A	0	0	0	0	0	0	0	0	0	0	0	0	0	0	0	0	0	0
ARID4B	0	0	0	0	0	0	0	0	0	0	0	0	0	0	0	0	0	0
ARNTL	0	0	0	0	0	0	0	0	0	0	0	0	0	0	0	0	0	0
ARRB1	0	0	0	0	0	0	0	0	0	0	0	0	0	0	0	0	0	0
ASF1A	0	0	0	0	0	0	0	0	0	0	0	0	0	0	0	0	0	0
ASF1B	0	0	0	0	0	0	0	0	0	0	0	0	0	0	0	0	0	0
ASH2L	0	0	0	0	0	0	0	0	0	0	0	0	0	0	0	0	1	0
ASXL1	0	0	0	0	0	0	0	0	0	0	0	0	0	0	0	0	0	0
ASXL3	0	0	0	0	0	0	0	0	0	0	0	0	0	0	0	0	0	0
ATF7IP	0	0	0	0	0	0	0	0	0	0	0	0	0	0	0	0	0	0
ATM	0	0	0	0	0	0	0	0	0	0	0	0	0	0	0	0	0	0
ATN1	0	0	0	0	0	0	0	0	0	0	0	0	0	0	0	0	0	0
ATXN7	0	0	0	0	0	0	0	0	0	0	0	0	0	0	0	0	0	0
ATXN7L3	0	0	0	0	0	0	0	0	0	0	0	0	0	0	0	0	0	0
AURKA	0	0	0	0	0	0	0	0	0	0	0	0	0	0	0	0	0	0
AURKB	0	0	0	0	0	0	0	0	0	0	0	0	0	0	0	0	0	0
AURKC	0	0	0	0	0	0	0	0	0	0	0	0	0	0	0	1	0	0
BABAM1	0	0	0	0	0	0	0	0	0	0	0	0	0	0	0	0	0	0
BABAM2	0	0	0	0	0	0	0	0	0	0	0	0	0	0	0	0	0	0
BAHCC1	0	0	0	0	0	0	0	0	0	0	0	0	0	0	0	0	0	0
BAHD1	0	0	0	0	0	0	0	0	0	0	0	0	0	0	0	0	0	0
BANP	0	0	0	0	0	0	0	0	0	0	0	0	0	0	0	0	0	0
BAZ1A	0	0	0	0	0	0	0	0	0	0	0	0	0	0	0	0	0	0
BAZ1B	0	0	0	0	0	0	0	0	0	0	0	0	0	0	0	0	0	0
BAZ2A	0	0	0	0	0	0	0	0	0	0	0	0	0	0	0	0	0	0
BCOR	0	0	0	0	0	0	0	0	0	0	0	0	0	0	0	0	0	0
BCORL1	0	0	0	0	0	0	0	0	0	0	0	0	0	0	0	0	0	0
BMI1	0	0	0	0	0	0	0	0	0	0	0	0	0	0	0	0	0	0
BPTF	0	0	0	0	0	0	0	0	0	0	0	0	0	0	0	0	0	0
BRCA1	0	0	0	0	0	0	0	0	0	0	0	0	0	0	0	0	0	0
BRCA2	0	0	0	0	0	0	0	0	0	0	0	0	0	0	0	0	0	0
BRD4	0	0	0	0	0	0	0	0	0	0	0	0	0	0	0	0	0	0
BRD7	0	0	0	0	0	0	0	0	0	0	0	0	0	0	0	0	0	0
BRD9	0	0	0	0	0	0	0	0	0	0	0	0	0	0	0	0	0	0
BRMS1	0	0	0	0	0	0	0	0	0	0	0	0	0	0	0	0	0	0
BRMS1L	0	0	0	0	0	0	0	0	0	0	0	0	0	0	0	0	0	0
BRWD1	0	0	0	0	0	0	0	0	0	0	0	0	0	0	0	0	0	0
C17ORF49	0	0	0	0	0	0	0	0	0	0	0	0	0	0	0	0	1	0
CARM1	0	0	0	0	0	0	0	0	0	0	0	0	0	0	0	0	0	0
CBX1	0	0	0	0	0	0	0	0	0	0	0	0	0	0	0	0	0	0
CBX2	0	0	0	0	0	0	0	0	0	0	0	0	0	0	0	0	0	1
CBX4	0	0	0	0	0	0	0	0	0	0	0	0	0	0	0	0	0	0
CBX5	0	0	0	0	0	0	0	0	0	0	0	0	0	0	0	0	0	0
CBX6	0	0	0	0	0	0	0	0	0	0	0	0	0	0	0	0	0	0
CBX7	0	0	0	0	0	0	0	0	0	0	0	0	0	0	0	0	0	0
CBX8	0	0	0	0	0	0	0	0	0	0	0	0	0	0	0	0	0	0
CDC6	0	0	0	0	0	0	0	0	0	0	0	0	0	0	0	0	0	0
CDC73	0	0	0	0	0	0	0	0	0	0	0	0	0	0	0	0	0	0
CDK1	0	0	0	0	0	0	0	0	0	0	0	0	0	0	0	0	0	0
CDK2	0	0	0	0	0	0	0	0	0	0	0	0	0	0	0	0	0	0
CDK3	0	0	0	0	0	0	0	0	0	0	0	0	0	0	0	0	0	0
CDK5	0	0	0	0	0	0	0	0	0	0	0	0	0	0	0	0	0	0
CDK9	0	0	0	0	0	0	0	0	0	0	0	0	0	0	0	0	0	0
CDK17	0	0	0	0	0	0	0	0	0	0	0	0	0	0	0	0	0	0
CDKN3	0	0	0	0	0	0	0	0	0	0	0	0	0	0	0	0	0	0
CDY1	0	0	0	0	0	0	0	0	0	0	0	0	0	0	0	1	0	0
CDY1B	0	0	0	0	0	0	0	0	0	0	0	0	0	0	0	1	0	0
CDY2A	0	0	0	0	0	0	0	0	0	0	0	0	0	0	0	0	0	1
CDY2B	0	0	0	0	0	0	0	0	0	0	0	0	0	0	0	1	0	0
CDYL	0	0	0	0	0	0	0	0	0	0	0	0	0	0	0	0	0	0
CDYL2	0	0	0	0	0	0	0	0	0	0	0	0	0	0	0	0	0	1
CECR2	0	0	0	0	0	0	0	0	0	0	0	0	0	0	0	0	0	0
CENPC	0	0	0	0	0	0	0	0	0	0	0	0	0	0	0	0	0	0
CENPCP1	0	0	0	0	0	0	0	0	0	0	0	0	0	0	0	0	0	0
CHAF1A	0	0	0	0	0	0	0	0	0	0	0	0	0	0	0	0	0	0
CHAF1B	0	0	0	0	0	0	0	0	0	0	0	0	0	0	0	0	0	0
CHD2	0	0	0	0	0	0	0	0	0	0	0	0	0	0	0	0	0	0
CHD3	0	0	0	0	0	0	0	0	0	0	0	0	0	0	0	0	0	0
CHD4	0	0	0	0	0	0	0	0	0	0	0	0	0	0	0	0	0	0
CHD8	0	0	0	0	0	0	0	0	0	0	0	0	0	0	0	0	0	0
CHD9	0	0	0	0	0	0	0	0	0	0	0	0	0	0	0	0	0	0
CHEK1	0	0	0	0	0	0	0	0	0	0	0	0	0	0	0	0	0	0
CHRAC1	0	0	0	0	0	0	0	0	0	0	0	0	0	0	0	0	0	0
CHTOP	0	0	0	0	0	0	0	0	0	0	0	0	0	0	0	0	0	0
CHUK	0	0	0	0	0	0	0	0	0	0	0	0	0	0	0	0	0	0
CIR1	0	0	0	0	0	0	0	0	0	0	0	0	0	0	0	0	0	0
CIT	0	0	0	0	0	0	0	0	0	0	0	0	0	0	0	0	0	0
CLNS1A	0	0	0	0	0	0	0	0	0	0	0	0	0	0	0	0	0	0
CLOCK	0	0	0	0	0	0	0	0	0	0	0	0	0	0	0	0	0	0
CREBBP	0	0	0	0	0	0	0	0	0	0	0	0	0	0	0	0	0	0
CSNK2A1	0	0	0	0	0	0	0	0	0	0	0	0	0	0	0	0	0	0
CSNK2A2	0	0	0	0	0	0	0	0	0	0	0	0	0	0	0	0	0	0
CSNK2A3	0	0	0	0	0	0	0	0	0	0	0	0	0	0	0	0	0	0
CTBP1	0	0	0	0	0	0	0	0	0	0	0	0	0	0	0	0	0	0
CTBP2	0	0	0	0	0	0	0	0	0	0	0	0	0	0	0	0	0	0
CTCF	0	0	0	0	0	0	0	0	0	0	0	0	0	0	0	0	0	0
CTCFL	0	0	0	0	0	0	0	0	0	0	0	0	0	0	0	0	0	0
CTR9	0	0	0	0	0	0	0	0	0	0	0	0	0	0	0	0	0	0
CUL1	0	0	0	0	0	0	0	0	0	0	0	0	0	0	0	0	0	0
CUL2	0	0	0	0	0	0	0	0	0	0	0	0	0	0	0	0	0	0
CUL4A	0	0	0	0	0	0	0	0	0	0	0	0	0	0	0	0	0	0
CUL5	0	0	0	0	0	0	0	0	0	0	0	0	0	0	0	0	0	0
CXXC1	0	0	0	0	0	0	0	0	0	0	0	0	0	0	0	0	0	0
CXXC4	0	0	0	0	0	0	0	0	0	0	0	0	0	0	0	0	0	0
DAND5	0	0	0	0	0	0	0	0	0	0	0	0	0	0	0	0	0	0
DAPK3	0	0	0	0	0	0	0	0	0	0	0	0	0	0	0	0	0	0
DAXX	0	0	0	0	0	0	0	0	0	0	0	0	0	0	0	0	0	0
DDB1	0	0	0	0	0	0	0	0	0	0	0	0	0	0	0	0	0	0
DDB2	0	0	0	0	0	0	0	0	0	0	0	0	0	0	0	0	0	0
DDX21	0	0	0	0	0	0	0	0	0	0	0	0	0	0	0	0	0	0
DDX50	0	0	0	0	0	0	0	0	0	0	0	0	0	0	0	0	0	0
DDX56	0	0	0	0	0	0	0	0	0	0	0	0	0	0	0	0	0	0
DEPDC1B	0	0	0	0	0	0	0	0	0	0	0	0	0	0	0	0	0	0
DHDDS	0	0	0	0	0	0	0	0	0	0	0	0	0	0	0	0	0	0
DIDO1	0	0	0	0	0	0	0	0	0	0	0	0	0	0	0	0	0	0
DIO1	0	0	0	0	0	0	0	0	0	0	0	0	0	0	0	0	0	0
DNAJC1	0	0	0	0	0	0	0	0	0	0	0	0	0	0	0	0	0	0
DNAJC2	0	0	0	0	0	0	0	0	0	0	0	0	0	0	0	0	0	0
DNAJC5	0	0	0	0	0	0	0	0	0	0	0	0	0	0	0	0	0	0
DND1	0	0	0	0	0	0	0	0	0	0	0	0	0	0	0	0	0	0
DNMT1	0	0	0	0	0	0	0	0	0	0	0	0	0	0	0	0	0	0
DNMT3B	0	0	0	0	0	0	0	0	0	0	0	0	0	0	0	0	0	0
DNMT3L	0	0	0	0	0	0	0	0	0	0	0	0	0	0	0	0	0	1
DNTTIP2	0	0	0	0	0	0	0	0	0	0	0	0	0	0	0	0	0	0
DOT1L	0	0	0	0	0	0	0	0	0	0	0	0	0	0	0	0	0	0
DPEP1	0	0	0	0	0	0	0	0	0	0	0	0	0	0	0	0	0	0
DPEP2	0	0	0	0	0	0	0	0	0	0	0	0	0	0	0	0	0	0
DPEP3	0	0	0	0	0	0	0	0	0	0	0	0	0	0	0	0	0	0
DPF1	0	0	0	0	0	0	0	0	0	0	0	0	0	0	0	0	0	0
DPF2	0	0	0	0	0	0	0	0	0	0	0	0	0	0	0	0	0	0
DPF3	0	0	0	0	0	0	0	0	0	0	0	0	0	0	0	0	0	0
DPPA3	0	0	0	0	0	0	0	0	0	0	0	0	0	0	0	1	0	0
DPY30	0	0	0	0	0	0	0	0	0	0	0	0	0	0	0	0	0	0
DR1	0	0	0	0	0	0	0	0	0	0	0	0	0	0	0	0	0	0
DSCAM	0	0	0	0	0	0	0	0	0	0	0	0	0	0	0	0	0	0
DTX3L	0	0	0	0	0	0	0	0	0	0	0	0	0	0	0	0	0	0
E2F6	0	0	0	0	0	0	0	0	0	0	0	0	0	0	0	0	0	0
EAF1	0	0	0	0	0	0	0	0	0	0	0	0	0	0	0	0	0	0
EED	0	0	0	0	0	0	0	0	0	0	0	0	0	0	0	0	0	0
EHMT2	0	0	0	0	0	0	0	0	0	0	0	0	0	0	0	0	0	0
EID1	0	0	0	0	0	0	0	0	0	0	0	0	0	0	0	1	0	0
EID2	0	0	0	0	0	0	0	0	0	0	0	0	0	0	0	0	0	0
EID2B	0	0	0	0	0	0	0	0	0	0	0	0	0	0	0	1	0	0
EID3	0	0	0	0	0	0	0	0	0	0	0	0	0	0	0	0	0	0
ELP1	0	0	0	0	0	0	0	0	0	0	0	0	0	0	0	0	0	0
ELP2	0	0	0	0	0	0	0	0	0	0	0	0	0	0	0	0	0	0
ELP3	0	0	0	0	0	0	0	0	0	0	0	0	0	0	0	0	1	0
ELP4	0	0	0	0	0	0	0	0	0	0	0	0	0	0	0	0	0	0
ELP5	0	0	0	0	0	0	0	0	0	0	0	0	0	0	0	0	0	0
ELP6	0	0	0	0	0	0	0	0	0	0	0	0	0	0	0	0	0	0
EMSY	0	0	0	0	0	0	0	0	0	0	0	0	0	0	0	0	0	0
ENY2	0	0	0	0	0	0	0	0	0	0	0	0	0	0	0	0	0	0
EP300	0	0	0	0	0	0	0	0	0	0	0	0	0	0	0	0	0	0
EP400	0	0	0	0	0	0	0	0	0	0	0	0	0	0	0	0	0	0
EPC1	0	0	0	0	0	0	0	0	0	0	0	0	0	0	0	0	0	0
ERBB4	0	0	0	0	0	0	0	0	0	0	0	0	0	0	0	0	0	0
ERCC6	0	0	0	0	0	0	0	0	0	0	0	0	0	0	0	0	0	0
EXOSC1	0	0	0	0	0	0	0	0	0	0	0	0	0	0	0	0	0	0
EXOSC2	0	0	0	0	0	0	0	0	0	0	0	0	0	0	0	0	0	0
EXOSC3	0	0	0	0	0	0	0	0	0	0	0	0	0	0	0	0	0	0
EXOSC4	0	0	0	0	0	0	0	0	0	0	0	0	0	0	0	0	0	0
EXOSC5	0	0	0	0	0	0	0	0	0	0	0	0	0	0	0	0	0	0
EXOSC6	0	0	0	0	0	0	0	0	0	0	0	0	0	0	0	0	0	0
EXOSC7	0	0	0	0	0	0	0	0	0	0	0	0	0	0	0	0	0	0
EXOSC8	0	0	0	0	0	0	0	0	0	0	0	0	0	0	0	0	0	0
EXOSC9	0	0	0	0	0	0	0	0	0	0	0	0	0	0	0	0	0	0
EYA1	0	0	0	0	0	0	0	0	0	0	0	0	0	0	0	0	1	0
EYA2	0	0	0	0	0	0	0	0	0	0	0	0	0	0	0	0	0	0
EYA3	0	0	0	0	0	0	0	0	0	0	0	0	0	0	0	0	0	0
EYA4	0	0	0	0	0	0	0	0	0	0	0	0	0	0	0	0	0	0
FBL	0	0	0	0	0	0	0	0	0	0	0	0	0	0	0	0	0	0
FBRS	0	0	0	0	0	0	0	0	0	0	0	0	0	0	0	0	0	0
FBRSL1	0	0	0	0	0	0	0	0	0	0	0	0	0	0	0	0	0	0
FBXL19	0	0	0	0	0	0	0	0	0	0	0	0	0	0	0	0	0	0
FOXA1	0	0	0	0	0	0	0	0	0	0	0	0	0	0	0	0	0	0
FOXO1	0	0	0	0	0	0	0	0	0	0	0	0	0	0	0	0	0	0
FOXP1	0	0	0	0	0	0	0	0	0	0	0	0	0	0	0	0	0	0
FOXP2	0	0	0	0	0	0	0	0	0	0	0	0	0	0	0	0	0	0
FOXP3	0	0	0	0	0	0	0	0	0	0	0	0	0	0	0	0	0	0
FOXP4	0	0	0	0	0	0	0	0	0	0	0	0	0	0	0	0	0	0
G2E3	0	0	0	0	0	0	0	0	0	0	0	0	0	0	0	0	0	0
GADD45A	0	0	0	0	0	0	0	0	0	0	0	0	0	0	0	0	0	0
GADD45B	0	0	0	0	0	0	0	0	0	0	0	0	0	0	0	0	0	0
GADD45G	0	0	0	0	0	0	0	0	0	0	0	0	0	0	0	0	0	0
GATAD1	0	0	0	0	0	0	0	0	0	0	0	0	0	0	0	1	0	0
GATAD2A	0	0	0	0	0	0	0	0	0	0	0	0	0	0	0	0	0	0
GFI1B	0	0	0	0	0	0	0	0	0	0	0	0	0	0	0	0	0	0
GLYR1	0	0	0	0	0	0	0	0	0	0	0	0	0	0	0	0	0	0
GRIP1	0	0	0	0	0	0	0	0	0	0	0	0	0	0	0	0	0	0
GSE1	0	0	0	0	0	0	0	0	0	0	0	0	0	0	0	0	0	0
GTF2I	0	0	0	0	0	0	0	0	0	0	0	0	0	0	0	0	0	0
HAP1	0	0	0	0	0	0	0	0	0	0	0	0	0	0	0	0	0	0
HASPIN	0	0	0	0	0	0	0	0	0	0	0	0	0	0	0	1	0	0
HAT1	0	0	0	0	0	0	0	0	0	0	0	0	0	0	0	0	0	0
HCFC2	0	0	0	0	0	0	0	0	0	0	0	0	0	0	0	0	0	0
HDAC4	0	0	0	0	0	0	0	0	0	0	0	0	0	0	0	0	0	0
HDAC5	0	0	0	0	0	0	0	0	0	0	0	0	0	0	0	0	0	0
HDAC10	0	0	0	0	0	0	0	0	0	0	0	0	0	0	0	1	0	0
HDAC11	0	0	0	0	0	0	0	0	0	0	0	0	0	0	0	0	0	1
HDGFL1	0	0	0	0	0	0	0	0	0	0	0	0	0	0	0	1	0	0
HDGFL2	0	0	0	0	0	0	0	0	0	0	0	0	0	0	0	0	0	0
HDGFL3	0	0	0	0	0	0	0	0	0	0	0	0	0	0	0	0	0	0
HELLS	0	0	0	0	0	0	0	0	0	0	0	0	0	0	0	0	0	0
HIF1AN	0	0	0	0	0	0	0	0	0	0	0	0	0	0	0	0	0	0
HINFP	0	0	0	0	0	0	0	0	0	0	0	0	0	0	0	0	0	0
HIRA	0	0	0	0	0	0	0	0	0	0	0	0	0	0	0	0	0	0
HIRIP3	0	0	0	0	0	0	0	0	0	0	0	0	0	0	0	1	0	0
HJURP	0	0	0	0	0	0	0	0	0	0	0	0	0	0	0	0	0	0
HLCS	0	0	0	0	0	0	0	0	0	0	0	0	0	0	0	0	0	0
HLTF	0	0	0	0	0	0	0	0	0	0	0	0	0	0	0	0	0	0
HMG20A	0	0	0	0	0	0	0	0	0	0	0	0	0	0	0	0	0	0
HMG20B	0	0	0	0	0	0	0	0	0	0	0	0	0	0	0	1	0	0
HMGB1	0	0	0	0	0	0	0	0	0	0	0	0	0	0	0	0	0	0
HMGN1	0	0	0	0	0	0	0	0	0	0	0	0	0	0	0	0	0	0
HMGN2	0	0	0	0	0	0	0	0	0	0	0	0	0	0	0	0	0	0
HMGN3	0	0	0	0	0	0	0	0	0	0	0	0	0	0	0	0	0	1
HMGN4	0	0	0	0	0	0	0	0	0	0	0	0	0	0	0	0	0	0
HMGN5	0	0	0	0	0	0	0	0	0	0	0	0	0	0	0	0	0	0
HMX3	0	0	0	0	0	0	0	0	0	0	0	0	0	0	0	0	0	0
HR	0	0	0	0	0	0	0	0	0	0	0	0	0	0	0	0	0	0
HSPA1A	0	0	0	0	0	0	0	0	0	0	0	0	0	0	0	0	0	0
HSPA1B	0	0	0	0	0	0	0	0	0	0	0	0	0	0	0	0	0	0
HSPBAP1	0	0	0	0	0	0	0	0	0	0	0	0	0	0	0	0	0	0
IKZF3	0	0	0	0	0	0	0	0	0	0	0	0	0	0	0	0	0	0
ING1	0	0	0	0	0	0	0	0	0	0	0	0	0	0	0	0	0	0
ING4	0	0	0	0	0	0	0	0	0	0	0	0	0	0	0	0	0	0
ING5	0	0	0	0	0	0	0	0	0	0	0	0	0	0	0	0	0	0
INO80	0	0	0	0	0	0	0	0	0	0	0	0	0	0	0	0	0	0
INO80B	0	0	0	0	0	0	0	0	0	0	0	0	0	0	0	0	0	0
INO80C	0	0	0	0	0	0	0	0	0	0	0	0	0	0	0	0	0	0
INO80D	0	0	0	0	0	0	0	0	0	0	0	0	0	0	0	0	0	0
INO80E	0	0	0	0	0	0	0	0	0	0	0	0	0	0	0	0	0	0
INTS12	0	0	0	0	0	0	0	0	0	0	0	0	0	0	0	0	0	0
IRF4	0	0	0	0	0	0	0	0	0	0	0	0	0	0	0	0	0	0
JDP2	0	0	0	0	0	0	0	0	0	0	0	0	0	0	0	0	0	0
JMJD1C	0	0	0	0	0	0	0	0	0	0	0	0	0	0	0	0	0	0
JMJD4	0	0	0	0	0	0	0	0	0	0	0	0	0	0	0	1	0	0
JMJD6	0	0	0	0	0	0	0	0	0	0	0	0	0	0	0	0	0	0
JMJD7	0	0	0	0	0	0	0	0	0	0	0	0	0	0	0	0	1	0
JMJD8	0	0	0	0	0	0	0	0	0	0	0	0	0	0	0	1	0	0
KANSL1	0	0	0	0	0	0	0	0	0	0	0	0	0	0	0	0	0	0
KANSL2	0	0	0	0	0	0	0	0	0	0	0	0	0	0	0	0	0	0
KANSL3	0	0	0	0	0	0	0	0	0	0	0	0	0	0	0	0	0	0
KAT2A	0	0	0	0	0	0	0	0	0	0	0	0	0	0	0	1	0	0
KAT5	0	0	0	0	0	0	0	0	0	0	0	0	0	0	0	0	0	0
KAT6B	0	0	0	0	0	0	0	0	0	0	0	0	0	0	0	0	0	0
KAT7	0	0	0	0	0	0	0	0	0	0	0	0	0	0	0	0	0	0
KAT8	0	0	0	0	0	0	0	0	0	0	0	0	0	0	0	0	0	0
KAT14	0	0	0	0	0	0	0	0	0	0	0	0	0	0	0	0	0	0
KDM2A	0	0	0	0	0	0	0	0	0	0	0	0	0	0	0	0	0	0
KDM2B	0	0	0	0	0	0	0	0	0	0	0	0	0	0	0	0	0	0
KDM4B	0	0	0	0	0	0	0	0	0	0	0	0	0	0	0	0	0	0
KDM4D	0	0	0	0	0	0	0	0	0	0	0	0	0	0	0	1	0	0
KDM4E	0	0	0	0	0	0	0	0	0	0	0	0	0	0	0	1	0	0
KDM5D	0	0	0	0	0	0	0	0	0	0	0	0	0	0	0	0	0	1
KDM6B	0	0	0	0	0	0	0	0	0	0	0	0	0	0	0	0	0	0
KDM8	0	0	0	0	0	0	0	0	0	0	0	0	0	0	0	0	0	0
KEAP1	0	0	0	0	0	0	0	0	0	0	0	0	0	0	0	0	0	0
KMT2A	0	0	0	0	0	0	0	0	0	0	0	0	0	0	0	0	0	0
KMT2B	0	0	0	0	0	0	0	0	0	0	0	0	0	0	0	0	0	0
KMT2D	0	0	0	0	0	0	0	0	0	0	0	0	0	0	0	0	0	0
KMT5A	0	0	0	0	0	0	0	0	0	0	0	0	0	0	0	0	0	0
KMT5B	0	0	0	0	0	0	0	0	0	0	0	0	0	0	0	0	0	0
KMT5C	0	0	0	0	0	0	0	0	0	0	0	0	0	0	0	1	0	0
L3MBTL1	0	0	0	0	0	0	0	0	0	0	0	0	0	0	0	0	0	0
L3MBTL2	0	0	0	0	0	0	0	0	0	0	0	0	0	0	0	0	0	0
L3MBTL4	0	0	0	0	0	0	0	0	0	0	0	0	0	0	0	0	0	0
LAS1L	0	0	0	0	0	0	0	0	0	0	0	0	0	0	0	1	0	0
LEO1	0	0	0	0	0	0	0	0	0	0	0	0	0	0	0	0	0	0
LRWD1	0	0	0	0	0	0	0	0	0	0	0	0	0	0	0	1	0	0
MAGI1	0	0	0	0	0	0	0	0	0	0	0	0	0	0	0	0	0	0
MAPKAPK3	0	0	0	0	0	0	0	0	0	0	0	0	0	0	0	0	0	1
MASTL	0	0	0	0	0	0	0	0	0	0	0	0	0	0	0	0	0	0
MAX	0	0	0	0	0	0	0	0	0	0	0	0	0	0	0	0	0	0
MAZ	0	0	0	0	0	0	0	0	0	0	0	0	0	0	0	0	0	0
MBD1	0	0	0	0	0	0	0	0	0	0	0	0	0	0	0	0	0	0
MBD2	0	0	0	0	0	0	0	0	0	0	0	0	0	0	0	0	0	0
MBD3	0	0	0	0	0	0	0	0	0	0	0	0	0	0	0	0	0	0
MBD4	0	0	0	0	0	0	0	0	0	0	0	0	0	0	0	0	0	0
MBD6	0	0	0	0	0	0	0	0	0	0	0	0	0	0	0	0	0	0
MBIP	0	0	0	0	0	0	0	0	0	0	0	0	0	0	0	0	1	0
MBTD1	0	0	0	0	0	0	0	0	0	0	0	0	0	0	0	0	0	0
MCRS1	0	0	0	0	0	0	0	0	0	0	0	0	0	0	0	0	0	0
MEAF6	0	0	0	0	0	0	0	0	0	0	0	0	0	0	0	0	0	1
MECP2	0	0	0	0	0	0	0	0	0	0	0	0	0	0	0	0	0	0
MED1	0	0	0	0	0	0	0	0	0	0	0	0	0	0	0	0	0	0
MEN1	0	0	0	0	0	0	0	0	0	0	0	0	0	0	0	0	0	0
MGA	0	0	0	0	0	0	0	0	0	0	0	0	0	0	0	0	0	0
MGAM	0	0	0	0	0	0	0	0	0	0	0	0	0	0	0	0	0	0
MLLT1	0	0	0	0	0	0	0	0	0	0	0	0	0	0	0	0	0	0
MLLT6	0	0	0	0	0	0	0	0	0	0	0	0	0	0	0	0	0	0
MLLT10	0	0	0	0	0	0	0	0	0	0	0	0	0	0	0	0	0	0
MORC1	0	0	0	0	0	0	0	0	0	0	0	0	0	0	0	0	1	0
MORC2	0	0	0	0	0	0	0	0	0	0	0	0	0	0	0	0	0	0
MORC3	0	0	0	0	0	0	0	0	0	0	0	0	0	0	0	0	0	0
MORC4	0	0	0	0	0	0	0	0	0	0	0	0	0	0	0	0	0	0
MORF4L1	0	0	0	0	0	0	0	0	0	0	0	0	0	0	0	0	0	0
MORF4L2	0	0	0	0	0	0	0	0	0	0	0	0	0	0	0	0	0	0
MOV10	0	0	0	0	0	0	0	0	0	0	0	0	0	0	0	0	0	0
MPHOSPH8	0	0	0	0	0	0	0	0	0	0	0	0	0	0	0	0	0	0
MPP7	0	0	0	0	0	0	0	0	0	0	0	0	0	0	0	0	0	0
MRGBP	0	0	0	0	0	0	0	0	0	0	0	0	0	0	0	0	0	0
MSL1	0	0	0	0	0	0	0	0	0	0	0	0	0	0	0	0	0	0
MSL2	0	0	0	0	0	0	0	0	0	0	0	0	0	0	0	0	0	0
MSL3	0	0	0	0	0	0	0	0	0	0	0	0	0	0	0	1	0	0
MTA1	0	0	0	0	0	0	0	0	0	0	0	0	0	0	0	0	0	0
MTA2	0	0	0	0	0	0	0	0	0	0	0	0	0	0	0	0	0	0
MTA3	0	0	0	0	0	0	0	0	0	0	0	0	0	0	0	0	0	0
MTF2	0	0	0	0	0	0	0	0	0	0	0	0	0	0	0	0	0	0
MYBBP1A	0	0	0	0	0	0	0	0	0	0	0	0	0	0	0	0	0	0
MYO1C	0	0	0	0	0	0	0	0	0	0	0	0	0	0	0	0	0	0
MYO1E	0	0	0	0	0	0	0	0	0	0	0	0	0	0	0	0	0	0
MYSM1	0	0	0	0	0	0	0	0	0	0	0	0	0	0	0	0	0	0
NAA60	0	0	0	0	0	0	0	0	0	0	0	0	0	0	0	0	0	0
NAP1L1	0	0	0	0	0	0	0	0	0	0	0	0	0	0	0	0	0	0
NAP1L2	0	0	0	0	0	0	0	0	0	0	0	0	0	0	0	0	0	0
NAP1L4	0	0	0	0	0	0	0	0	0	0	0	0	0	0	0	0	0	0
NASP	0	0	0	0	0	0	0	0	0	0	0	0	0	0	0	0	0	0
NAT10	0	0	0	0	0	0	0	0	0	0	0	0	0	0	0	0	0	0
NCL	0	0	0	0	0	0	0	0	0	0	0	0	0	0	0	0	0	0
NCOA2	0	0	0	0	0	0	0	0	0	0	0	0	0	0	0	0	0	0
NCOA6	0	0	0	0	0	0	0	0	0	0	0	0	0	0	0	0	0	0
NCOR1	0	0	0	0	0	0	0	0	0	0	0	0	0	0	0	0	0	0
NCOR2	0	0	0	0	0	0	0	0	0	0	0	0	0	0	0	0	0	0
NEK8	0	0	0	0	0	0	0	0	0	0	0	0	0	0	0	0	0	0
NEK9	0	0	0	0	0	0	0	0	0	0	0	0	0	0	0	0	0	0
NFRKB	0	0	0	0	0	0	0	0	0	0	0	0	0	0	0	0	0	0
NFYB	0	0	0	0	0	0	0	0	0	0	0	0	0	0	0	0	0	0
NFYC	0	0	0	0	0	0	0	0	0	0	0	0	0	0	0	0	0	0
NIPBL	0	0	0	0	0	0	0	0	0	0	0	0	0	0	0	0	0	0
NMI	0	0	0	0	0	0	0	0	0	0	0	0	0	0	0	0	0	0
NOC2L	0	0	0	0	0	0	0	0	0	0	0	0	0	0	0	0	0	0
NPM1	0	0	0	0	0	0	0	0	0	0	0	0	0	0	0	0	0	0
NPM2	0	0	0	0	0	0	0	0	0	0	0	0	0	0	0	0	0	0
NSL1	0	0	0	0	0	0	0	0	0	0	0	0	0	0	0	0	0	0
OGA	0	0	0	0	0	0	0	0	0	0	0	0	0	0	0	0	0	0
ORC1	0	0	0	0	0	0	0	0	0	0	0	0	0	0	0	0	0	0
PADI1	0	0	0	0	0	0	0	0	0	0	0	0	0	0	0	0	0	0
PADI2	0	0	0	0	0	0	0	0	0	0	0	0	0	0	0	0	0	0
PADI3	0	0	0	0	0	0	0	0	0	0	0	0	0	0	0	0	0	0
PADI4	0	0	0	0	0	0	0	0	0	0	0	0	0	0	0	0	0	0
PAF1	0	0	0	0	0	0	0	0	0	0	0	0	0	0	0	0	0	0
PAGR1	0	0	0	0	0	0	0	0	0	0	0	0	0	0	0	0	0	0
PAK1	0	0	0	0	0	0	0	0	0	0	0	0	0	0	0	0	0	0
PARG	0	0	0	0	0	0	0	0	0	0	0	0	0	0	0	0	0	0
PARP2	0	0	0	0	0	0	0	0	0	0	0	0	0	0	0	1	0	0
PARP3	0	0	0	0	0	0	0	0	0	0	0	0	0	0	0	0	0	0
PAXIP1	0	0	0	0	0	0	0	0	0	0	0	0	0	0	0	0	0	0
PBK	0	0	0	0	0	0	0	0	0	0	0	0	0	0	0	0	0	0
PCGF1	0	0	0	0	0	0	0	0	0	0	0	0	0	0	0	0	1	0
PCGF2	0	0	0	0	0	0	0	0	0	0	0	0	0	0	0	0	0	0
PCGF3	0	0	0	0	0	0	0	0	0	0	0	0	0	0	0	0	0	0
PCGF5	0	0	0	0	0	0	0	0	0	0	0	0	0	0	0	0	0	0
PCGF6	0	0	0	0	0	0	0	0	0	0	0	0	0	0	0	0	0	0
PCM1	0	0	0	0	0	0	0	0	0	0	0	0	0	0	0	0	0	0
PCNA	0	0	0	0	0	0	0	0	0	0	0	0	0	0	0	0	0	0
PDP1	0	0	0	0	0	0	0	0	0	0	0	0	0	0	0	0	0	0
PELP1	0	0	0	0	0	0	0	0	0	0	0	0	0	0	0	0	0	0
PET117	0	0	0	0	0	0	0	0	0	0	0	0	0	0	0	0	0	0
PEX2	0	0	0	0	0	0	0	0	0	0	0	0	0	0	0	0	0	0
PHC1	0	0	0	0	0	0	0	0	0	0	0	0	0	0	0	0	1	0
PHC2	0	0	0	0	0	0	0	0	0	0	0	0	0	0	0	0	0	0
PHC3	0	0	0	0	0	0	0	0	0	0	0	0	0	0	0	0	0	0
PHF8	0	0	0	0	0	0	0	0	0	0	0	0	0	0	0	0	0	0
PHF10	0	0	0	0	0	0	0	0	0	0	0	0	0	0	0	1	0	0
PHF11	0	0	0	0	0	0	0	0	0	0	0	0	0	0	0	0	0	1
PHF12	0	0	0	0	0	0	0	0	0	0	0	0	0	0	0	0	0	0
PHF13	0	0	0	0	0	0	0	0	0	0	0	0	0	0	0	0	0	1
PHF20	0	0	0	0	0	0	0	0	0	0	0	0	0	0	0	0	0	0
PHF21A	0	0	0	0	0	0	0	0	0	0	0	0	0	0	0	0	0	0
PHF21B	0	0	0	0	0	0	0	0	0	0	0	0	0	0	0	1	0	0
PHF23	0	0	0	0	0	0	0	0	0	0	0	0	0	0	0	1	0	0
PHIP	0	0	0	0	0	0	0	0	0	0	0	0	0	0	0	0	0	0
PHRF1	0	0	0	0	0	0	0	0	0	0	0	0	0	0	0	0	0	0
PIWIL4	0	0	0	0	0	0	0	0	0	0	0	0	0	0	0	1	0	0
PKM	0	0	0	0	0	0	0	0	0	0	0	0	0	0	0	0	0	0
PKN1	0	0	0	0	0	0	0	0	0	0	0	0	0	0	0	0	0	0
PLPP6	0	0	0	0	0	0	0	0	0	0	0	0	0	0	0	0	0	1
POLE3	0	0	0	0	0	0	0	0	0	0	0	0	0	0	0	0	0	0
POTEF	0	0	0	0	0	0	0	0	0	0	0	0	0	0	0	0	0	0
PPARGC1A	0	0	0	0	0	0	0	0	0	0	0	0	0	0	0	1	0	0
PPM1G	0	0	0	0	0	0	0	0	0	0	0	0	0	0	0	0	0	0
PPP2CA	0	0	0	0	0	0	0	0	0	0	0	0	0	0	0	0	0	0
PPP4C	0	0	0	0	0	0	0	0	0	0	0	0	0	0	0	0	0	0
PPP4R2	0	0	0	0	0	0	0	0	0	0	0	0	0	0	0	0	0	0
PPP4R3A	0	0	0	0	0	0	0	0	0	0	0	0	0	0	0	0	0	0
PPP4R3B	0	0	0	0	0	0	0	0	0	0	0	0	0	0	0	0	0	0
PRDM4	0	0	0	0	0	0	0	0	0	0	0	0	0	0	0	0	0	0
PRDM7	0	0	0	0	0	0	0	0	0	0	0	0	0	0	0	1	0	0
PRDM10	0	0	0	0	0	0	0	0	0	0	0	0	0	0	0	0	0	0
PRDM11	0	0	0	0	0	0	0	0	0	0	0	0	0	0	0	0	0	0
PRDM15	0	0	0	0	0	0	0	0	0	0	0	0	0	0	0	0	0	0
PRKAA1	0	0	0	0	0	0	0	0	0	0	0	0	0	0	0	0	0	0
PRKAB1	0	0	0	0	0	0	0	0	0	0	0	0	0	0	0	0	0	0
PRKAB2	0	0	0	0	0	0	0	0	0	0	0	0	0	0	0	0	0	0
PRKAG1	0	0	0	0	0	0	0	0	0	0	0	0	0	0	0	0	0	0
PRKAG2	0	0	0	0	0	0	0	0	0	0	0	0	0	0	0	0	0	0
PRKAG3	0	0	0	0	0	0	0	0	0	0	0	0	0	0	0	0	0	0
PRKCA	0	0	0	0	0	0	0	0	0	0	0	0	0	0	0	0	0	0
PRKCB	0	0	0	0	0	0	0	0	0	0	0	0	0	0	0	0	0	0
PRKCD	0	0	0	0	0	0	0	0	0	0	0	0	0	0	0	0	0	0
PRMT1	0	0	0	0	0	0	0	0	0	0	0	0	0	0	0	0	0	0
PRMT2	0	0	0	0	0	0	0	0	0	0	0	0	0	0	0	1	0	0
PRMT5	0	0	0	0	0	0	0	0	0	0	0	0	0	0	0	0	0	0
PRMT6	0	0	0	0	0	0	0	0	0	0	0	0	0	0	0	0	0	0
PRMT7	0	0	0	0	0	0	0	0	0	0	0	0	0	0	0	0	0	0
PRMT8	0	0	0	0	0	0	0	0	0	0	0	0	0	0	0	0	0	0
PRPF31	0	0	0	0	0	0	0	0	0	0	0	0	0	0	0	0	0	0
PRR14	0	0	0	0	0	0	0	0	0	0	0	0	0	0	0	0	0	0
PSIP1	0	0	0	0	0	0	0	0	0	0	0	0	0	0	0	0	0	0
PWWP2A	0	0	0	0	0	0	0	0	0	0	0	0	0	0	0	0	0	0
PWWP2B	0	0	0	0	0	0	0	0	0	0	0	0	0	0	0	1	0	0
PWWP3A	0	0	0	0	0	0	0	0	0	0	0	0	0	0	0	0	0	0
PWWP3B	0	0	0	0	0	0	0	0	0	0	0	0	0	0	0	0	1	0
PYGO1	0	0	0	0	0	0	0	0	0	0	0	0	0	0	0	0	1	0
PYGO2	0	0	0	0	0	0	0	0	0	0	0	0	0	0	0	1	0	0
RAC3	0	0	0	0	0	0	0	0	0	0	0	0	0	0	0	0	0	0
RAD51	0	0	0	0	0	0	0	0	0	0	0	0	0	0	0	0	0	0
RAD54B	0	0	0	0	0	0	0	0	0	0	0	0	0	0	0	0	0	0
RAD54L2	0	0	0	0	0	0	0	0	0	0	0	0	0	0	0	0	0	0
RAG1	0	0	0	0	0	0	0	0	0	0	0	0	0	0	0	0	0	0
RAG2	0	0	0	0	0	0	0	0	0	0	0	0	0	0	0	0	0	0
RARA	0	0	0	0	0	0	0	0	0	0	0	0	0	0	0	0	0	0
RB1	0	0	0	0	0	0	0	0	0	0	0	0	0	0	0	0	0	0
RBBP4	0	0	0	0	0	0	0	0	0	0	0	0	0	0	0	0	0	0
RBBP5	0	0	0	0	0	0	0	0	0	0	0	0	0	0	0	0	0	0
RBBP7	0	0	0	0	0	0	0	0	0	0	0	0	0	0	0	0	0	0
RBM15	0	0	0	0	0	0	0	0	0	0	0	0	0	0	0	0	0	0
RBP1	0	0	0	0	0	0	0	0	0	0	0	0	0	0	0	0	0	0
RBX1	0	0	0	0	0	0	0	0	0	0	0	0	0	0	0	0	0	0
RCC1	0	0	0	0	0	0	0	0	0	0	0	0	0	0	0	0	0	0
RCOR1	0	0	0	0	0	0	0	0	0	0	0	0	0	0	0	0	0	0
RCOR3	0	0	0	0	0	0	0	0	0	0	0	0	0	0	0	0	0	0
REST	0	0	0	0	0	0	0	0	0	0	0	0	0	0	0	0	0	0
RIOX1	0	0	0	0	0	0	0	0	0	0	0	0	0	0	0	0	0	0
RIOX2	0	0	0	0	0	0	0	0	0	0	0	0	0	0	0	0	0	0
RLIM	0	0	0	0	0	0	0	0	0	0	0	0	0	0	0	0	0	0
RMI1	0	0	0	0	0	0	0	0	0	0	0	0	0	0	0	0	0	0
RNASE12	0	0	0	0	0	0	0	0	0	0	0	0	0	0	0	0	0	0
RNF17	0	0	0	0	0	0	0	0	0	0	0	0	0	0	0	0	0	0
RNF40	0	0	0	0	0	0	0	0	0	0	0	0	0	0	0	1	0	0
RNF168	0	0	0	0	0	0	0	0	0	0	0	0	0	0	0	0	0	0
RPS6KA3	0	0	0	0	0	0	0	0	0	0	0	0	0	0	0	0	0	0
RPS6KA4	0	0	0	0	0	0	0	0	0	0	0	0	0	0	0	0	0	0
RPS6KA5	0	0	0	0	0	0	0	0	0	0	0	0	0	0	0	0	0	0
RRP8	0	0	0	0	0	0	0	0	0	0	0	0	0	0	0	1	0	0
RSF1	0	0	0	0	0	0	0	0	0	0	0	0	0	0	0	0	0	0
RUVBL2	0	0	0	0	0	0	0	0	0	0	0	0	0	0	0	0	0	0
RYBP	0	0	0	0	0	0	0	0	0	0	0	0	0	0	0	0	0	0
SAFB	0	0	0	0	0	0	0	0	0	0	0	0	0	0	0	0	0	0
SAP18	0	0	0	0	0	0	0	0	0	0	0	0	0	0	0	0	0	0
SAP25	0	0	0	0	0	0	0	0	0	0	0	0	0	0	0	0	0	0
SAP30	0	0	0	0	0	0	0	0	0	0	0	0	0	0	0	0	0	0
SAP30L	0	0	0	0	0	0	0	0	0	0	0	0	0	0	0	1	0	0
SAP130	0	0	0	0	0	0	0	0	0	0	0	0	0	0	0	0	0	0
SATB1	0	0	0	0	0	0	0	0	0	0	0	0	0	0	0	0	0	0
SATB2	0	0	0	0	0	0	0	0	0	0	0	0	0	0	0	0	0	0
SCG2	0	0	0	0	0	0	0	0	0	0	0	0	0	0	0	0	0	0
SCMH1	0	0	0	0	0	0	0	0	0	0	0	0	0	0	0	0	0	0
SCML4	0	0	0	0	0	0	0	0	0	0	0	0	0	0	0	0	0	0
SENP1	0	0	0	0	0	0	0	0	0	0	0	0	0	0	0	0	0	0
SENP3	0	0	0	0	0	0	0	0	0	0	0	0	0	0	0	0	0	0
SET	0	0	0	0	0	0	0	0	0	0	0	0	0	0	0	0	0	0
SETD1A	0	0	0	0	0	0	0	0	0	0	0	0	0	0	0	0	0	0
SETD1B	0	0	0	0	0	0	0	0	0	0	0	0	0	0	0	0	0	0
SETD3	0	0	0	0	0	0	0	0	0	0	0	0	0	0	0	0	0	0
SETD4	0	0	0	0	0	0	0	0	0	0	0	0	0	0	0	1	0	0
SETD6	0	0	0	0	0	0	0	0	0	0	0	0	0	0	0	0	0	0
SETD7	0	0	0	0	0	0	0	0	0	0	0	0	0	0	0	0	0	0
SETD9	0	0	0	0	0	0	0	0	0	0	0	0	0	0	0	0	0	1
SETDB2	0	0	0	0	0	0	0	0	0	0	0	0	0	0	0	0	0	0
SETMAR	0	0	0	0	0	0	0	0	0	0	0	0	0	0	0	0	1	0
SF3B1	0	0	0	0	0	0	0	0	0	0	0	0	0	0	0	0	0	0
SF3B2	0	0	0	0	0	0	0	0	0	0	0	0	0	0	0	0	0	0
SF3B3	0	0	0	0	0	0	0	0	0	0	0	0	0	0	0	0	0	0
SFMBT2	0	0	0	0	0	0	0	0	0	0	0	0	0	0	0	0	0	0
SFPQ	0	0	0	0	0	0	0	0	0	0	0	0	0	0	0	0	0	0
SGF29	0	0	0	0	0	0	0	0	0	0	0	0	0	0	0	0	0	0
SIN3A	0	0	0	0	0	0	0	0	0	0	0	0	0	0	0	0	0	0
SIN3B	0	0	0	0	0	0	0	0	0	0	0	0	0	0	0	0	0	0
SIRT1	0	0	0	0	0	0	0	0	0	0	0	0	0	0	0	0	0	0
SIRT2	0	0	0	0	0	0	0	0	0	0	0	0	0	0	0	0	0	0
SIRT3	0	0	0	0	0	0	0	0	0	0	0	0	0	0	0	0	0	0
SIRT4	0	0	0	0	0	0	0	0	0	0	0	0	0	0	0	0	0	0
SIRT5	0	0	0	0	0	0	0	0	0	0	0	0	0	0	0	0	0	0
SIRT6	0	0	0	0	0	0	0	0	0	0	0	0	0	0	0	0	0	0
SIRT7	0	0	0	0	0	0	0	0	0	0	0	0	0	0	0	0	0	0
SKP1	0	0	0	0	0	0	0	0	0	0	0	0	0	0	0	0	0	0
SLC25A15	0	0	0	0	0	0	0	0	0	0	0	0	0	0	0	0	0	0
SLF1	0	0	0	0	0	0	0	0	0	0	0	0	0	0	0	0	0	0
SMARCA4	0	0	0	0	0	0	0	0	0	0	0	0	0	0	0	0	0	0
SMARCAL1	0	0	0	0	0	0	0	0	0	0	0	0	0	0	0	0	0	1
SMARCB1	0	0	0	0	0	0	0	0	0	0	0	0	0	0	0	0	0	0
SMARCC1	0	0	0	0	0	0	0	0	0	0	0	0	0	0	0	0	0	0
SMARCC2	0	0	0	0	0	0	0	0	0	0	0	0	0	0	0	0	0	0
SMARCD1	0	0	0	0	0	0	0	0	0	0	0	0	0	0	0	0	0	0
SMARCD2	0	0	0	0	0	0	0	0	0	0	0	0	0	0	0	0	0	0
SMARCD3	0	0	0	0	0	0	0	0	0	0	0	0	0	0	0	0	0	0
SMARCE1	0	0	0	0	0	0	0	0	0	0	0	0	0	0	0	0	0	0
SMN1	0	0	0	0	0	0	0	0	0	0	0	0	0	0	0	1	0	0
SMN2	0	0	0	0	0	0	0	0	0	0	0	0	0	0	0	1	0	0
SMNDC1	0	0	0	0	0	0	0	0	0	0	0	0	0	0	0	0	0	0
SMYD1	0	0	0	0	0	0	0	0	0	0	0	0	0	0	0	0	0	1
SMYD2	0	0	0	0	0	0	0	0	0	0	0	0	0	0	0	0	0	0
SMYD4	0	0	0	0	0	0	0	0	0	0	0	0	0	0	0	0	0	0
SMYD5	0	0	0	0	0	0	0	0	0	0	0	0	0	0	0	0	0	1
SNAI2	0	0	0	0	0	0	0	0	0	0	0	0	0	0	0	0	0	0
SNRPB2	0	0	0	0	0	0	0	0	0	0	0	0	0	0	0	0	0	0
SP1	0	0	0	0	0	0	0	0	0	0	0	0	0	0	0	0	0	0
SP100	0	0	0	0	0	0	0	0	0	0	0	0	0	0	0	0	0	0
SP140L	0	0	0	0	0	0	0	0	0	0	0	0	0	0	0	1	0	0
SPEN	0	0	0	0	0	0	0	0	0	0	0	0	0	0	0	0	0	0
SPOP	0	0	0	0	0	0	0	0	0	0	0	0	0	0	0	0	0	0
SPP1	0	0	0	0	0	0	0	0	0	0	0	0	0	0	0	0	0	0
SRCAP	0	0	0	0	0	0	0	0	0	0	0	0	0	0	0	0	0	0
SRSF1	0	0	0	0	0	0	0	0	0	0	0	0	0	0	0	0	0	0
SRSF3	0	0	0	0	0	0	0	0	0	0	0	0	0	0	0	0	0	0
SS18L1	0	0	0	0	0	0	0	0	0	0	0	0	0	0	0	0	0	0
SS18L2	0	0	0	0	0	0	0	0	0	0	0	0	0	0	0	1	0	0
SSRP1	0	0	0	0	0	0	0	0	0	0	0	0	0	0	0	1	0	0
SUDS3	0	0	0	0	0	0	0	0	0	0	0	0	0	0	0	0	0	0
SUPT3H	0	0	0	0	0	0	0	0	0	0	0	0	0	0	0	0	0	0
SUPT6H	0	0	0	0	0	0	0	0	0	0	0	0	0	0	0	0	0	0
SUPT7L	0	0	0	0	0	0	0	0	0	0	0	0	0	0	0	0	0	0
SUPT16H	0	0	0	0	0	0	0	0	0	0	0	0	0	0	0	0	0	0
SUV39H2	0	0	0	0	0	0	0	0	0	0	0	0	0	0	0	0	0	0
SUZ12	0	0	0	0	0	0	0	0	0	0	0	0	0	0	0	0	0	0
SYNCRIP	0	0	0	0	0	0	0	0	0	0	0	0	0	0	0	0	0	0
TADA1	0	0	0	0	0	0	0	0	0	0	0	0	0	0	0	0	0	0
TADA2A	0	0	0	0	0	0	0	0	0	0	0	0	0	0	0	0	1	0
TADA2B	0	0	0	0	0	0	0	0	0	0	0	0	0	0	0	0	0	1
TADA3	0	0	0	0	0	0	0	0	0	0	0	0	0	0	0	0	0	0
TAF2	0	0	0	0	0	0	0	0	0	0	0	0	0	0	0	0	0	0
TAF3	0	0	0	0	0	0	0	0	0	0	0	0	0	0	0	1	0	0
TAF4	0	0	0	0	0	0	0	0	0	0	0	0	0	0	0	0	0	0
TAF5	0	0	0	0	0	0	0	0	0	0	0	0	0	0	0	0	0	0
TAF5L	0	0	0	0	0	0	0	0	0	0	0	0	0	0	0	0	0	0
TAF6	0	0	0	0	0	0	0	0	0	0	0	0	0	0	0	0	0	1
TAF6L	0	0	0	0	0	0	0	0	0	0	0	0	0	0	0	0	0	0
TAF7	0	0	0	0	0	0	0	0	0	0	0	0	0	0	0	1	0	0
TAF8	0	0	0	0	0	0	0	0	0	0	0	0	0	0	0	0	0	0
TAF9	0	0	0	0	0	0	0	0	0	0	0	0	0	0	0	0	0	0
TAF9B	0	0	0	0	0	0	0	0	0	0	0	0	0	0	0	0	0	0
TAF10	0	0	0	0	0	0	0	0	0	0	0	0	0	0	0	0	1	0
TAF12	0	0	0	0	0	0	0	0	0	0	0	0	0	0	0	0	0	0
TAF15	0	0	0	0	0	0	0	0	0	0	0	0	0	0	0	0	0	0
TBL1XR1	0	0	0	0	0	0	0	0	0	0	0	0	0	0	0	0	0	0
TCF19	0	0	0	0	0	0	0	0	0	0	0	0	0	0	0	1	0	0
TCF20	0	0	0	0	0	0	0	0	0	0	0	0	0	0	0	0	0	0
TDG	0	0	0	0	0	0	0	0	0	0	0	0	0	0	0	0	0	0
TDRD1	0	0	0	0	0	0	0	0	0	0	0	0	0	0	0	0	0	0
TDRD3	0	0	0	0	0	0	0	0	0	0	0	0	0	0	0	0	0	0
TDRD5	0	0	0	0	0	0	0	0	0	0	0	0	0	0	0	1	0	0
TDRD6	0	0	0	0	0	0	0	0	0	0	0	0	0	0	0	1	0	0
TDRD9	0	0	0	0	0	0	0	0	0	0	0	0	0	0	0	0	0	0
TDRD12	0	0	0	0	0	0	0	0	0	0	0	0	0	0	0	1	0	0
TDRKH	0	0	0	0	0	0	0	0	0	0	0	0	0	0	0	0	1	0
TET1	0	0	0	0	0	0	0	0	0	0	0	0	0	0	0	0	0	0
TET3	0	0	0	0	0	0	0	0	0	0	0	0	0	0	0	0	0	0
TEX10	0	0	0	0	0	0	0	0	0	0	0	0	0	0	0	0	0	0
TFDP1	0	0	0	0	0	0	0	0	0	0	0	0	0	0	0	0	0	0
TFPT	0	0	0	0	0	0	0	0	0	0	0	0	0	0	0	0	0	0
TLE2	0	0	0	0	0	0	0	0	0	0	0	0	0	0	0	0	0	0
TLE4	0	0	0	0	0	0	0	0	0	0	0	0	0	0	0	0	0	0
TLK1	0	0	0	0	0	0	0	0	0	0	0	0	0	0	0	0	0	0
TLK2	0	0	0	0	0	0	0	0	0	0	0	0	0	0	0	0	0	0
TMEM98	0	0	0	0	0	0	0	0	0	0	0	0	0	0	0	0	0	0
TNP1	0	0	0	0	0	0	0	0	0	0	0	0	0	0	0	1	0	0
TNP2	0	0	0	0	0	0	0	0	0	0	0	0	0	0	0	0	0	0
TOP2A	0	0	0	0	0	0	0	0	0	0	0	0	0	0	0	0	0	0
TOP2B	0	0	0	0	0	0	0	0	0	0	0	0	0	0	0	0	0	0
TP53	0	0	0	0	0	0	0	0	0	0	0	0	0	0	0	0	0	0
TP53BP1	0	0	0	0	0	0	0	0	0	0	0	0	0	0	0	0	0	0
TRAC	0	0	0	0	0	0	0	0	0	0	0	0	0	0	0	0	0	0
TRIM16	0	0	0	0	0	0	0	0	0	0	0	0	0	0	0	1	0	0
TRIM27	0	0	0	0	0	0	0	0	0	0	0	0	0	0	0	0	0	0
TRIM28	0	0	0	0	0	0	0	0	0	0	0	0	0	0	0	0	0	0
TRIM66	0	0	0	0	0	0	0	0	0	0	0	0	0	0	0	0	0	0
TRRAP	0	0	0	0	0	0	0	0	0	0	0	0	0	0	0	0	0	0
TSSK4	0	0	0	0	0	0	0	0	0	0	0	0	0	0	0	0	0	0
TSSK6	0	0	0	0	0	0	0	0	0	0	0	0	0	0	0	0	0	0
TTK	0	0	0	0	0	0	0	0	0	0	0	0	0	0	0	0	0	0
TYW5	0	0	0	0	0	0	0	0	0	0	0	0	0	0	0	1	0	0
UBE2D1	0	0	0	0	0	0	0	0	0	0	0	0	0	0	0	0	0	0
UBE2E1	0	0	0	0	0	0	0	0	0	0	0	0	0	0	0	0	0	0
UBE2N	0	0	0	0	0	0	0	0	0	0	0	0	0	0	0	0	0	0
UBE2T	0	0	0	0	0	0	0	0	0	0	0	0	0	0	0	0	0	0
UBE2V1	0	0	0	0	0	0	0	0	0	0	0	0	0	0	0	0	0	0
UBN1	0	0	0	0	0	0	0	0	0	0	0	0	0	0	0	0	0	0
UBR2	0	0	0	0	0	0	0	0	0	0	0	0	0	0	0	0	0	0
UBR7	0	0	0	0	0	0	0	0	0	0	0	0	0	0	0	0	0	0
UCHL5	0	0	0	0	0	0	0	0	0	0	0	0	0	0	0	0	0	0
UHRF1	0	0	0	0	0	0	0	0	0	0	0	0	0	0	0	0	0	0
USP3	0	0	0	0	0	0	0	0	0	0	0	0	0	0	0	0	0	0
USP7	0	0	0	0	0	0	0	0	0	0	0	0	0	0	0	0	0	0
USP11	0	0	0	0	0	0	0	0	0	0	0	0	0	0	0	0	0	0
USP12	0	0	0	0	0	0	0	0	0	0	0	0	0	0	0	0	0	0
USP12P1	0	0	0	0	0	0	0	0	0	0	0	0	0	0	0	0	0	0
USP15	0	0	0	0	0	0	0	0	0	0	0	0	0	0	0	0	0	0
USP17L2	0	0	0	0	0	0	0	0	0	0	0	0	0	0	0	1	0	0
USP22	0	0	0	0	0	0	0	0	0	0	0	0	0	0	0	0	0	0
USP25	0	0	0	0	0	0	0	0	0	0	0	0	0	0	0	0	0	0
USP36	0	0	0	0	0	0	0	0	0	0	0	0	0	0	0	0	0	0
USP44	0	0	0	0	0	0	0	0	0	0	0	0	0	0	0	0	0	0
USP46	0	0	0	0	0	0	0	0	0	0	0	0	0	0	0	0	0	0
UTY	0	0	0	0	0	0	0	0	0	0	0	0	0	0	0	0	1	0
VDR	0	0	0	0	0	0	0	0	0	0	0	0	0	0	0	0	0	0
VPS72	0	0	0	0	0	0	0	0	0	0	0	0	0	0	0	0	0	0
VRK1	0	0	0	0	0	0	0	0	0	0	0	0	0	0	0	0	0	0
WAC	0	0	0	0	0	0	0	0	0	0	0	0	0	0	0	0	0	0
WDR5	0	0	0	0	0	0	0	0	0	0	0	0	0	0	0	0	1	0
WDR11	0	0	0	0	0	0	0	0	0	0	0	0	0	0	0	0	0	0
WDR77	0	0	0	0	0	0	0	0	0	0	0	0	0	0	0	0	0	0
WDR82	0	0	0	0	0	0	0	0	0	0	0	0	0	0	0	0	0	0
WDR82P1	0	0	0	0	0	0	0	0	0	0	0	0	0	0	0	0	0	0
WSB2	0	0	0	0	0	0	0	0	0	0	0	0	0	0	0	0	0	0
YAF2	0	0	0	0	0	0	0	0	0	0	0	0	0	0	0	0	0	0
YEATS2	0	0	0	0	0	0	0	0	0	0	0	0	0	0	0	0	0	0
YEATS4	0	0	0	0	0	0	0	0	0	0	0	0	0	0	0	0	0	0
YWHAB	0	0	0	0	0	0	0	0	0	0	0	0	0	0	0	0	0	0
YWHAE	0	0	0	0	0	0	0	0	0	0	0	0	0	0	0	0	0	0
YY1	0	0	0	0	0	0	0	0	0	0	0	0	0	0	0	0	0	0
ZBTB7C	0	0	0	0	0	0	0	0	0	0	0	0	0	0	0	0	0	0
ZBTB16	0	0	0	0	0	0	0	0	0	0	0	0	0	0	0	0	0	0
ZBTB33	0	0	0	0	0	0	0	0	0	0	0	0	0	0	0	0	0	0
ZCWPW1	0	0	0	0	0	0	0	0	0	0	0	0	0	0	0	0	0	0
ZCWPW2	0	0	0	0	0	0	0	0	0	0	0	0	0	0	0	1	0	0
ZFP57	0	0	0	0	0	0	0	0	0	0	0	0	0	0	0	0	0	0
ZGPAT	0	0	0	0	0	0	0	0	0	0	0	0	0	0	0	0	0	0
ZHX1	0	0	0	0	0	0	0	0	0	0	0	0	0	0	0	0	0	0
ZMYM2	0	0	0	0	0	0	0	0	0	0	0	0	0	0	0	0	0	0
ZMYM3	0	0	0	0	0	0	0	0	0	0	0	0	0	0	0	0	0	0
ZMYND8	0	0	0	0	0	0	0	0	0	0	0	0	0	0	0	0	0	0
ZMYND11	0	0	0	0	0	0	0	0	0	0	0	0	0	0	0	0	0	0
ZNF217	0	0	0	0	0	0	0	0	0	0	0	0	0	0	0	0	0	0
ZNF516	0	0	0	0	0	0	0	0	0	0	0	0	0	0	0	0	0	0
ZNF532	0	0	0	0	0	0	0	0	0	0	0	0	0	0	0	1	0	0
ZNF541	0	0	0	0	0	0	0	0	0	0	0	0	0	0	0	0	0	0
ZNF592	0	0	0	0	0	0	0	0	0	0	0	0	0	0	0	0	0	0
ZNF687	0	0	0	0	0	0	0	0	0	0	0	0	0	0	0	0	0	0
ZNF711	0	0	0	0	0	0	0	0	0	0	0	0	0	0	0	1	0	0
ZNHIT1	0	0	0	0	0	0	0	0	0	0	0	0	0	0	0	0	0	0
