# Supplementary material for: CASER: A semi-supervised model with multi-omics data integration prioritizes cancer-associated epigenetic regulator genes
Source: PLoS Comput Biol. 2026 Apr 28;22(4):e1014253. doi: 10.1371/journal.pcbi.1014253 (PMC13138745; doi:10.1371/journal.pcbi.1014253)
Supplement: S3 Table — (XLSX) [file pcbi.1014253.s016.xlsx]

## Sheet: Sheet1
S3 Table. Processed features used in machine-learning models.
Gene	VEST_score_missense	VEST_score_frameshift_indels	VEST_score_inframe_indels	VEST_score_stop_gain	VEST_score_stop_loss	VEST_score_splice_site	SNVBox_AABLOSUM	SNVBox_AACharge	SNVBox_AACOSMIC	SNVBox_AACOSMICvsHapMap	SNVBox_AACOSMICvsSWISSPROT	SNVBox_AAEx	SNVBox_AAGrantham	SNVBox_AAHapMap	SNVBox_AAHGMD2003	SNVBox_AAHydrophobicity	SNVBox_AAMJ	SNVBox_AAPAM250	SNVBox_AAPolarity	SNVBox_AATransition	SNVBox_AAVB	SNVBox_AAVolume	SNVBox_MGAEntropy	SNVBox_MGAPHC	SNVBox_MGARelEntropy	SNVBox_AlaSubPHC	SNVBox_HMMEntropy	SNVBox_HMMPHC	SNVBox_HMMRelEntropy	SNVBox_ExonHapMapSnpDensity	SNVBox_ExonSnpDensity	SNVBox_PredBFactorF	SNVBox_PredBFactorM	SNVBox_PredBFactorS	SNVBox_PredRSAB	SNVBox_PredRSAE	SNVBox_PredRSAI	SNVBox_PredSSC	SNVBox_PredSSE	SNVBox_PredSSH	SNVBox_PredStabilityH	SNVBox_PredStabilityL	SNVBox_PredStabilityM	SNVBox_RegCompC	SNVBox_RegCompDE	SNVBox_RegCompEntropy	SNVBox_RegCompG	SNVBox_RegCompH	SNVBox_RegCompILVM
A1CF	0.4211	0.0059	0	0.0192	0	0.0012	-0.3446	-0.027	-5.6632	-0.9827	-8.4609	30.2162	76.4459	-4.6805	197.027	0.5493	0.9646	0.4311	0.1236	0.0036	19.5878	-0.6268	0.5663	6.0332	3.5399	6.9875	0.4114	-4.8935	0.4701	0.0001	0.0361	0.0499	0.4507	0.4994	0.2642	0.437	0.2987	0.3092	0.3528	0.338	0.7086	0.0871	0.2043	0.0047	0.101	3.1199	0.0899	0.0098	0.2471
ABRAXAS2	0.3365	0.0126	0	0.011	0	0	-0.4617	-0.0244	-5.7892	-1.0816	-8.4827	29.5586	76.0351	-4.7075	178.75	-1.507	0.8357	0.2493	-0.7053	0.0032	19.1604	-0.2985	0.9593	4.7518	3.2234	6.4764	0.439	-4.0235	0.5084	0.0001	0.0325	0.0577	0.4436	0.4484	0.2599	0.4011	0.2886	0.2932	0.3356	0.3208	0.6156	0.1355	0.1985	0.022	0.1149	3.0916	0.068	0.0248	0.2171
ACTB	0.4931	0.0187	0.0157	0.019	0.0015	0.0057	0.5556	0.5556	-6.918	-1.9965	-9.4649	29.6667	72.1111	-4.9215	70.1111	-1.0333	1.1544	0.9778	1.2667	0.0028	14.8889	1.5593	1.7394	1.2927	2.6852	4.7634	0.4988	-4.265	0.6466	0.0001	0.0402	0.0067	0.2722	0.7212	0.3593	0.2681	0.3726	0.3093	0.3532	0.3378	0.5753	0.1594	0.2655	0.0211	0.0597	3.0442	0.0351	0.0351	0.3263
ACTL6A	0.5508	0.0247	0	0.0132	0	0.0052	-0.4617	-0.0244	-5.7892	-1.0816	-8.4827	29.5586	76.0351	-4.7075	178.75	-1.507	0.8357	0.2493	-0.7053	0.0032	19.1604	-0.2985	0.9593	4.7518	3.2234	6.4764	0.439	-4.0235	0.5084	0.0001	0.0325	0.0577	0.4436	0.4484	0.2599	0.4011	0.2886	0.2932	0.3356	0.3208	0.6156	0.1355	0.1985	0.022	0.1149	3.0916	0.068	0.0248	0.2171
ACTL6B	0.3972	0.0035	0	0.0273	0.0008	0.0067	-0.4617	-0.0244	-5.7892	-1.0816	-8.4827	29.5586	76.0351	-4.7075	178.75	-1.507	0.8357	0.2493	-0.7053	0.0032	19.1604	-0.2985	0.9593	4.7518	3.2234	6.4764	0.439	-4.0235	0.5084	0.0001	0.0325	0.0577	0.4436	0.4484	0.2599	0.4011	0.2886	0.2932	0.3356	0.3208	0.6156	0.1355	0.1985	0.022	0.1149	3.0916	0.068	0.0248	0.2171
ACTR3B	0.3196	0.0021	0	0.0026	0	0.0002	-1.125	0.3125	-5.9607	-1.3083	-8.7023	23.75	79.5938	-4.6524	273.25	-5.3094	0.5834	-0.1844	-2.4281	0.0031	22.3438	-0.7944	0.6441	4.7942	3.6212	7.5011	0.2981	-4.6606	0.3513	0.0001	0.0358	0.0349	0.4728	0.4923	0.277	0.3911	0.3318	0.3089	0.3531	0.3377	0.7097	0.0835	0.2069	0.0154	0.0923	3.2728	0.0731	0.0282	0.2538
ACTR5	0.3904	0.0012	0.0015	0.0057	0	0.0037	-0.4617	-0.0244	-5.7892	-1.0816	-8.4827	29.5586	76.0351	-4.7075	178.75	-1.507	0.8357	0.2493	-0.7053	0.0032	19.1604	-0.2985	0.9593	4.7518	3.2234	6.4764	0.439	-4.0235	0.5084	0.0001	0.0325	0.0577	0.4436	0.4484	0.2599	0.4011	0.2886	0.2932	0.3356	0.3208	0.6156	0.1355	0.1985	0.022	0.1149	3.0916	0.068	0.0248	0.2171
ACTR6	0.4501	0.0084	0	0.0113	0	0	-0.3636	-0.0909	-5.9977	-1.2072	-8.7519	30.9394	74.5152	-4.7905	137.909	-3.0576	1.0488	0.4848	-1.3152	0.0031	16.6667	-0.224	0.4434	6.1066	3.9108	8.7939	0.5801	-3.7978	0.7411	0.0001	0.0163	0.018	0.4008	0.5811	0.3518	0.3202	0.3282	0.3088	0.3532	0.338	0.5105	0.2389	0.2505	0.0182	0.1803	3.279	0.0439	0.0303	0.2439
ACTR8	0.4691	0.004	0	0.0158	0	0.0016	-0.4179	0.0746	-5.6453	-0.7743	-8.3869	29.9403	72.1045	-4.8711	178	-1.1791	0.97	0.4134	-0.7373	0.0032	17.2836	-0.3534	0.5424	6.7646	3.6303	7.9098	0.425	-4.5454	0.4868	0.0001	0.0266	0.0442	0.4562	0.4997	0.3181	0.3667	0.3152	0.3095	0.3521	0.3385	0.6291	0.1417	0.2291	0.0187	0.1398	3.2084	0.0732	0.0325	0.2163
ADNP	0.3866	0.0763	0.0035	0.0671	0	0	-0.4617	-0.0244	-5.7892	-1.0816	-8.4827	29.5586	76.0351	-4.7075	178.75	-1.507	0.8357	0.2493	-0.7053	0.0032	19.1604	-0.2985	0.9593	4.7518	3.2234	6.4764	0.439	-4.0235	0.5084	0.0001	0.0325	0.0577	0.4436	0.4484	0.2599	0.4011	0.2886	0.2932	0.3356	0.3208	0.6156	0.1355	0.1985	0.022	0.1149	3.0916	0.068	0.0248	0.2171
AEBP2	0.3958	0.0072	0	0.0049	0	0	-0.4617	0.7059	-6.148	-1.2866	-8.9268	30.5882	81.1176	-4.8614	231.177	-3.5882	0.8953	0.2824	-0.6882	0.0031	25.3529	0.2484	0.3173	6.7301	3.9467	9.4978	1.0714	-4.8634	1.2674	0.0001	0.0084	0.0601	0.5706	0.3693	0.1432	0.525	0.3318	0.3077	0.3544	0.338	0.7171	0.1063	0.1767	0.025	0.0639	3.11	0.0472	0.0528	0.1944
AIRE	0.2397	0.017	0	0.0151	0	0.0114	-0.8537	0.0488	-5.7638	-1.2297	-8.6493	30.4634	80.561	-4.5341	235.976	-1.5293	0.7483	-0.061	-0.6951	0.0037	23.9512	-0.7772	1.2191	3.2997	2.8609	4.7055	0.5204	-3.8617	0.6447	0.0001	0.0325	0.0582	0.4976	0.4441	0.2669	0.411	0.3221	0.3084	0.3536	0.338	0.6334	0.1405	0.226	0.0503	0.0863	3.0115	0.0874	0.0383	0.1628
AKAP1	0.2609	0.0145	0.0057	0.0228	0	0.011	1	1	-5.4157	-1.4141	-8.169	29	43	-4.0016	421	-8.2	1.47	1.6	-0.7053	0.0026	51	0.9867	0.9451	8.3891	3.7718	8.3891	0.2691	-6.2189	0.2959	0.0001	0.0325	0.022	0.39	0.588	0.44	0.215	0.345	0.307	0.354	0.34	0.645	0.118	0.237	0.0667	0.1149	3.0566	0.1333	0.0248	0.1333
ALG13	0.2975	0.0046	0.0004	0.0141	0	0.0029	-0.4617	-0.0244	-5.7892	-1.0816	-8.4827	29.5586	76.0351	-4.7075	178.75	-1.507	0.8357	0.2493	-0.7053	0.0032	19.1604	-0.2985	0.9593	4.7518	3.2234	6.4764	0.439	-4.0235	0.5084	0.0001	0.0325	0.0577	0.4436	0.4484	0.2599	0.4011	0.2886	0.2932	0.3356	0.3208	0.6156	0.1355	0.1985	0.022	0.1149	3.0916	0.068	0.0248	0.2171
ANP32A	0.2742	0.0104	0.0012	0.0267	0	0	-0.4617	-0.0244	-5.7892	-1.0816	-8.4827	29.5586	76.0351	-4.7075	178.75	-1.507	0.8357	0.2493	-0.7053	0.0032	19.1604	-0.2985	0.9593	4.7518	3.2234	6.4764	0.439	-4.0235	0.5084	0.0001	0.0325	0.0577	0.4436	0.4484	0.2599	0.4011	0.2886	0.2932	0.3356	0.3208	0.6156	0.1355	0.1985	0.022	0.1149	3.0916	0.068	0.0248	0.2171
ANP32B	0.2212	0	0.0005	0.0655	0	0	-0.4617	-0.0244	-5.7892	-1.0816	-8.4827	29.5586	76.0351	-4.7075	178.75	-1.507	0.8357	0.2493	-0.7053	0.0032	19.1604	-0.2985	0.9593	4.7518	3.2234	6.4764	0.439	-4.0235	0.5084	0.0001	0.0325	0.0577	0.4436	0.4484	0.2599	0.4011	0.2886	0.2932	0.3356	0.3208	0.6156	0.1355	0.1985	0.022	0.1149	3.0916	0.068	0.0248	0.2171
ANP32E	0.1563	0.0053	0.01	0.0207	0	0	0.6071	-0.0244	-6.3521	-1.588	-9.1229	30.4286	52.3571	-4.7641	129.821	-2.8679	0.9907	1.4036	-0.9714	0.0028	16.5	-0.0871	1.1927	2.3916	3.1216	6.8236	0.0569	-6.5154	0.1485	0.0001	0.048	0.0745	0.6538	0.2718	0.0846	0.618	0.2972	0.3091	0.353	0.338	0.7976	0.0465	0.1558	0.022	0.486	1.8537	0.0368	0.0248	0.1281
ANTXR1	0.3673	0.0072	0	0.03	0	0.0099	-0.3345	0.0597	-5.837	-1.1123	-8.5823	30.0358	78.6365	-4.7248	188.811	-2.0179	0.8644	0.3229	-0.7619	0.0031	19.8686	-0.1868	0.6949	5.7397	3.5814	7.3544	0.5087	-4.1135	0.6109	0.0001	0.0259	0.0331	0.431	0.5359	0.3292	0.3574	0.3134	0.3091	0.3528	0.3381	0.612	0.1523	0.2356	0.0244	0.1257	3.2009	0.0467	0.0455	0.2746
APBB1	0.3832	0.017	0.0004	0.0135	0	0.0045	-0.4617	-0.0244	-5.7892	-1.0816	-8.4827	29.5586	76.0351	-4.7075	178.75	-1.507	0.8357	0.2493	-0.7053	0.0032	19.1604	-0.2985	0.9593	4.7518	3.2234	6.4764	0.439	-4.0235	0.5084	0.0001	0.0325	0.0577	0.4436	0.4484	0.2599	0.4011	0.2886	0.2932	0.3356	0.3208	0.6156	0.1355	0.1985	0.022	0.1149	3.0916	0.068	0.0248	0.2171
ARID1A	0.189	0.2645	0.0111	0.2358	0.0001	0.0022	-0.6991	-0.0477	-5.7194	-0.9695	-8.4764	30.0216	79.0486	-4.7499	198.397	-0.7496	0.7705	0.0469	-0.6861	0.0035	19.7351	-0.5128	0.4574	7.8303	3.7934	8.3186	0.6097	-3.3248	0.6738	0.0001	0.0277	0.0623	0.4698	0.468	0.2897	0.3993	0.3108	0.309	0.353	0.3379	0.6539	0.1277	0.2184	0.0153	0.1027	2.9765	0.079	0.0223	0.2028
ARID1B	0.2996	0.0805	0.0046	0.0791	0	0.001	-0.5452	-0.1665	-5.6469	-0.9493	-8.4205	30.8596	76.3928	-4.6976	189.308	-0.7971	0.8849	0.1655	-0.784	0.0035	19.5898	-0.5648	0.6764	5.8221	3.5439	7.1506	0.5417	-3.6312	0.6287	0.0001	0.0215	0.0687	0.4915	0.4398	0.2373	0.4456	0.3171	0.3091	0.3529	0.338	0.6752	0.1155	0.2093	0.0079	0.0938	2.8129	0.103	0.0252	0.179
ARID2	0.293	0.0438	0.0012	0.0868	0	0.0011	-0.5109	-0.0948	-5.8559	-1.0608	-8.6229	31.0123	79.8123	-4.7951	145.985	-1.0925	0.8703	0.1908	-0.8406	0.0035	18.6607	-0.5221	0.5696	7.1092	3.6306	7.4026	0.5209	-3.7804	0.581	0.0001	0.0294	0.0542	0.4405	0.5054	0.2968	0.3932	0.31	0.3097	0.3522	0.3381	0.628	0.1388	0.2331	0.0166	0.0747	3.024	0.0675	0.0245	0.2389
ARID4A	0.2788	0.0709	0.0058	0.0403	0	0.006	-0.4617	-0.0244	-5.7892	-1.0816	-8.4827	29.5586	76.0351	-4.7075	178.75	-1.507	0.8357	0.2493	-0.7053	0.0032	19.1604	-0.2985	0.9593	4.7518	3.2234	6.4764	0.439	-4.0235	0.5084	0.0001	0.0325	0.0577	0.4436	0.4484	0.2599	0.4011	0.2886	0.2932	0.3356	0.3208	0.6156	0.1355	0.1985	0.022	0.1149	3.0916	0.068	0.0248	0.2171
ARID4B	0.281	0.0079	0.0004	0.0128	0	0.0031	-0.4617	-0.0244	-5.7892	-1.0816	-8.4827	29.5586	76.0351	-4.7075	178.75	-1.507	0.8357	0.2493	-0.7053	0.0032	19.1604	-0.2985	0.9593	4.7518	3.2234	6.4764	0.439	-4.0235	0.5084	0.0001	0.0325	0.0577	0.4436	0.4484	0.2599	0.4011	0.2886	0.2932	0.3356	0.3208	0.6156	0.1355	0.1985	0.022	0.1149	3.0916	0.068	0.0248	0.2171
ARNTL	0.4422	0.0451	0.0118	0.0727	0	0.0022	-0.557	-0.1477	-6.0386	-1.0998	-8.7666	33.4362	75	-4.9387	129.429	-1.3007	0.7467	0.1617	-0.7758	0.0032	16.9463	-0.4867	0.451	6.7189	3.8191	7.9749	0.5224	-4.2349	0.6086	0.0001	0.0248	0.0384	0.489	0.4727	0.269	0.4098	0.3211	0.3087	0.3535	0.3378	0.647	0.1441	0.209	0.0219	0.129	3.1652	0.0906	0.029	0.232
ARTN	0.1879	0	0	0	0	0	-0.8182	-0.1818	-5.6031	-0.7574	-8.485	30.6364	64.1818	-4.8457	161.091	-0.2545	1.3573	0.2364	-0.1909	0.0033	12.0909	-0.5512	1.3699	4.3156	2.7545	6.2054	0.3067	-6.6207	0.4292	0.0001	0.0068	0.0611	0.5517	0.3872	0.1433	0.5496	0.3074	0.3085	0.3536	0.3381	0.7722	0.0822	0.1458	0.0359	0.0513	2.7355	0.0718	0.0248	0.1282
ASH1L	0.35	0.0347	0	0.0467	0	0.0015	-0.2036	-0.012	-5.8065	-1.1634	-8.4978	30.5629	74.479	-4.6431	207.605	-3.5719	0.8865	0.5246	-1.188	0.0031	22.0838	0.0495	0.4814	6.9337	3.8765	8.3704	0.7288	-2.7976	0.842	0.0001	0.022	0.0556	0.4722	0.4723	0.2778	0.403	0.3192	0.3085	0.3539	0.3376	0.6452	0.1421	0.2128	0.0261	0.1504	3.1105	0.0526	0.0422	0.1886
ASH2L	0.4906	0.0224	0.005	0.0234	0	0.0033	-0.4872	0.1026	-6.355	-1.5135	-9.1026	32.4359	68.0513	-4.8415	169.051	-3.7436	0.8372	0.5949	-0.9179	0.0028	15.7179	0.0526	0.434	7.5779	3.8236	9.048	0.4629	-3.4632	0.5198	0.0001	0.0189	0.0486	0.5478	0.4037	0.217	0.4704	0.3125	0.3088	0.3534	0.3378	0.663	0.1302	0.2068	0.0074	0.1259	3.271	0.0726	0.0208	0.1719
ASXL1	0.0897	0.2877	0.0024	0.1445	0	0.0003	-0.4089	-0.0576	-5.659	-1.0112	-8.4736	31.013	78.0892	-4.6478	188.742	-1.2392	1.0713	0.303	-0.6968	0.0036	20.0967	-0.3954	0.9377	5.2599	3.1741	6.4366	0.468	-4.3158	0.5205	0.0001	0.0294	0.0915	0.5292	0.3792	0.1964	0.4975	0.3061	0.3097	0.3523	0.338	0.7044	0.0859	0.2097	0.0177	0.1203	3.0537	0.1018	0.0197	0.1768
ASXL2	0.2802	0.0205	0.0019	0.0326	0	0.0005	-0.3573	-0.1807	-5.6722	-1.0022	-8.4794	31.7351	80.8131	-4.6699	178.051	-0.6532	0.9357	0.3242	-0.5556	0.0035	20.8706	-0.458	0.784	6.2851	3.3924	6.8095	0.6857	-3.6043	0.7609	0.0001	0.0154	0.0791	0.4925	0.4284	0.2577	0.4296	0.3127	0.3093	0.3528	0.3379	0.6757	0.1063	0.218	0.017	0.0987	2.9665	0.0795	0.0158	0.1741
ASXL3	0.2953	0.0025	0	0.0105	0.0001	0.0003	-0.4617	-0.0244	-5.7892	-1.0816	-8.4827	29.5586	76.0351	-4.7075	178.75	-1.507	0.8357	0.2493	-0.7053	0.0032	19.1604	-0.2985	0.9593	4.7518	3.2234	6.4764	0.439	-4.0235	0.5084	0.0001	0.0325	0.0577	0.4436	0.4484	0.2599	0.4011	0.2886	0.2932	0.3356	0.3208	0.6156	0.1355	0.1985	0.022	0.1149	3.0916	0.068	0.0248	0.2171
ATAD2	0.3053	0.0416	0.0003	0.053	0	0.0064	-0.0588	-0.1471	-5.9945	-1.2145	-8.74	30.5441	67.1765	-4.78	135.809	-1.1956	1.116	0.6029	-0.4985	0.0033	16.3088	-0.1957	0.8676	5.9371	3.3328	7.0099	0.439	-4.0235	0.5084	0.0001	0.0243	0.0577	0.4436	0.4484	0.2599	0.4011	0.2886	0.2932	0.3356	0.3208	0.6156	0.1355	0.1985	0.0192	0.1642	3.0903	0.025	0.025	0.235
ATAD2B	0.3737	0.0022	0.0017	0.0191	0	0.0018	-0.4617	-0.0244	-5.7892	-1.0816	-8.4827	29.5586	76.0351	-4.7075	178.75	-1.507	0.8357	0.2493	-0.7053	0.0032	19.1604	-0.2985	0.9593	4.7518	3.2234	6.4764	0.439	-4.0235	0.5084	0.0001	0.0325	0.0577	0.4436	0.4484	0.2599	0.4011	0.2886	0.2932	0.3356	0.3208	0.6156	0.1355	0.1985	0.022	0.1149	3.0916	0.068	0.0248	0.2171
ATF2	0.3791	0.0381	0	0.0487	0.015	0.0209	-0.2115	0.0769	-6.2357	-1.3951	-9.0983	34.0577	73.75	-4.8406	122.865	-1.8173	1.2194	0.4019	-1.2846	0.004	21.3077	-0.6203	0.5515	6.4434	3.533	7.7956	0.3869	-4.605	0.4213	0.0001	0.0255	0.0796	0.5308	0.3895	0.1756	0.5245	0.2998	0.3091	0.353	0.338	0.7216	0.0957	0.1825	0.0088	0.1324	2.9706	0.0255	0.0333	0.1824
ATF7IP	0.2711	0.0188	0	0.0995	0.0013	0.0092	-0.1078	-0.0172	-6.1841	-1.3327	-8.9158	32.3534	71.1552	-4.8513	123.272	-1.3875	0.7991	0.553	-1.1207	0.0034	17.2586	-0.1491	0.8347	5.5007	3.2988	6.7541	0.439	-4.0235	0.5084	0.0001	0.0293	0.0577	0.4436	0.4484	0.2599	0.4011	0.2886	0.2932	0.3356	0.3208	0.6156	0.1355	0.1985	0.0085	0.1468	2.9018	0.0426	0.0151	0.1908
ATM	0.4331	0.095	0.0108	0.1177	0.0002	0.0076	-0.4617	-0.0244	-5.7892	-1.0816	-8.4827	29.5586	76.0351	-4.7075	178.75	-1.507	0.8357	0.2493	-0.7053	0.0032	19.1604	-0.2985	0.9593	4.7518	3.2234	6.4764	0.439	-4.0235	0.5084	0.0001	0.0325	0.0577	0.4436	0.4484	0.2599	0.4011	0.2886	0.2932	0.3356	0.3208	0.6156	0.1355	0.1985	0.022	0.1149	3.0916	0.068	0.0248	0.2171
ATN1	0.2487	0.0028	0.001	0.0038	0	0	-0.4617	-0.0244	-5.7892	-1.0816	-8.4827	29.5586	76.0351	-4.7075	178.75	-1.507	0.8357	0.2493	-0.7053	0.0032	19.1604	-0.2985	0.9593	4.7518	3.2234	6.4764	0.439	-4.0235	0.5084	0.0001	0.0325	0.0577	0.4436	0.4484	0.2599	0.4011	0.2886	0.2932	0.3356	0.3208	0.6156	0.1355	0.1985	0.022	0.1149	3.0916	0.068	0.0248	0.2171
ATR	0.3674	0.0592	0.0046	0.056	0	0.0043	-0.3345	0.0597	-5.837	-1.1123	-8.5823	30.0358	78.6365	-4.7248	188.811	-2.0179	0.8644	0.3229	-0.7619	0.0031	19.8686	-0.1868	0.6949	5.7397	3.5814	7.3544	0.5087	-4.1135	0.6109	0.0001	0.0259	0.0331	0.431	0.5359	0.3292	0.3574	0.3134	0.3091	0.3528	0.3381	0.612	0.1523	0.2356	0.0244	0.1257	3.2009	0.0467	0.0455	0.2746
ATRX	0.2246	0.1457	0.0104	0.1218	0	0.0065	-0.3214	-0.1071	-5.9523	-1.2262	-8.7032	34.1786	76.9286	-4.7261	181.429	-1.7786	0.7457	0.1643	-1.6036	0.0035	19.3571	-0.6688	0.7843	5.8858	3.4124	7.2286	0.2435	-4.8128	0.301	0.0001	0.0171	0.328	0.5547	0.1172	0.0869	0.5989	0.3143	0.3089	0.3529	0.3383	0.8398	0.028	0.1321	0.022	0.1908	2.7063	0.0519	0.0248	0.1185
ATXN7	0.2342	0.0369	0.0001	0.0205	0	0	-0.4617	-0.0244	-5.7892	-1.0816	-8.4827	29.5586	76.0351	-4.7075	178.75	-1.507	0.8357	0.2493	-0.7053	0.0032	19.1604	-0.2985	0.9593	4.7518	3.2234	6.4764	0.439	-4.0235	0.5084	0.0001	0.0325	0.0577	0.4436	0.4484	0.2599	0.4011	0.2886	0.2932	0.3356	0.3208	0.6156	0.1355	0.1985	0.022	0.1149	3.0916	0.068	0.0248	0.2171
ATXN7L3	0.2682	0.0014	0	0.0156	0	0	-0.4617	-0.0244	-5.7892	-1.0816	-8.4827	29.5586	76.0351	-4.7075	178.75	-1.507	0.8357	0.2493	-0.7053	0.0032	19.1604	-0.2985	0.9593	4.7518	3.2234	6.4764	0.439	-4.0235	0.5084	0.0001	0.0325	0.0577	0.4436	0.4484	0.2599	0.4011	0.2886	0.2932	0.3356	0.3208	0.6156	0.1355	0.1985	0.022	0.1149	3.0916	0.068	0.0248	0.2171
AURKA	0.3642	0.0299	0.0084	0.061	0	0	-0.4617	-0.0244	-5.7892	-1.0816	-8.4827	29.5586	76.0351	-4.7075	178.75	-1.507	0.8357	0.2493	-0.7053	0.0032	19.1604	-0.2985	0.9593	4.7518	3.2234	6.4764	0.439	-4.0235	0.5084	0.0001	0.0325	0.0577	0.4436	0.4484	0.2599	0.4011	0.2886	0.2932	0.3356	0.3208	0.6156	0.1355	0.1985	0.022	0.1149	3.0916	0.068	0.0248	0.2171
AURKB	0.4126	0.0428	0.0077	0.0144	0	0.0078	-0.7895	-0.188	-5.7668	-1.0386	-8.4627	28.609	87.2331	-4.7281	221.203	-0.9368	0.5884	-0.0226	-0.6173	0.0035	18.9248	-0.3708	0.7965	4.8395	3.5099	7.4251	0.5101	-4.2517	0.6001	0.0001	0.0339	0.0294	0.4643	0.5063	0.2886	0.4129	0.2985	0.3086	0.3536	0.3378	0.6226	0.1686	0.2088	0.0235	0.1159	3.2281	0.0519	0.0337	0.2795
AURKC	0.2947	0.0226	0	0.0231	0.002	0.0044	-0.4617	-0.0244	-5.7892	-1.0816	-8.4827	29.5586	76.0351	-4.7075	178.75	-1.507	0.8357	0.2493	-0.7053	0.0032	19.1604	-0.2985	0.9593	4.7518	3.2234	6.4764	0.439	-4.0235	0.5084	0.0001	0.0325	0.0577	0.4436	0.4484	0.2599	0.4011	0.2886	0.2932	0.3356	0.3208	0.6156	0.1355	0.1985	0.022	0.1149	3.0916	0.068	0.0248	0.2171
BABAM1	0.3731	0.0125	0.0047	0.0018	0	0	-0.4617	-0.0244	-5.4044	-1.5397	-8.3752	32	64	-3.8648	256	-1	0.26	0.1	-2.2	0.0048	39	-1.7133	1.6005	7.1104	2.1668	-0.5094	0.0915	-5.9807	0.1965	0.0001	0.0325	0.008	0.37	0.622	0.272	0.194	0.534	0.311	0.353	0.336	0.463	0.161	0.376	0.022	0.0667	3.5069	0.0667	0.0248	0.1333
BABAM2	0.3799	0.1605	0	0.0495	0	0	-0.4617	-0.0244	-5.7892	-1.0816	-8.4827	29.5586	76.0351	-4.7075	178.75	-1.507	0.8357	0.2493	-0.7053	0.0032	19.1604	-0.2985	0.9593	4.7518	3.2234	6.4764	0.439	-4.0235	0.5084	0.0001	0.0325	0.0577	0.4436	0.4484	0.2599	0.4011	0.2886	0.2932	0.3356	0.3208	0.6156	0.1355	0.1985	0.022	0.1149	3.0916	0.068	0.0248	0.2171
BAHCC1	0.2224	0	0	0.0018	0	0	-0.7674	-0.1163	-5.4597	-0.8701	-8.3138	32.0465	75.3953	-4.5896	192.279	-1.5163	0.8265	0.0512	-1.1837	0.0035	21.7209	-0.8876	1.0623	3.6578	3.0318	5.461	0.4428	-3.7846	0.515	0.0001	0.0325	0.0601	0.401	0.539	0.3101	0.3801	0.3098	0.3092	0.3527	0.3381	0.6339	0.1496	0.2164	0.0167	0.1365	3.0075	0.1219	0.0229	0.1406
BAHD1	0.3932	0.0005	0.0002	0.0145	0	0	-1.1957	0.0652	-5.6367	-0.5856	-8.0814	26.4783	80.1087	-5.0512	223.804	-4.1826	0.67	-0.4304	-1.4174	0.003	21.6087	0.3653	0.4211	7.4516	4.3158	8.3426	0.439	-4.0235	0.5084	0.0001	0.0235	0.0577	0.4436	0.4484	0.2599	0.4011	0.2886	0.2932	0.3356	0.3208	0.6156	0.1355	0.1985	0.0151	0.1069	2.9541	0.0478	0.0315	0.1623
BANP	0.3115	0	0	0.0451	0	0.005	-0.4617	-0.0244	-5.7892	-1.0816	-8.4827	29.5586	76.0351	-4.7075	178.75	-1.507	0.8357	0.2493	-0.7053	0.0032	19.1604	-0.2985	0.9593	4.7518	3.2234	6.4764	0.439	-4.0235	0.5084	0.0001	0.0325	0.0577	0.4436	0.4484	0.2599	0.4011	0.2886	0.2932	0.3356	0.3208	0.6156	0.1355	0.1985	0.022	0.1149	3.0916	0.068	0.0248	0.2171
BAP1	0.2593	0.2701	0.0266	0.1598	0.0019	0.0087	-0.6429	0.0119	-5.7955	-1.1228	-8.5734	27.9524	79.0595	-4.6728	211.631	-3.0798	0.619	0.0857	-1.3196	0.0032	21.0238	-0.2583	0.6202	7.1049	3.6189	7.4803	0.3315	-4.611	0.4134	0.0001	0.0366	0.0898	0.5303	0.3799	0.1881	0.4953	0.3167	0.3091	0.3532	0.3377	0.7108	0.1004	0.1887	0.0126	0.1211	2.9883	0.0559	0.0204	0.1782
BARD1	0.2817	0.0648	0.0105	0.0337	0	0.0014	-0.6085	-0.0053	-5.9703	-1.0891	-8.7916	31.2116	78.8148	-4.8812	146.439	-1.319	0.7886	0.0138	-0.8127	0.0037	17.3704	-0.4606	1.0969	5.3447	3.0171	6.5046	0.5681	-5.856	0.6173	0.0001	0.044	0.022	0.4153	0.5628	0.3542	0.3552	0.2906	0.3091	0.3532	0.3377	0.5899	0.1727	0.2373	0.0277	0.0997	3.106	0.062	0.0242	0.2182
BAZ1A	0.3293	0.0069	0.0002	0.0148	0	0.0007	-0.4617	-0.0244	-5.7892	-1.0816	-8.4827	29.5586	76.0351	-4.7075	178.75	-1.507	0.8357	0.2493	-0.7053	0.0032	19.1604	-0.2985	0.9593	4.7518	3.2234	6.4764	0.439	-4.0235	0.5084	0.0001	0.0325	0.0577	0.4436	0.4484	0.2599	0.4011	0.2886	0.2932	0.3356	0.3208	0.6156	0.1355	0.1985	0.022	0.1149	3.0916	0.068	0.0248	0.2171
BAZ1B	0.3584	0.0106	0.002	0.0332	0.002	0.0032	-0.4617	-0.0244	-5.7892	-1.0816	-8.4827	29.5586	76.0351	-4.7075	178.75	-1.507	0.8357	0.2493	-0.7053	0.0032	19.1604	-0.2985	0.9593	4.7518	3.2234	6.4764	0.439	-4.0235	0.5084	0.0001	0.0325	0.0577	0.4436	0.4484	0.2599	0.4011	0.2886	0.2932	0.3356	0.3208	0.6156	0.1355	0.1985	0.022	0.1149	3.0916	0.068	0.0248	0.2171
BAZ2A	0.3414	0.0085	0.0017	0.013	0	0.001	-0.765	0.1697	-5.7346	-1.091	-8.548	28.8198	81.0705	-4.6436	224.65	-3.7094	0.7043	0.0616	-1.3653	0.0028	22.7076	-0.3913	0.7128	6.1133	3.5431	7.2367	0.5078	-3.4931	0.6132	0.0001	0.0156	0.0658	0.5408	0.3935	0.23	0.4502	0.3198	0.3096	0.3521	0.3383	0.6886	0.1062	0.2052	0.0138	0.1305	3.0121	0.0605	0.0139	0.2084
BAZ2B	0.4212	0.0058	0.0011	0.017	0	0.0005	-0.4487	-0.008	-5.7535	-1.1046	-8.5031	28.9074	80.6197	-4.6489	208.338	-3.1165	0.8976	0.3493	-1.0793	0.0032	22.0926	0.0504	0.5564	6.4996	3.7041	7.9929	0.4793	-3.9738	0.5711	0.0001	0.0183	0.0594	0.5105	0.4301	0.2817	0.3908	0.3276	0.3096	0.3522	0.3382	0.6371	0.1374	0.2255	0.0148	0.1753	2.9455	0.0586	0.0227	0.1806
BCOR	0.2285	0.1899	0.0106	0.1313	0.0002	0.0022	-0.04	-0.015	-6.0606	-1.4018	-8.7591	30.755	68.315	-4.6588	175.545	-3.323	1.2105	0.459	-1.3555	0.0031	21.755	-0.0525	0.6319	7.2976	3.6517	7.9015	0.6079	-5.4759	0.6386	0.0001	0.0235	0.0404	0.4831	0.4765	0.2683	0.4495	0.2822	0.3092	0.353	0.3379	0.6638	0.1385	0.1977	0.0176	0.1633	3.125	0.05	0.0209	0.2091
BCORL1	0.2303	0.0368	0.0005	0.0265	0	0.0007	-0.7129	-0.099	-5.8164	-1.1551	-8.5776	28.604	80.5347	-4.6613	162.951	-1.9891	0.545	-0.1485	-0.802	0.0034	17.2673	0.1466	0.6308	5.2634	3.5268	7.377	1.1298	-3.3118	1.1346	0.0001	0.022	0.0229	0.39	0.5873	0.3649	0.3467	0.2884	0.3089	0.3534	0.3377	0.5773	0.2195	0.2032	0.0242	0.1414	3.1705	0.0506	0.0206	0.2027
BMI1	0.4053	0.002	0.0026	0.0169	0	0.0006	-0.4617	-0.0244	-5.7892	-1.0816	-8.4827	29.5586	76.0351	-4.7075	178.75	-1.507	0.8357	0.2493	-0.7053	0.0032	19.1604	-0.2985	0.9593	4.7518	3.2234	6.4764	0.439	-4.0235	0.5084	0.0001	0.0325	0.0577	0.4436	0.4484	0.2599	0.4011	0.2886	0.2932	0.3356	0.3208	0.6156	0.1355	0.1985	0.022	0.1149	3.0916	0.068	0.0248	0.2171
BPTF	0.2977	0.0617	0.0023	0.0301	0.0023	0.0023	-0.2637	-0.0952	-5.8601	-1.0687	-8.6089	32.9487	70.1282	-4.7914	164.832	-2.4549	0.9642	0.415	-1.1366	0.0034	19.2821	-0.2302	0.7375	5.6977	3.4714	7.2369	0.6038	-3.5131	0.6593	0.0001	0.022	0.0714	0.5078	0.4207	0.2636	0.4164	0.3201	0.3088	0.3527	0.3386	0.6848	0.1047	0.2105	0.0232	0.1394	2.9142	0.0367	0.0158	0.1966
BRCA1	0.4256	0.1166	0.0061	0.0796	0	0.0034	-0.1648	-0.138	-6.0086	-1.2345	-8.7707	32.8203	71.0993	-4.774	144.246	-1.358	1.0261	0.498	-0.8674	0.0035	18.5372	-0.189	1.1486	4.1409	3.09	6.1707	0.5346	-3.7337	0.5966	0.0002	0.2483	0.105	0.5743	0.3207	0.2202	0.4722	0.3076	0.3094	0.3525	0.3381	0.6972	0.1115	0.1912	0.0157	0.1466	3.1419	0.0505	0.0283	0.1804
BRCA2	0.3626	0.1238	0.0073	0.0697	0	0.0015	-0.4617	-0.0244	-5.7892	-1.0816	-8.4827	29.5586	76.0351	-4.7075	178.75	-1.507	0.8357	0.2493	-0.7053	0.0032	19.1604	-0.2985	0.9593	4.7518	3.2234	6.4764	0.439	-4.0235	0.5084	0.0001	0.0325	0.0577	0.4436	0.4484	0.2599	0.4011	0.2886	0.2932	0.3356	0.3208	0.6156	0.1355	0.1985	0.022	0.1149	3.0916	0.068	0.0248	0.2171
BRCC3	0.3696	0.0486	0	0.0216	0	0.0083	1.5333	0.0667	-6.7374	-2.2037	-9.7687	38.2667	36	-4.5337	65.3333	0.5067	2.4833	2.3733	0.5333	0.0047	15.0667	0.5696	0.2929	9.3495	3.7287	9.3495	0.2738	-4.9471	0.3836	0.0001	0.0051	0.1419	0.6069	0.2517	0.1469	0.5206	0.3328	0.3083	0.3545	0.3373	0.5953	0.1254	0.2791	0.0089	0.1689	2.9744	0.0533	0.0222	0.2489
BRD1	0.3442	0.0085	0	0.015	0.0051	0.0034	-0.7358	-0.1554	-5.5859	-0.9447	-8.4353	28.9378	86.6736	-4.6412	193.244	-1.485	0.6298	-0.1311	-1.0554	0.0034	19.9534	-0.504	0.8634	4.4808	3.2293	6.1511	0.3476	-4.9031	0.3986	0.0001	0.0293	0.1341	0.5865	0.2794	0.1404	0.5539	0.3057	0.3088	0.3532	0.3381	0.7621	0.0631	0.1748	0.0169	0.1318	2.9841	0.0586	0.0184	0.1975
BRD2	0.3546	0.0541	0.0124	0.0472	0	0.0018	-0.6429	0.1143	-6.1168	-1.1101	-8.9294	31.1571	82.6286	-5.0067	160.557	-1.7129	0.823	0.0814	-0.6229	0.0034	17.1286	-0.0215	0.6274	6.3587	3.5595	7.4236	0.4017	-4.8718	0.4833	0.0007	0.0488	0.1104	0.5559	0.3338	0.2325	0.4558	0.3117	0.3091	0.353	0.338	0.6558	0.137	0.207	0.0123	0.1465	2.8083	0.0543	0.0288	0.1942
BRD3	0.3487	0.0318	0.0019	0.0203	0	0.0107	-1	2	-8.2836	-1.6693	-10.2737	14	81	-6.6144	34	6.2	0.45	0.4	2.6	0.0009	3	1.4033	2.2281	4.5896	2.2283	4.5896	0.2077	-8.2001	0.3628	0.0001	0.0325	0.504	0.453	0.043	0.075	0.578	0.347	0.31	0.353	0.337	0.889	0.009	0.102	0.022	0.1333	3.1396	0.0667	0.0248	0.2
BRD4	0.397	0.03	0.0054	0.0232	0	0.0044	-1.5	-0.0244	-5.1211	-0.543	-8.0965	29.5	95.75	-4.5781	202.75	-3.1	-0.0675	-0.75	-2.475	0.0027	21.5	-1.3159	2.0712	0.9495	2.0655	4.1455	0.429	-3.0589	0.431	0.0001	0.0265	0.4458	0.4818	0.0723	0.0535	0.7113	0.2352	0.3097	0.3525	0.3378	0.8953	0.0132	0.0915	0.0667	0.0445	3.0926	0.0778	0.0889	0.1222
BRD7	0.1838	0.108	0	0.1215	0	0.0055	-0.4617	-0.0244	-5.7892	-1.0816	-8.4827	29.5586	76.0351	-4.7075	178.75	-1.507	0.8357	0.2493	-0.7053	0.0032	19.1604	-0.2985	0.9593	4.7518	3.2234	6.4764	0.439	-4.0235	0.5084	0.0001	0.0325	0.0577	0.4436	0.4484	0.2599	0.4011	0.2886	0.2932	0.3356	0.3208	0.6156	0.1355	0.1985	0.022	0.1149	3.0916	0.068	0.0248	0.2171
BRD8	0.3578	0.0191	0	0.0321	0	0.0028	-0.6849	0.0274	-5.5679	-0.7355	-8.354	31.2055	87	-4.8324	150.123	-1.4507	0.427	-0.2589	-1.3986	0.0032	17.8082	-0.9299	0.5824	7.2903	3.6737	7.8458	0.4418	-4.7221	0.55	0.0001	0.0206	0.0889	0.6051	0.306	0.1831	0.4808	0.3361	0.3088	0.3532	0.3379	0.6781	0.106	0.2159	0.0064	0.1703	3.1321	0.0586	0.0321	0.2273
BRD9	0.3337	0.0045	0.0004	0.0082	0	0	0.2241	-0.023	-6.3475	-1.5754	-8.9454	35.2126	56.2816	-4.7721	164.609	-1.3253	1.0139	0.9046	-0.6362	0.0032	25.6149	-0.1951	1.0342	5.352	3.2107	5.319	0.513	-5.322	0.6207	0.0001	0.0655	0.0486	0.5114	0.4399	0.3033	0.4051	0.2917	0.3087	0.3537	0.3375	0.6472	0.1232	0.2297	0.0081	0.1549	3.0557	0.0554	0.0151	0.2267
BRDT	0.218	0.0042	0.0011	0.0478	0	0.0024	-0.4617	-0.0244	-5.7892	-1.0816	-8.4827	29.5586	76.0351	-4.7075	178.75	-1.507	0.8357	0.2493	-0.7053	0.0032	19.1604	-0.2985	0.9593	4.7518	3.2234	6.4764	0.439	-4.0235	0.5084	0.0001	0.0325	0.0577	0.4436	0.4484	0.2599	0.4011	0.2886	0.2932	0.3356	0.3208	0.6156	0.1355	0.1985	0.022	0.1149	3.0916	0.068	0.0248	0.2171
BRMS1	0.3023	0.0484	0	0.0281	0	0.0069	0.3929	-0.0714	-6.4475	-1.3423	-9.1118	34.7857	60.3929	-5.1051	110.857	-1.0964	1.0971	1.0571	0.0679	0.0032	19.8571	0.247	0.3958	7.1496	4.0247	7.9687	0.3966	-4.1688	0.5058	0.0001	0.0228	0.034	0.4931	0.4728	0.2144	0.479	0.3064	0.309	0.3533	0.3377	0.6397	0.1278	0.2324	0.0314	0.2098	3.1291	0.053	0.0235	0.2079
BRMS1L	0.4642	0.0098	0	0.0042	0	0.0031	0.3929	-0.0714	-6.4475	-1.3423	-9.1118	34.7857	60.3929	-5.1051	110.857	-1.0964	1.0971	1.0571	0.0679	0.0032	19.8571	0.247	0.3958	7.1496	4.0247	7.9687	0.3966	-4.1688	0.5058	0.0001	0.0228	0.034	0.4931	0.4728	0.2144	0.479	0.3064	0.309	0.3533	0.3377	0.6397	0.1278	0.2324	0.0314	0.2098	3.1291	0.053	0.0235	0.2079
BRPF1	0.3734	0.0129	0.0008	0.009	0.0004	0.0012	-0.36	0.04	-5.6846	-1.1393	-8.5534	29.5067	64.4667	-4.5453	225.547	-3.6787	1.1444	0.4213	-0.9347	0.0031	27.2533	-0.3236	0.4114	6.371	3.6838	8.2249	0.3047	-4.6454	0.3557	0.0001	0.0247	0.2104	0.5708	0.2189	0.1288	0.5647	0.3065	0.3091	0.3528	0.3381	0.7902	0.0457	0.1641	0.0057	0.1168	2.8458	0.087	0.0222	0.1263
BRPF3	0.4425	0	0	0.0065	0	0	-0.1026	0.0513	-5.9418	-1.2179	-8.6768	29.6923	63.4103	-4.724	214.154	-4.1897	1.2774	0.7692	-0.6077	0.0029	25.2821	0.3285	0.5861	5.7779	3.6928	8.238	0.439	-4.0235	0.5084	0.0001	0.0219	0.0577	0.4436	0.4484	0.2599	0.4011	0.2886	0.2932	0.3356	0.3208	0.6156	0.1355	0.1985	0.0128	0.1218	3.0385	0.0808	0.0205	0.2526
BRWD1	0.3028	0.0081	0.0009	0.0111	0	0.0026	-0.4617	-0.0244	-5.7892	-1.0816	-8.4827	29.5586	76.0351	-4.7075	178.75	-1.507	0.8357	0.2493	-0.7053	0.0032	19.1604	-0.2985	0.9593	4.7518	3.2234	6.4764	0.439	-4.0235	0.5084	0.0001	0.0325	0.0577	0.4436	0.4484	0.2599	0.4011	0.2886	0.2932	0.3356	0.3208	0.6156	0.1355	0.1985	0.022	0.1149	3.0916	0.068	0.0248	0.2171
BRWD3	0.3872	0.0038	0.0009	0.0139	0.0003	0.0032	-0.4617	-0.0244	-5.7892	-1.0816	-8.4827	29.5586	76.0351	-4.7075	178.75	-1.507	0.8357	0.2493	-0.7053	0.0032	19.1604	-0.2985	0.9593	4.7518	3.2234	6.4764	0.439	-4.0235	0.5084	0.0001	0.0325	0.0577	0.4436	0.4484	0.2599	0.4011	0.2886	0.2932	0.3356	0.3208	0.6156	0.1355	0.1985	0.022	0.1149	3.0916	0.068	0.0248	0.2171
BUB1	0.2958	0	0.0053	0.0198	0	0.012	-0.3714	-0.0762	-5.8825	-1.194	-8.5983	29.8667	75.1238	-4.6885	173.629	-1.9257	0.9004	0.4133	-0.9371	0.0032	17.4381	-0.0748	0.9675	5.0124	3.2534	6.9367	0.919	-4.6593	0.9725	0.0001	0.0243	0.0347	0.3864	0.5791	0.3836	0.3665	0.2498	0.3088	0.3536	0.3375	0.5193	0.2831	0.1978	0.0212	0.1222	3.1743	0.0619	0.0259	0.2519
C17ORF49	0	0	0	0	0	0	-1.8571	-0.0244	-6.0302	-1.3973	-8.8652	27	106	-4.633	175.571	-4.8286	-0.47	-1.5429	-2.9143	0.0049	15.8571	-0.8781	0.7909	5.0132	3.3016	6.9574	0.5535	-1.676	0.5412	0.0001	0.024	0.0831	0.5386	0.3785	0.2111	0.4818	0.3073	0.3089	0.3531	0.3378	0.5927	0.2043	0.203	0.0111	0.1056	2.8669	0.0389	0.0111	0.1945
CARM1	0.3949	0.0134	0	0.0083	0.0025	0	-0.25	-0.0244	-4.9717	-0.1432	-7.5998	22.25	86.25	-4.8285	301.5	2.3	1.04	0.375	-1.35	0.0029	19.75	-1.9117	0.7797	2.8139	3.2128	5.6686	0.252	-3.962	0.2429	0.0001	0.0325	0.086	0.5016	0.4128	0.177	0.527	0.2963	0.3096	0.353	0.337	0.8314	0.0348	0.134	0.022	0.0333	2.9117	0.1833	0.0167	0.2
CBX1	0.3097	0	0	0.0833	0	0	-0.4617	-0.0244	-5.7892	-1.0816	-8.4827	29.5586	76.0351	-4.7075	178.75	-1.507	0.8357	0.2493	-0.7053	0.0032	19.1604	-0.2985	0.9593	4.7518	3.2234	6.4764	0.439	-4.0235	0.5084	0.0001	0.0325	0.0577	0.4436	0.4484	0.2599	0.4011	0.2886	0.2932	0.3356	0.3208	0.6156	0.1355	0.1985	0.022	0.1149	3.0916	0.068	0.0248	0.2171
CBX2	0.1824	0.0062	0	0.02	0	0	-0.4617	-0.0244	-5.7892	-1.0816	-8.4827	29.5586	76.0351	-4.7075	178.75	-1.507	0.8357	0.2493	-0.7053	0.0032	19.1604	-0.2985	0.9593	4.7518	3.2234	6.4764	0.439	-4.0235	0.5084	0.0001	0.0325	0.0577	0.4436	0.4484	0.2599	0.4011	0.2886	0.2932	0.3356	0.3208	0.6156	0.1355	0.1985	0.022	0.1149	3.0916	0.068	0.0248	0.2171
CBX3	0.3807	0.0456	0	0.068	0.008	0.0798	1	-0.0244	-6.4527	-1.9392	-9.3301	40	61.5	-4.5135	64.5	-4.05	1.515	1.3	-0.75	0.0027	11	0.8184	0.8896	5.9008	3.2977	7.3772	0.4943	-4.4408	0.5376	0.0001	0.0292	0.148	0.688	0.164	0.188	0.5713	0.2403	0.3083	0.3533	0.338	0.663	0.123	0.2143	0.022	0.1333	3.082	0.0445	0.0248	0.2
CBX4	0.1598	0.0147	0.0003	0.0153	0.0017	0.0023	-0.4617	-0.0244	-5.7892	-1.0816	-8.4827	29.5586	76.0351	-4.7075	178.75	-1.507	0.8357	0.2493	-0.7053	0.0032	19.1604	-0.2985	0.9593	4.7518	3.2234	6.4764	0.439	-4.0235	0.5084	0.0001	0.0325	0.0577	0.4436	0.4484	0.2599	0.4011	0.2886	0.2932	0.3356	0.3208	0.6156	0.1355	0.1985	0.022	0.1149	3.0916	0.068	0.0248	0.2171
CBX5	0.2969	0.0178	0.0048	0.0304	0	0	-0.4617	-0.0244	-5.7892	-1.0816	-8.4827	29.5586	76.0351	-4.7075	178.75	-1.507	0.8357	0.2493	-0.7053	0.0032	19.1604	-0.2985	0.9593	4.7518	3.2234	6.4764	0.439	-4.0235	0.5084	0.0001	0.0325	0.0577	0.4436	0.4484	0.2599	0.4011	0.2886	0.2932	0.3356	0.3208	0.6156	0.1355	0.1985	0.022	0.1149	3.0916	0.068	0.0248	0.2171
CBX6	0.2331	0.001	0.0016	0	0	0	-0.5143	0.1714	-5.7975	-1.2966	-8.6661	32.8286	72.1714	-4.501	206.571	-3.1343	0.5049	0.0657	-0.8486	0.0032	27.9143	-0.2214	0.9618	3.6168	3.1751	5.5662	0.3695	-4.6346	0.4384	0.0001	0.0223	0.0679	0.5639	0.3682	0.1899	0.4976	0.3125	0.3088	0.3532	0.338	0.7484	0.075	0.1766	0.008	0.0989	2.8093	0.0816	0.0035	0.2034
CBX7	0.16	0.0175	0.099	0.0241	0	0	0.8	-0.0244	-6.5928	-2.006	-9.4281	41.6	57	-4.5868	82.8	0.06	2.08	1.56	0.86	0.0043	23.2	0.4927	0.7414	3.3063	3.4907	7.7502	0.7041	-6.2018	0.8211	0.0001	0.0405	0.0373	0.4567	0.5061	0.2914	0.4236	0.2848	0.3084	0.3544	0.3371	0.778	0.0578	0.1639	0.022	0.1917	2.8757	0.0334	0.0248	0.175
CBX8	0.2634	0.0348	0	0.0125	0	0	-0.4617	-0.0244	-5.7892	-1.0816	-8.4827	29.5586	76.0351	-4.7075	178.75	-1.507	0.8357	0.2493	-0.7053	0.0032	19.1604	-0.2985	0.9593	4.7518	3.2234	6.4764	0.439	-4.0235	0.5084	0.0001	0.0325	0.0577	0.4436	0.4484	0.2599	0.4011	0.2886	0.2932	0.3356	0.3208	0.6156	0.1355	0.1985	0.022	0.1149	3.0916	0.068	0.0248	0.2171
CDC6	0.315	0.0281	0	0.0333	0	0.0199	-0.4617	-0.0244	-5.7892	-1.0816	-8.4827	29.5586	76.0351	-4.7075	178.75	-1.507	0.8357	0.2493	-0.7053	0.0032	19.1604	-0.2985	0.9593	4.7518	3.2234	6.4764	0.439	-4.0235	0.5084	0.0001	0.0325	0.0577	0.4436	0.4484	0.2599	0.4011	0.2886	0.2932	0.3356	0.3208	0.6156	0.1355	0.1985	0.022	0.1149	3.0916	0.068	0.0248	0.2171
CDC73	0.4246	0.1007	0.0083	0.0982	0	0.0021	-0.4617	-0.0244	-5.7892	-1.0816	-8.4827	29.5586	76.0351	-4.7075	178.75	-1.507	0.8357	0.2493	-0.7053	0.0032	19.1604	-0.2985	0.9593	4.7518	3.2234	6.4764	0.439	-4.0235	0.5084	0.0001	0.0325	0.0577	0.4436	0.4484	0.2599	0.4011	0.2886	0.2932	0.3356	0.3208	0.6156	0.1355	0.1985	0.022	0.1149	3.0916	0.068	0.0248	0.2171
CDK1	0.4685	0.0246	0	0.014	0	0	-0.4617	-0.0244	-5.7892	-1.0816	-8.4827	29.5586	76.0351	-4.7075	178.75	-1.507	0.8357	0.2493	-0.7053	0.0032	19.1604	-0.2985	0.9593	4.7518	3.2234	6.4764	0.439	-4.0235	0.5084	0.0001	0.0325	0.0577	0.4436	0.4484	0.2599	0.4011	0.2886	0.2932	0.3356	0.3208	0.6156	0.1355	0.1985	0.022	0.1149	3.0916	0.068	0.0248	0.2171
CDK2	0.4503	0.0059	0	0.0179	0	0	-0.6591	0.3864	-5.9998	-1.3042	-8.6039	25.9318	77.2273	-4.6955	248.068	-4	1.0148	0.2955	-1.3205	0.003	27.1136	-0.4463	0.4365	6.7796	4.0366	8.9295	0.345	-4.958	0.4691	0.0001	0.0174	0.0797	0.4954	0.4248	0.2393	0.4005	0.3602	0.3087	0.3532	0.3379	0.6081	0.1417	0.2502	0.0121	0.0945	3.2002	0.0449	0.0364	0.2036
CDK3	0.3535	0.0214	0.0255	0	0	0.0081	0.2308	0.0769	-6.0758	-1.4875	-8.8264	29.3846	68.6154	-4.5882	180.692	-2.3615	1.0915	0.9308	-1.1846	0.0038	19.6923	-0.4074	0.666	6.1247	3.6963	8.162	0.0844	-9.0641	0.1548	0.0001	0.0219	0.0295	0.5313	0.439	0.1603	0.515	0.3243	0.31	0.3525	0.3383	0.7518	0.0567	0.1915	0.0549	0.0981	3.1802	0.0471	0.0549	0.2275
CDK5	0.4056	0.0576	0	0.0152	0	0	-0.4617	-0.0244	-5.7892	-1.0816	-8.4827	29.5586	76.0351	-4.7075	178.75	-1.507	0.8357	0.2493	-0.7053	0.0032	19.1604	-0.2985	0.9593	4.7518	3.2234	6.4764	0.439	-4.0235	0.5084	0.0001	0.0325	0.0577	0.4436	0.4484	0.2599	0.4011	0.2886	0.2932	0.3356	0.3208	0.6156	0.1355	0.1985	0.022	0.1149	3.0916	0.068	0.0248	0.2171
CDK7	0.4665	0	0	0.0521	0	0.007	-0.6957	-0.1087	-5.7704	-1.1318	-8.399	29.7174	89.1522	-4.6386	195.174	-0.313	0.4409	-0.1196	-1.0174	0.003	19.0652	-1.0995	0.4657	7.4051	3.8705	8.0559	0.4135	-5.8526	0.5164	0.0001	0.0266	0.0486	0.5053	0.4463	0.2794	0.4329	0.2877	0.3086	0.3533	0.3382	0.6109	0.1933	0.1958	0.031	0.1143	3.1939	0.075	0.0226	0.2286
CDK9	0.4174	0.0293	0.0019	0.0133	0	0	-0.2258	-0.0323	-5.7126	-1.1358	-8.5034	29.0323	69.3871	-4.5768	237.903	-3.171	0.9942	0.6258	-1.3032	0.003	24	-0.2244	0.4318	6.1449	3.8075	8.5669	0.5517	-4.2291	0.6189	0.0001	0.0183	0.0566	0.5068	0.4367	0.2695	0.4623	0.2683	0.3084	0.3537	0.338	0.6703	0.1416	0.1882	0.0152	0.1121	3.0999	0.0561	0.0136	0.2591
CDK17	0.4999	0.002	0	0.0172	0	0.0033	-0.2143	0.0476	-6.0182	-1.2866	-8.7782	32.9762	67.6667	-4.7316	165.048	-3.6881	0.8186	0.4452	-0.9214	0.0031	21.8095	0.167	0.4015	7.3756	3.8973	8.9452	0.6687	-4.4107	0.7649	0.0001	0.0175	0.0454	0.4779	0.4767	0.3118	0.4028	0.2852	0.3083	0.354	0.3377	0.5796	0.2105	0.2099	0.0093	0.1133	3.1808	0.0547	0.0387	0.2467
CDKN3	0.4016	0	0	0.0382	0	0	0.2308	0.0769	-6.0758	-1.4875	-8.8264	29.3846	68.6154	-4.5882	180.692	-2.3615	1.0915	0.9308	-1.1846	0.0038	19.6923	-0.4074	0.666	6.1247	3.6963	8.162	0.0844	-9.0641	0.1548	0.0001	0.0219	0.0295	0.5313	0.439	0.1603	0.515	0.3243	0.31	0.3525	0.3383	0.7518	0.0567	0.1915	0.0549	0.0981	3.1802	0.0471	0.0549	0.2275
CDY1	0.1035	0	0	0	0	0	-0.4617	-0.0244	-5.7892	-1.0816	-8.4827	29.5586	76.0351	-4.7075	178.75	-1.507	0.8357	0.2493	-0.7053	0.0032	19.1604	-0.2985	0.9593	4.7518	3.2234	6.4764	0.439	-4.0235	0.5084	0.0001	0.0325	0.0577	0.4436	0.4484	0.2599	0.4011	0.2886	0.2932	0.3356	0.3208	0.6156	0.1355	0.1985	0.022	0.1149	3.0916	0.068	0.0248	0.2171
CDY1B	0.1633	0	0	0	0	0	-1	0.3333	-5.8538	-0.9208	-8.6236	32.6667	95.6667	-4.9331	120.333	-6.9333	0.25	-0.6	-3.0333	0.0046	17	0.1122	1.8707	4.3231	2.3799	1.9868	0.439	-4.0235	0.5084	0.0001	0.0089	0.0513	0.5457	0.403	0.245	0.5107	0.2443	0.3093	0.354	0.3367	0.7857	0.0447	0.1697	0.0445	0.1778	2.9931	0.0667	0.0248	0.2
CDY2A	0.3125	0	0	0	0	0	-0.4617	-0.0244	-5.7892	-1.0816	-8.4827	29.5586	76.0351	-4.7075	178.75	-1.507	0.8357	0.2493	-0.7053	0.0032	19.1604	-0.2985	0.9593	4.7518	3.2234	6.4764	0.439	-4.0235	0.5084	0.0001	0.0325	0.0577	0.4436	0.4484	0.2599	0.4011	0.2886	0.2932	0.3356	0.3208	0.6156	0.1355	0.1985	0.022	0.1149	3.0916	0.068	0.0248	0.2171
CDY2B	0.0145	0	0	0	0	0	2	-0.0244	-6.5258	-2.3257	-9.2791	31	26	-4.2001	36	-3.5	0.69	2.9	0.8	0.0037	13	0.16	2.1537	-2.3418	2.1862	3.5099	0.439	-4.0235	0.5084	0.0001	0.0078	0.0577	0.4436	0.4484	0.2599	0.4011	0.2886	0.2932	0.3356	0.3208	0.6156	0.1355	0.1985	0.022	0.0334	3.0565	0.068	0.0248	0.1667
CDYL	0.3892	0.0055	0	0.0199	0	0	-0.6613	0.0161	-5.7519	-0.9446	-8.5307	28.7419	82.1855	-4.8073	183.5	-1.4589	0.7917	0.0831	-1.0339	0.0033	18.3871	-0.553	0.7871	5.4082	3.3721	6.9458	0.4274	-5.3863	0.4905	0.0001	0.0423	0.0392	0.4863	0.4745	0.2782	0.4128	0.3089	0.3087	0.3535	0.3379	0.6479	0.1388	0.2132	0.0128	0.1051	3.0912	0.0705	0.0124	0.2021
CDYL2	0.3905	0.003	0	0.0091	0.0008	0.0005	0.0328	0.1148	-6.0015	-1.4078	-8.8271	32.541	66.4754	-4.5937	173.754	-1.8361	1.0813	0.677	-0.7148	0.0032	24.6066	-0.5806	0.5074	5.9634	3.5986	6.8329	0.439	-4.0235	0.5084	0.0001	0.0549	0.0577	0.4436	0.4484	0.2599	0.4011	0.2886	0.2932	0.3356	0.3208	0.6156	0.1355	0.1985	0.0307	0.1126	3.1502	0.0368	0.0023	0.2536
CECR2	0.3118	0.0131	0	0.0128	0	0	-0.6467	0.0627	-5.8993	-1.1283	-8.6112	29.3761	79.0513	-4.7709	209.544	-2.3094	0.7644	0.1567	-1.0809	0.0032	20.302	-0.3479	0.9681	4.4403	3.3365	6.063	0.4913	-4.3583	0.5858	0.0001	0.021	0.0677	0.5485	0.3838	0.239	0.4422	0.3189	0.309	0.353	0.3379	0.6554	0.1236	0.2209	0.0161	0.1119	2.9976	0.0865	0.0336	0.1584
CHAF1A	0.2526	0.0091	0.0081	0.0212	0	0	-0.4617	-0.0244	-5.7892	-1.0816	-8.4827	29.5586	76.0351	-4.7075	178.75	-1.507	0.8357	0.2493	-0.7053	0.0032	19.1604	-0.2985	0.9593	4.7518	3.2234	6.4764	0.439	-4.0235	0.5084	0.0001	0.0325	0.0577	0.4436	0.4484	0.2599	0.4011	0.2886	0.2932	0.3356	0.3208	0.6156	0.1355	0.1985	0.022	0.1149	3.0916	0.068	0.0248	0.2171
CHAF1B	0.3354	0.0135	0	0.0071	0	0.0034	-0.5	-0.0526	-5.9245	-1.2655	-8.6568	26.5789	85.6579	-4.659	227.316	-4.6684	0.6058	0.1316	-1.1474	0.0026	20.6579	-0.0461	0.4706	6.0826	3.8554	7.8796	0.5275	-3.6028	0.5937	0.0001	0.0457	0.0469	0.517	0.4361	0.2357	0.4299	0.3343	0.3093	0.3526	0.3382	0.6992	0.1113	0.1894	0.0065	0.1543	3.0833	0.0536	0.0183	0.1791
CHD1	0.3842	0.0307	0.0078	0.0622	0	0.0048	-0.4617	-0.0244	-5.7892	-1.0816	-8.4827	29.5586	76.0351	-4.7075	178.75	-1.507	0.8357	0.2493	-0.7053	0.0032	19.1604	-0.2985	0.9593	4.7518	3.2234	6.4764	0.439	-4.0235	0.5084	0.0001	0.0325	0.0577	0.4436	0.4484	0.2599	0.4011	0.2886	0.2932	0.3356	0.3208	0.6156	0.1355	0.1985	0.022	0.1149	3.0916	0.068	0.0248	0.2171
CHD1L	0.3719	0.0038	0.0235	0.018	0	0.008	-0.4872	0.1538	-5.8838	-1.2624	-8.6133	30.2564	75.1026	-4.6214	230.846	-2.3231	0.68	0.2077	-1.0949	0.0033	25.0256	-0.3249	0.7919	5.6234	3.465	6.7645	0.2429	-5.9518	0.3588	0.0001	0.0425	0.0874	0.5914	0.3213	0.1962	0.4779	0.3259	0.3088	0.3534	0.3378	0.6729	0.1017	0.2255	0.0043	0.1589	3.1628	0.0908	0.0284	0.2213
CHD2	0.3476	0.0661	0.0037	0.0478	0	0.0214	0.4306	-0.4861	-5.7816	-1.2756	-8.4489	28.3611	48.4444	-4.506	153	-2.9583	1.4132	1.3458	-1.2875	0.0026	17.9167	-0.075	0.8489	6.3651	3.3545	6.0311	0.439	-4.0235	0.5084	0.0001	0.0221	0.0577	0.4436	0.4484	0.2599	0.4011	0.2886	0.2932	0.3356	0.3208	0.6156	0.1355	0.1985	0.0084	0.1586	3.1376	0.072	0.0314	0.1249
CHD3	0.4036	0.0436	0.0114	0.0448	0	0.0036	-0.4617	-0.0244	-5.7892	-1.0816	-8.4827	29.5586	76.0351	-4.7075	178.75	-1.507	0.8357	0.2493	-0.7053	0.0032	19.1604	-0.2985	0.9593	4.7518	3.2234	6.4764	0.439	-4.0235	0.5084	0.0001	0.0325	0.0577	0.4436	0.4484	0.2599	0.4011	0.2886	0.2932	0.3356	0.3208	0.6156	0.1355	0.1985	0.022	0.1149	3.0916	0.068	0.0248	0.2171
CHD4	0.495	0.035	0.0179	0.0434	0	0.0024	-0.4347	0.2151	-5.8243	-1.1769	-8.5489	28.8449	76.619	-4.6474	235.659	-3.8682	0.8613	0.3571	-1.0392	0.0029	22.2565	0.2129	0.449	6.6688	3.9337	8.3678	0.2909	-4.1085	0.3823	0.0001	0.0187	0.1142	0.5994	0.2864	0.1461	0.5336	0.3203	0.3088	0.3535	0.3379	0.7597	0.069	0.1712	0.0083	0.1953	3.0025	0.0597	0.024	0.1984
CHD5	0.3629	0.014	0	0.0265	0	0.0104	-0.7526	0.0619	-5.6346	-0.7385	-8.3643	29.5052	76.0825	-4.8961	205.412	-2.8052	0.5563	-0.0299	-1.033	0.0029	20.1649	-0.2436	0.486	5.9194	3.7202	8.0702	0.3693	-3.9479	0.4254	0.0001	0.0332	0.0653	0.5428	0.3919	0.221	0.4704	0.3086	0.309	0.3531	0.3379	0.7099	0.0918	0.1983	0.0014	0.154	3.1395	0.0653	0.0291	0.2169
CHD6	0.3496	0.0074	0.0003	0.0105	0	0.0023	-0.3906	-0.0938	-5.5701	-0.9432	-8.3258	31.3906	70.4063	-4.6269	207.453	-2.3375	0.8152	0.3531	-1.3578	0.0034	24.5781	-0.5613	0.7098	5.1258	3.532	7.159	0.2587	-5.0487	0.3278	0.0001	0.0312	0.1817	0.5916	0.2267	0.1632	0.5248	0.3119	0.309	0.3532	0.3378	0.7814	0.0602	0.1584	0.0121	0.1682	2.9883	0.0568	0.0189	0.1614
CHD7	0.4026	0.0284	0.0041	0.0406	0	0.0076	-0.3846	-0.0769	-5.6621	-0.8961	-8.5269	29.9487	72.8462	-4.7661	166.205	-0.6282	0.8241	0.3359	-0.6462	0.0037	18.1795	-0.3049	0.7609	5.6939	3.2795	5.4421	0.439	-4.0235	0.5084	0.0001	0.0175	0.0577	0.4436	0.4484	0.2599	0.4011	0.2886	0.2932	0.3356	0.3208	0.6156	0.1355	0.1985	0.0025	0.0988	2.7139	0.1469	0.0025	0.2222
CHD8	0.4	0.0431	0.0034	0.0877	0	0.0061	-0.4617	-0.0244	-5.7892	-1.0816	-8.4827	29.5586	76.0351	-4.7075	178.75	-1.507	0.8357	0.2493	-0.7053	0.0032	19.1604	-0.2985	0.9593	4.7518	3.2234	6.4764	0.439	-4.0235	0.5084	0.0001	0.0325	0.0577	0.4436	0.4484	0.2599	0.4011	0.2886	0.2932	0.3356	0.3208	0.6156	0.1355	0.1985	0.022	0.1149	3.0916	0.068	0.0248	0.2171
CHD9	0.3785	0.0102	0	0.0144	0	0.0008	-0.1304	0.0087	-5.7699	-1.1119	-8.5098	31.9478	76.087	-4.658	162.47	-1.7974	0.9852	0.5548	-0.4948	0.0035	20.4609	0.1253	0.6225	6.3096	3.6014	7.5786	0.2843	-5.0834	0.3232	0.0001	0.0116	0.1775	0.458	0.3644	0.2959	0.4286	0.2757	0.3097	0.3525	0.3377	0.7256	0.0825	0.1919	0.0014	0.1189	2.8389	0.0867	0.0047	0.1804
CHEK1	0.3981	0.0546	0.0181	0.041	0	0.0049	-0.8667	-0.0095	-5.8346	-0.9844	-8.6525	31.1905	75.981	-4.8503	160.171	-1.5171	0.8006	-0.041	-0.6733	0.0038	15.0476	-0.2278	0.8515	6.391	3.2178	7.0956	0.4369	-5.6394	0.4898	0.0001	0.0265	0.0359	0.4828	0.4813	0.2289	0.4628	0.3083	0.3088	0.3536	0.3376	0.6953	0.1178	0.187	0.0182	0.1117	3.1297	0.061	0.0114	0.2387
CHUK	0.3046	0.0457	0.0106	0.1031	0	0.0348	-0.4617	-0.0244	-5.7892	-1.0816	-8.4827	29.5586	76.0351	-4.7075	178.75	-1.507	0.8357	0.2493	-0.7053	0.0032	19.1604	-0.2985	0.9593	4.7518	3.2234	6.4764	0.439	-4.0235	0.5084	0.0001	0.0325	0.0577	0.4436	0.4484	0.2599	0.4011	0.2886	0.2932	0.3356	0.3208	0.6156	0.1355	0.1985	0.022	0.1149	3.0916	0.068	0.0248	0.2171
CIR1	0.2213	0.0124	0	0.0111	0	0.0025	2.125	-0.125	-6.9404	-2.5346	-9.5305	43.75	41.5	-4.4058	105.875	-1.4375	1.4175	2.25	-0.3	0.0032	42.875	0.5696	0.9792	3.0091	3.601	7.6441	0.3404	-9.3947	0.4023	0.0001	0.0274	0.1645	0.6769	0.1578	0.0205	0.8401	0.1386	0.3091	0.3532	0.3378	0.9548	0.0036	0.0416	0.022	0.125	3.3066	0.1166	0.0248	0.1917
CIT	0.3712	0.0084	0.0013	0.0556	0	0.0046	-0.4617	-0.0244	-5.7892	-1.0816	-8.4827	29.5586	76.0351	-4.7075	178.75	-1.507	0.8357	0.2493	-0.7053	0.0032	19.1604	-0.2985	0.9593	4.7518	3.2234	6.4764	0.439	-4.0235	0.5084	0.0001	0.0325	0.0577	0.4436	0.4484	0.2599	0.4011	0.2886	0.2932	0.3356	0.3208	0.6156	0.1355	0.1985	0.022	0.1149	3.0916	0.068	0.0248	0.2171
CLNS1A	0.4435	0	0	0.0098	0	0	-1.0476	-0.0952	-4.8313	0.2107	-7.6952	32.0952	108.762	-5.042	132.571	-0.8238	0.1824	-0.4619	-2.1286	0.0027	19.0476	-1.2714	0.6615	7.2028	3.3028	6.8	0.2501	-3.6856	0.3267	0.0001	0.0184	0.0548	0.5681	0.3771	0.1993	0.4945	0.3062	0.3093	0.3536	0.3372	0.7862	0.0582	0.1554	0.0063	0.1714	3.1089	0.0889	0.0286	0.2254
CLOCK	0.2513	0.0796	0.0112	0.0438	0	0.0207	-0.4617	-0.0244	-5.7892	-1.0816	-8.4827	29.5586	76.0351	-4.7075	178.75	-1.507	0.8357	0.2493	-0.7053	0.0032	19.1604	-0.2985	0.9593	4.7518	3.2234	6.4764	0.439	-4.0235	0.5084	0.0001	0.0325	0.0577	0.4436	0.4484	0.2599	0.4011	0.2886	0.2932	0.3356	0.3208	0.6156	0.1355	0.1985	0.022	0.1149	3.0916	0.068	0.0248	0.2171
CRB2	0.2405	0.0124	0.006	0.0205	0.0019	0	-1.1042	-0.0417	-5.8351	-1.1778	-8.6336	29.0729	87.8646	-4.6573	231.198	-0.4052	0.6075	-0.3396	-0.2531	0.0033	22.1146	-0.7266	1.1774	3.6602	3.0057	5.303	0.3766	-4.6602	0.4927	0.0001	0.0166	0.0599	0.5288	0.4113	0.2749	0.4139	0.3112	0.3086	0.3534	0.3379	0.6555	0.1344	0.2101	0.0695	0.0904	3.0139	0.11	0.0294	0.2056
CREBBP	0.4417	0.0902	0.0283	0.1068	0.0004	0.0033	-0.4617	-0.0244	-5.7892	-1.0816	-8.4827	29.5586	76.0351	-4.7075	178.75	-1.507	0.8357	0.2493	-0.7053	0.0032	19.1604	-0.2985	0.9593	4.7518	3.2234	6.4764	0.439	-4.0235	0.5084	0.0001	0.0325	0.0577	0.4436	0.4484	0.2599	0.4011	0.2886	0.2932	0.3356	0.3208	0.6156	0.1355	0.1985	0.022	0.1149	3.0916	0.068	0.0248	0.2171
CSNK2A1	0.4872	0.0044	0	0.0744	0	0.0013	-0.4617	-0.0244	-5.7892	-1.0816	-8.4827	29.5586	76.0351	-4.7075	178.75	-1.507	0.8357	0.2493	-0.7053	0.0032	19.1604	-0.2985	0.9593	4.7518	3.2234	6.4764	0.439	-4.0235	0.5084	0.0001	0.0325	0.0577	0.4436	0.4484	0.2599	0.4011	0.2886	0.2932	0.3356	0.3208	0.6156	0.1355	0.1985	0.022	0.1149	3.0916	0.068	0.0248	0.2171
CSNK2A2	0.3926	0.0128	0	0.0625	0	0.0069	-0.4617	-0.0244	-5.7892	-1.0816	-8.4827	29.5586	76.0351	-4.7075	178.75	-1.507	0.8357	0.2493	-0.7053	0.0032	19.1604	-0.2985	0.9593	4.7518	3.2234	6.4764	0.439	-4.0235	0.5084	0.0001	0.0325	0.0577	0.4436	0.4484	0.2599	0.4011	0.2886	0.2932	0.3356	0.3208	0.6156	0.1355	0.1985	0.022	0.1149	3.0916	0.068	0.0248	0.2171
CSNK2A3	0.1825	0	0	0.0019	0	0	-0.4617	-0.0244	-5.7892	-1.0816	-8.4827	29.5586	76.0351	-4.7075	178.75	-1.507	0.8357	0.2493	-0.7053	0.0032	19.1604	-0.2985	0.9593	4.7518	3.2234	6.4764	0.439	-4.0235	0.5084	0.0001	0.0325	0.0577	0.4436	0.4484	0.2599	0.4011	0.2886	0.2932	0.3356	0.3208	0.6156	0.1355	0.1985	0.022	0.1149	3.0916	0.068	0.0248	0.2171
CTBP1	0.332	0.0084	0	0.0196	0	0	-0.4286	0.1429	-5.949	-1.0892	-8.6266	30.5	72.3571	-4.8598	172.071	-3.2429	1.0736	0.5214	-1.0929	0.0035	19.2143	0.4645	1.8967	2.6384	2.3827	4.4408	0.3804	-3.1694	0.4554	0.0001	0.0203	0.0712	0.3978	0.5311	0.3801	0.3293	0.2908	0.3079	0.3543	0.3379	0.531	0.2191	0.2497	0.0222	0.1037	3.1677	0.1445	0.0741	0.1556
CTBP2	0.4712	0.0446	0.0026	0.0151	0	0.0025	-0.505	0.07	-6.1833	-1.1897	-8.8419	30.715	77.465	-4.9937	163.93	-0.873	0.8174	0.2385	-0.4885	0.0029	18.06	-0.3609	0.4595	6.6242	3.7441	7.4881	0.7921	-2.5158	0.8135	0.0001	0.0922	0.0304	0.4283	0.5414	0.3365	0.365	0.2984	0.309	0.3537	0.3373	0.6445	0.1361	0.2194	0.0219	0.1043	3.0886	0.0796	0.0478	0.2356
CTCF	0.4122	0.1878	0.0074	0.1025	0.0014	0.0061	-0.4617	-0.0244	-5.7892	-1.0816	-8.4827	29.5586	76.0351	-4.7075	178.75	-1.507	0.8357	0.2493	-0.7053	0.0032	19.1604	-0.2985	0.9593	4.7518	3.2234	6.4764	0.439	-4.0235	0.5084	0.0001	0.0325	0.0577	0.4436	0.4484	0.2599	0.4011	0.2886	0.2932	0.3356	0.3208	0.6156	0.1355	0.1985	0.022	0.1149	3.0916	0.068	0.0248	0.2171
CTCFL	0.3023	0.0356	0	0.0513	0.0007	0.0024	-0.4617	-0.0244	-5.7892	-1.0816	-8.4827	29.5586	76.0351	-4.7075	178.75	-1.507	0.8357	0.2493	-0.7053	0.0032	19.1604	-0.2985	0.9593	4.7518	3.2234	6.4764	0.439	-4.0235	0.5084	0.0001	0.0325	0.0577	0.4436	0.4484	0.2599	0.4011	0.2886	0.2932	0.3356	0.3208	0.6156	0.1355	0.1985	0.022	0.1149	3.0916	0.068	0.0248	0.2171
CTR9	0.483	0.0169	0	0.0239	0	0.0152	-0.4617	-0.0244	-5.7892	-1.0816	-8.4827	29.5586	76.0351	-4.7075	178.75	-1.507	0.8357	0.2493	-0.7053	0.0032	19.1604	-0.2985	0.9593	4.7518	3.2234	6.4764	0.439	-4.0235	0.5084	0.0001	0.0325	0.0577	0.4436	0.4484	0.2599	0.4011	0.2886	0.2932	0.3356	0.3208	0.6156	0.1355	0.1985	0.022	0.1149	3.0916	0.068	0.0248	0.2171
CUL1	0.5878	0.0036	0	0.0436	0	0.0139	-0.4617	-0.0244	-5.7892	-1.0816	-8.4827	29.5586	76.0351	-4.7075	178.75	-1.507	0.8357	0.2493	-0.7053	0.0032	19.1604	-0.2985	0.9593	4.7518	3.2234	6.4764	0.439	-4.0235	0.5084	0.0001	0.0325	0.0577	0.4436	0.4484	0.2599	0.4011	0.2886	0.2932	0.3356	0.3208	0.6156	0.1355	0.1985	0.022	0.1149	3.0916	0.068	0.0248	0.2171
CUL2	0.4986	0.0228	0	0.0691	0	0.0162	0.1786	-0.0536	-6.2564	-1.4809	-8.9233	32	63.1429	-4.7754	136.179	-1.7625	1.1687	0.8964	-0.6804	0.003	21.0179	0.1008	0.4889	7.0524	3.8531	8.2234	0.4703	-5.52	0.5638	0.0001	0.0203	0.0315	0.4629	0.5055	0.3031	0.389	0.3078	0.3089	0.3534	0.3377	0.5932	0.1826	0.2243	0.0164	0.1354	3.2806	0.0349	0.0215	0.2615
CUL3	0.5155	0.0758	0.0122	0.0758	0	0.0133	-0.0684	-0.1737	-6.1617	-1.2485	-8.7674	30.1	65.4368	-4.9132	157.742	-1.4479	0.9208	0.5616	-0.7111	0.0028	17.7053	-0.1632	0.3225	8.6061	4.1961	8.9862	0.5587	-3.8892	0.6912	0.0001	0.0167	0.0311	0.4181	0.5508	0.3383	0.3555	0.3062	0.3084	0.354	0.3376	0.5613	0.2056	0.233	0.0141	0.1415	3.2138	0.052	0.0216	0.2588
CUL4A	0.3683	0.0236	0	0.0387	0.0101	0.012	-0.4617	-0.0244	-5.7892	-1.0816	-8.4827	29.5586	76.0351	-4.7075	178.75	-1.507	0.8357	0.2493	-0.7053	0.0032	19.1604	-0.2985	0.9593	4.7518	3.2234	6.4764	0.439	-4.0235	0.5084	0.0001	0.0325	0.0577	0.4436	0.4484	0.2599	0.4011	0.2886	0.2932	0.3356	0.3208	0.6156	0.1355	0.1985	0.022	0.1149	3.0916	0.068	0.0248	0.2171
CUL4B	0.4389	0.038	0.0113	0.0494	0	0.0066	-0.2048	-0.1205	-6.1301	-1.3467	-8.8891	31.253	67.5422	-4.7834	159.783	-1.0964	1.1216	0.6133	-0.3554	0.0035	15.6024	-0.0695	0.4377	7.4446	3.8535	8.563	0.5958	-3.8582	0.6878	0.0001	0.0105	0.0491	0.4603	0.4906	0.2694	0.3958	0.3348	0.3087	0.3534	0.338	0.6058	0.1671	0.2271	0.0074	0.132	3.0709	0.0337	0.0175	0.2485
CUL5	0.4718	0.0221	0.0048	0.0442	0.0035	0.0043	-0.4617	-0.0244	-5.7892	-1.0816	-8.4827	29.5586	76.0351	-4.7075	178.75	-1.507	0.8357	0.2493	-0.7053	0.0032	19.1604	-0.2985	0.9593	4.7518	3.2234	6.4764	0.439	-4.0235	0.5084	0.0001	0.0325	0.0577	0.4436	0.4484	0.2599	0.4011	0.2886	0.2932	0.3356	0.3208	0.6156	0.1355	0.1985	0.022	0.1149	3.0916	0.068	0.0248	0.2171
CXXC1	0.3896	0.0228	0.0027	0.0127	0	0.0032	-0.4617	-0.0244	-5.7892	-1.0816	-8.4827	29.5586	76.0351	-4.7075	178.75	-1.507	0.8357	0.2493	-0.7053	0.0032	19.1604	-0.2985	0.9593	4.7518	3.2234	6.4764	0.439	-4.0235	0.5084	0.0001	0.0325	0.0577	0.4436	0.4484	0.2599	0.4011	0.2886	0.2932	0.3356	0.3208	0.6156	0.1355	0.1985	0.022	0.1149	3.0916	0.068	0.0248	0.2171
CXXC4	0.2088	0.0003	0.0005	0.007	0.0039	0	-1.1579	-0.3158	-6.4499	-1.3847	-9.2878	27.2632	102.632	-5.0652	154.474	0.3842	0.5205	-0.7789	-1.3789	0.0029	13.7895	-1.5144	0.488	3.2573	3.6048	8.0331	0.3264	-3.2633	0.343	0.0001	0.0191	0.1036	0.5197	0.3767	0.1636	0.5439	0.2924	0.3088	0.353	0.3381	0.7765	0.0558	0.1676	0.0248	0.0601	2.8767	0.1268	0.0092	0.1556
CXXC5	0.3198	0.0064	0.0003	0.0112	0	0.0021	-0.4617	-0.0244	-5.7892	-1.0816	-8.4827	29.5586	76.0351	-4.7075	178.75	-1.507	0.8357	0.2493	-0.7053	0.0032	19.1604	-0.2985	0.9593	4.7518	3.2234	6.4764	0.439	-4.0235	0.5084	0.0001	0.0325	0.0577	0.4436	0.4484	0.2599	0.4011	0.2886	0.2932	0.3356	0.3208	0.6156	0.1355	0.1985	0.022	0.1149	3.0916	0.068	0.0248	0.2171
DAND5	0.1531	0.0009	0	0.0029	0	0	-0.4617	-0.0244	-5.7892	-1.0816	-8.4827	29.5586	76.0351	-4.7075	178.75	-1.507	0.8357	0.2493	-0.7053	0.0032	19.1604	-0.2985	0.9593	4.7518	3.2234	6.4764	0.439	-4.0235	0.5084	0.0001	0.0325	0.0577	0.4436	0.4484	0.2599	0.4011	0.2886	0.2932	0.3356	0.3208	0.6156	0.1355	0.1985	0.022	0.1149	3.0916	0.068	0.0248	0.2171
DAPK3	0.3737	0	0.0033	0.0096	0	0.0017	-0.4617	-0.0244	-5.7892	-1.0816	-8.4827	29.5586	76.0351	-4.7075	178.75	-1.507	0.8357	0.2493	-0.7053	0.0032	19.1604	-0.2985	0.9593	4.7518	3.2234	6.4764	0.439	-4.0235	0.5084	0.0001	0.0325	0.0577	0.4436	0.4484	0.2599	0.4011	0.2886	0.2932	0.3356	0.3208	0.6156	0.1355	0.1985	0.022	0.1149	3.0916	0.068	0.0248	0.2171
DDB1	0.4916	0.016	0	0.0532	0	0.0163	-0.7091	-0.0244	-5.7596	-1.1791	-8.5576	30.7636	82.5636	-4.5806	166.273	-3.1655	0.564	-0.08	-1.42	0.0026	20.6182	-0.659	0.3401	7.1968	3.8268	8.6574	0.6222	-3.6008	0.6905	0.0001	0.0273	0.0308	0.3722	0.597	0.4051	0.351	0.2438	0.309	0.3531	0.3379	0.5895	0.2203	0.1903	0.0116	0.116	3.2246	0.086	0.0193	0.2541
DDB2	0.2847	0.0285	0	0.0191	0	0.0137	-0.8182	-0.0244	-6.1404	-1.3351	-8.8178	30.9394	73.697	-4.8053	137.212	-2.4455	0.2803	0.0364	-1.2758	0.0032	18.8182	-0.0732	0.939	4.4749	3.3258	6.9701	0.4798	-4.7362	0.4953	0.0001	0.0406	0.0818	0.3405	0.5779	0.3771	0.354	0.2688	0.3092	0.3531	0.3376	0.5892	0.207	0.2039	0.0194	0.1055	3.2821	0.0417	0.0514	0.2125
DDX21	0.2849	0.0097	0	0.0083	0	0.0041	-0.4617	-0.0244	-5.7892	-1.0816	-8.4827	29.5586	76.0351	-4.7075	178.75	-1.507	0.8357	0.2493	-0.7053	0.0032	19.1604	-0.2985	0.9593	4.7518	3.2234	6.4764	0.439	-4.0235	0.5084	0.0001	0.0325	0.0577	0.4436	0.4484	0.2599	0.4011	0.2886	0.2932	0.3356	0.3208	0.6156	0.1355	0.1985	0.022	0.1149	3.0916	0.068	0.0248	0.2171
DDX50	0.3021	0.0142	0	0.0148	0.0005	0	-0.4617	-0.0244	-5.7892	-1.0816	-8.4827	29.5586	76.0351	-4.7075	178.75	-1.507	0.8357	0.2493	-0.7053	0.0032	19.1604	-0.2985	0.9593	4.7518	3.2234	6.4764	0.439	-4.0235	0.5084	0.0001	0.0325	0.0577	0.4436	0.4484	0.2599	0.4011	0.2886	0.2932	0.3356	0.3208	0.6156	0.1355	0.1985	0.022	0.1149	3.0916	0.068	0.0248	0.2171
DDX56	0.3658	0.0024	0	0.0024	0	0	-0.4617	-0.0244	-5.7892	-1.0816	-8.4827	29.5586	76.0351	-4.7075	178.75	-1.507	0.8357	0.2493	-0.7053	0.0032	19.1604	-0.2985	0.9593	4.7518	3.2234	6.4764	0.439	-4.0235	0.5084	0.0001	0.0325	0.0577	0.4436	0.4484	0.2599	0.4011	0.2886	0.2932	0.3356	0.3208	0.6156	0.1355	0.1985	0.022	0.1149	3.0916	0.068	0.0248	0.2171
DEK	0.3781	0.0451	0.0004	0.0071	0	0	-0.4617	-0.0244	-5.7892	-1.0816	-8.4827	29.5586	76.0351	-4.7075	178.75	-1.507	0.8357	0.2493	-0.7053	0.0032	19.1604	-0.2985	0.9593	4.7518	3.2234	6.4764	0.439	-4.0235	0.5084	0.0001	0.0325	0.0577	0.4436	0.4484	0.2599	0.4011	0.2886	0.2932	0.3356	0.3208	0.6156	0.1355	0.1985	0.022	0.1149	3.0916	0.068	0.0248	0.2171
DEPDC1B	0.409	0.0092	0	0.0127	0	0.0017	-0.5682	0.1136	-6.0377	-1.4106	-8.8594	31.0909	79.5	-4.6271	175.727	-4.4705	0.9523	0.0886	-1.2568	0.0035	18.4545	0.399	0.6601	6.4414	3.6368	8.5225	0.4315	-3.5887	0.5278	0.0001	0.0294	0.0481	0.5475	0.4045	0.1429	0.5565	0.3004	0.3084	0.3536	0.3381	0.72	0.0934	0.1866	0.0339	0.1236	3.1537	0.0279	0.0291	0.2594
DHDDS	0.3589	0.0152	0	0.0037	0.0006	0	-0.4617	-0.0244	-5.7892	-1.0816	-8.4827	29.5586	76.0351	-4.7075	178.75	-1.507	0.8357	0.2493	-0.7053	0.0032	19.1604	-0.2985	0.9593	4.7518	3.2234	6.4764	0.439	-4.0235	0.5084	0.0001	0.0325	0.0577	0.4436	0.4484	0.2599	0.4011	0.2886	0.2932	0.3356	0.3208	0.6156	0.1355	0.1985	0.022	0.1149	3.0916	0.068	0.0248	0.2171
DIDO1	0.2234	0.0046	0.0001	0.0057	0	0.0011	-1.5	-0.5	-6.7229	-1.8116	-9.8659	32.5	127.5	-4.9113	109.5	5.35	0.34	-1.2	-1.5	0.0064	12.5	-2.7017	2.2534	0.8411	1.7098	4.7008	0.3536	-8.6419	0.5219	0.0001	0.0213	0.015	0.4155	0.5695	0.2	0.4515	0.3485	0.307	0.3535	0.3395	0.6705	0.132	0.198	0.0334	0.0667	2.9648	0.0667	0.0334	0.1667
DIO1	0.2612	0	0.1062	0.0304	0.0114	0.0117	0.6	-0.2	-6.6237	-1.7215	-9.3277	33.4	52.9	-4.9022	75	-2.5	1.584	0.97	-0.34	0.0028	16.5	0.397	0.8291	4.1556	3.5123	8.1192	0.711	-2.0217	0.8255	0.0001	0.0362	0.0249	0.4764	0.499	0.3246	0.3217	0.3537	0.3087	0.353	0.3383	0.5213	0.2254	0.2534	0.0095	0.1	3.0124	0.0333	0.0381	0.281
DMAP1	0.4973	0.0137	0.0194	0.0317	0	0.0143	-3	-1	-4.7514	0.1337	-7.3347	23	160	-4.8851	104	-8.5	-0.18	-2.8	-6.8	0.0014	3	-2.75	1.8985	5.4569	2.5655	5.4569	0.2089	-4.3933	0.1827	0.0001	0.0114	0.109	0.665	0.226	0.255	0.379	0.366	0.309	0.353	0.338	0.64	0.055	0.305	0.022	0.1333	3.1396	0.0667	0.0248	0.2
DNAJC1	0.259	0.0129	0.0062	0.021	0	0	-0.4617	-0.0244	-5.7892	-1.0816	-8.4827	29.5586	76.0351	-4.7075	178.75	-1.507	0.8357	0.2493	-0.7053	0.0032	19.1604	-0.2985	0.9593	4.7518	3.2234	6.4764	0.439	-4.0235	0.5084	0.0001	0.0325	0.0577	0.4436	0.4484	0.2599	0.4011	0.2886	0.2932	0.3356	0.3208	0.6156	0.1355	0.1985	0.022	0.1149	3.0916	0.068	0.0248	0.2171
DNAJC2	0.3977	0.0097	0	0.0243	0	0.0021	-0.4617	-0.0244	-5.7892	-1.0816	-8.4827	29.5586	76.0351	-4.7075	178.75	-1.507	0.8357	0.2493	-0.7053	0.0032	19.1604	-0.2985	0.9593	4.7518	3.2234	6.4764	0.439	-4.0235	0.5084	0.0001	0.0325	0.0577	0.4436	0.4484	0.2599	0.4011	0.2886	0.2932	0.3356	0.3208	0.6156	0.1355	0.1985	0.022	0.1149	3.0916	0.068	0.0248	0.2171
DND1	0.3048	0.0782	0	0.0256	0	0	-0.4617	-0.0244	-5.7892	-1.0816	-8.4827	29.5586	76.0351	-4.7075	178.75	-1.507	0.8357	0.2493	-0.7053	0.0032	19.1604	-0.2985	0.9593	4.7518	3.2234	6.4764	0.439	-4.0235	0.5084	0.0001	0.0325	0.0577	0.4436	0.4484	0.2599	0.4011	0.2886	0.2932	0.3356	0.3208	0.6156	0.1355	0.1985	0.022	0.1149	3.0916	0.068	0.0248	0.2171
DNMT1	0.3239	0.0472	0.0072	0.0226	0.0022	0.0007	0.0476	-0.0244	-5.9132	-1.3377	-8.5954	30.0476	65.6667	-4.5755	225.524	-2.7429	0.9957	0.6762	-1.2143	0.0029	28.2381	-0.3714	0.6101	6.2632	3.6897	7.659	0.439	-4.0235	0.5084	0.0001	0.0168	0.0577	0.4436	0.4484	0.2599	0.4011	0.2886	0.2932	0.3356	0.3208	0.6156	0.1355	0.1985	0.0507	0.072	3.1879	0.0827	0.056	0.1707
DNMT3A	0.6904	0.0769	0.013	0.0553	0	0.0018	-1.045	0.2165	-5.543	-0.8118	-8.2401	25.6091	84.0165	-4.7312	322.502	-6.7928	0.5628	-0.1643	-1.0826	0.0021	26.0268	0.7177	0.3216	9.0809	4.2126	9.157	0.5953	-0.889	0.6925	0.0001	0.0275	0.0217	0.4195	0.5593	0.2721	0.3764	0.3516	0.3075	0.3541	0.339	0.6654	0.1243	0.2104	0.019	0.0881	3.1768	0.0341	0.0092	0.2892
DNMT3B	0.393	0.0503	0	0.0711	0.0032	0.0016	-1.25	-0.2	-6.3081	-1.2505	-8.8359	25.1	90.45	-5.0576	207	-4.145	0.4415	-0.48	-1.01	0.0026	19	0.2513	1.0427	4.9555	3.5055	7.5667	0.3506	-5.593	0.4081	0.0001	0.0345	0.0678	0.5804	0.3519	0.126	0.6022	0.2717	0.3083	0.3542	0.3375	0.7525	0.0829	0.1645	0.0445	0.0756	3.1772	0.0356	0.0578	0.1822
DNMT3L	0.1683	0.0231	0.0455	0.022	0	0.0069	-0.4617	-0.0244	-5.7892	-1.0816	-8.4827	29.5586	76.0351	-4.7075	178.75	-1.507	0.8357	0.2493	-0.7053	0.0032	19.1604	-0.2985	0.9593	4.7518	3.2234	6.4764	0.439	-4.0235	0.5084	0.0001	0.0325	0.0577	0.4436	0.4484	0.2599	0.4011	0.2886	0.2932	0.3356	0.3208	0.6156	0.1355	0.1985	0.022	0.1149	3.0916	0.068	0.0248	0.2171
DNTTIP2	0.1676	0.0031	0.0036	0.008	0	0	-0.4617	-0.0244	-5.7892	-1.0816	-8.4827	29.5586	76.0351	-4.7075	178.75	-1.507	0.8357	0.2493	-0.7053	0.0032	19.1604	-0.2985	0.9593	4.7518	3.2234	6.4764	0.439	-4.0235	0.5084	0.0001	0.0325	0.0577	0.4436	0.4484	0.2599	0.4011	0.2886	0.2932	0.3356	0.3208	0.6156	0.1355	0.1985	0.022	0.1149	3.0916	0.068	0.0248	0.2171
DOT1L	0.3092	0.0238	0.0031	0.03	0.0004	0.006	-0.4617	-0.0244	-5.7892	-1.0816	-8.4827	29.5586	76.0351	-4.7075	178.75	-1.507	0.8357	0.2493	-0.7053	0.0032	19.1604	-0.2985	0.9593	4.7518	3.2234	6.4764	0.439	-4.0235	0.5084	0.0001	0.0325	0.0577	0.4436	0.4484	0.2599	0.4011	0.2886	0.2932	0.3356	0.3208	0.6156	0.1355	0.1985	0.022	0.1149	3.0916	0.068	0.0248	0.2171
DPEP1	0.2982	0.0022	0.0029	0.0042	0	0	-1.0759	0.1013	-5.6403	-1.0155	-8.4686	29.1266	87.1013	-4.6247	236.481	-3.8873	0.817	-0.2734	-1.2848	0.0037	20.7595	-0.0676	0.8631	5.5252	3.3187	6.8314	0.6073	-3.1797	0.679	0.0007	0.0284	0.0802	0.551	0.3688	0.1617	0.5187	0.3196	0.3084	0.3533	0.3382	0.7307	0.0827	0.1866	0.0495	0.105	2.9807	0.0865	0.0132	0.1294
DPEP2	0.2561	0.001	0.0012	0.0085	0	0.0015	-0.4617	-0.0244	-5.7892	-1.0816	-8.4827	29.5586	76.0351	-4.7075	178.75	-1.507	0.8357	0.2493	-0.7053	0.0032	19.1604	-0.2985	0.9593	4.7518	3.2234	6.4764	0.439	-4.0235	0.5084	0.0001	0.0325	0.0577	0.4436	0.4484	0.2599	0.4011	0.2886	0.2932	0.3356	0.3208	0.6156	0.1355	0.1985	0.022	0.1149	3.0916	0.068	0.0248	0.2171
DPEP3	0.2662	0	0.0003	0.0032	0	0.0015	-0.4617	-0.0244	-5.7892	-1.0816	-8.4827	29.5586	76.0351	-4.7075	178.75	-1.507	0.8357	0.2493	-0.7053	0.0032	19.1604	-0.2985	0.9593	4.7518	3.2234	6.4764	0.439	-4.0235	0.5084	0.0001	0.0325	0.0577	0.4436	0.4484	0.2599	0.4011	0.2886	0.2932	0.3356	0.3208	0.6156	0.1355	0.1985	0.022	0.1149	3.0916	0.068	0.0248	0.2171
DPF1	0.3147	0.0081	0	0.0114	0	0.0022	-0.8077	-0.0244	-5.8997	-1.2779	-8.657	27.4038	69.9038	-4.6219	213.365	-2.0308	0.7817	-0.0462	-1.0596	0.0034	20.9231	-0.6409	0.6084	5.7765	3.6281	6.7309	0.5319	-4.4328	0.5736	0.0001	0.0306	0.0614	0.5903	0.3484	0.1779	0.4947	0.3272	0.3084	0.3531	0.3386	0.7177	0.0875	0.1949	0.0693	0.1618	3.1566	0.08	0.0169	0.1813
DPF2	0.5412	0.0086	0	0.0207	0	0.0014	-0.8475	-0.2881	-5.5537	-0.7766	-8.1435	27.2034	100.271	-4.7772	242.559	-2.5254	0.489	-0.061	-1.361	0.0028	16.6102	-0.8562	0.3266	8.7347	4.0273	8.7747	0.7187	-3.4034	0.836	0.0001	0.0208	0.0748	0.5658	0.3594	0.1897	0.5069	0.3033	0.3084	0.3542	0.3377	0.6464	0.1259	0.2276	0.1376	0.1418	3.1289	0.0751	0.0455	0.1534
DPF3	0.3588	0.0049	0	0.0163	0	0	-0.7246	0.1449	-5.7324	-0.8682	-8.4713	27.8696	86.1449	-4.8641	219.29	-3.2638	0.8922	0.0058	-1.2971	0.0029	19.9565	-0.4163	0.4446	5.9267	3.7452	8.3513	1.1506	-2.6021	1.2739	0.0001	0.0235	0.0775	0.4781	0.4443	0.2193	0.4551	0.3257	0.3083	0.3537	0.3379	0.6453	0.135	0.2196	0.0401	0.1503	3.0007	0.0925	0.0354	0.1211
DPPA3	0.1602	0	0	0.0122	0	0	-0.4617	-0.0244	-5.7892	-1.0816	-8.4827	29.5586	76.0351	-4.7075	178.75	-1.507	0.8357	0.2493	-0.7053	0.0032	19.1604	-0.2985	0.9593	4.7518	3.2234	6.4764	0.439	-4.0235	0.5084	0.0001	0.0325	0.0577	0.4436	0.4484	0.2599	0.4011	0.2886	0.2932	0.3356	0.3208	0.6156	0.1355	0.1985	0.022	0.1149	3.0916	0.068	0.0248	0.2171
DPY30	0.3903	0	0.0294	0	0	0	-0.4617	-0.0244	-5.7892	-1.0816	-8.4827	29.5586	76.0351	-4.7075	178.75	-1.507	0.8357	0.2493	-0.7053	0.0032	19.1604	-0.2985	0.9593	4.7518	3.2234	6.4764	0.439	-4.0235	0.5084	0.0001	0.0325	0.0577	0.4436	0.4484	0.2599	0.4011	0.2886	0.2932	0.3356	0.3208	0.6156	0.1355	0.1985	0.022	0.1149	3.0916	0.068	0.0248	0.2171
DSCAM	0.4173	0.0149	0.0006	0.0319	0	0.0054	0.4306	-0.4861	-5.7816	-1.2756	-8.4489	28.3611	48.4444	-4.506	153	-2.9583	1.4132	1.3458	-1.2875	0.0026	17.9167	-0.075	0.8489	6.3651	3.3545	6.0311	0.439	-4.0235	0.5084	0.0001	0.0221	0.0577	0.4436	0.4484	0.2599	0.4011	0.2886	0.2932	0.3356	0.3208	0.6156	0.1355	0.1985	0.0084	0.1586	3.1376	0.072	0.0314	0.1249
DTX3L	0.2401	0.0021	0.0004	0.0022	0	0	0.2727	0.0909	-5.7593	-0.9358	-8.4126	33.5455	50.7273	-4.8236	207.636	0.3455	1.5409	1.0364	0.3909	0.0028	24.7273	-0.4594	0.9548	6.8013	3.4158	8.0963	0.668	-2.2021	0.7193	0.0001	0.0325	0.0524	0.4786	0.469	0.1775	0.5195	0.3031	0.3093	0.3531	0.3376	0.8296	0.0452	0.1254	0.0061	0.103	3.3157	0.0909	0.0364	0.2
DZIP3	0.2688	0.0041	0.0006	0.0127	0	0.0014	-0.4617	-0.0244	-5.7892	-1.0816	-8.4827	29.5586	76.0351	-4.7075	178.75	-1.507	0.8357	0.2493	-0.7053	0.0032	19.1604	-0.2985	0.9593	4.7518	3.2234	6.4764	0.439	-4.0235	0.5084	0.0001	0.0325	0.0577	0.4436	0.4484	0.2599	0.4011	0.2886	0.2932	0.3356	0.3208	0.6156	0.1355	0.1985	0.022	0.1149	3.0916	0.068	0.0248	0.2171
E2F6	0.2625	0.0278	0	0.0253	0	0.0148	-0.5333	-0.3	-6.2324	-1.1923	-8.8951	28	83.3667	-5.0401	173.367	1.4633	1.03	-0.0933	-0.4767	0.0028	14.8	-1.5927	0.9214	5.7769	3.3149	6.8026	0.6503	-4.0296	0.69	0.0001	0.0129	0.0882	0.5804	0.3314	0.169	0.6039	0.2271	0.3087	0.353	0.3383	0.7468	0.0821	0.1711	0.0034	0.1197	3.2264	0.0803	0.0137	0.2821
EAF1	0.2807	0.0187	0	0.0176	0	0.0094	-0.95	-0.0244	-5.9136	-1.1037	-8.7958	29	69.65	-4.8099	168.05	-0.845	0.7625	-0.18	-0.425	0.0035	20.15	-0.5395	0.9064	5.0346	3.2994	7.4256	0.2172	-5.7178	0.2868	0.0001	0.0425	0.2405	0.5884	0.1709	0.1038	0.5776	0.3184	0.3089	0.3535	0.3377	0.7313	0.0635	0.205	0.0087	0.0986	2.5703	0.058	0.0203	0.1072
EAF2	0.2602	0.0385	0	0.0294	0.0104	0.0127	-3	-1	-4.7514	0.1337	-7.3347	23	160	-4.8851	104	-8.5	-0.18	-2.8	-6.8	0.0014	3	-2.75	1.8985	5.4569	2.5655	5.4569	0.2089	-4.3933	0.1827	0.0001	0.0114	0.109	0.665	0.226	0.255	0.379	0.366	0.309	0.353	0.338	0.64	0.055	0.305	0.022	0.1333	3.1396	0.0667	0.0248	0.2
EED	0.4434	0.0478	0.0064	0.0927	0	0	0.0938	-0.1875	-5.7151	-1.3135	-8.3705	29.1406	61.6719	-4.4016	221.781	-3.7031	1.2319	0.9313	-1.0891	0.0028	26.1719	0.0642	0.351	8.6822	4.0911	8.1171	0.5534	-5.4149	0.6323	0.0001	0.0111	0.0456	0.3707	0.5836	0.3726	0.3416	0.2858	0.3086	0.3537	0.3377	0.6437	0.1541	0.2022	0.0398	0.1363	3.2469	0.0418	0.0338	0.1891
EHMT1	0.3107	0.0052	0.0012	0.0147	0	0.0033	-0.0549	0.0769	-5.8267	-0.9479	-8.6103	32.0879	64.0769	-4.8788	156.253	-0.2945	0.904	0.6747	-0.544	0.0032	19.3846	-0.6601	0.825	4.9439	3.2393	6.7957	0.4131	-5.2896	0.4463	0.0001	0.0371	0.1235	0.5464	0.3301	0.2589	0.4458	0.2953	0.3098	0.3521	0.3382	0.6905	0.1191	0.1904	0.0208	0.1285	3.095	0.0816	0.0373	0.1493
EHMT2	0.3563	0.0283	0.0007	0.0322	0	0.0034	-0.707	0.0955	-5.9555	-1.2105	-8.7075	29.0191	85.7771	-4.745	205.21	-2.135	0.7484	0.0924	-0.5376	0.003	21.0191	-0.0293	0.5624	6.6073	3.5933	6.4936	0.5028	-4.6278	0.562	0.0002	0.0325	0.0394	0.4579	0.5028	0.3171	0.3828	0.3	0.3089	0.3534	0.3377	0.606	0.1634	0.2307	0.0476	0.1358	3.1588	0.0875	0.034	0.2083
EID1	0.2814	0	0.0323	0.049	0	0	-0.5455	-0.6364	-6.8878	-1.4186	-9.3614	28.1818	75	-5.4693	81.9091	1.6727	0.3127	0.1909	-0.1182	0.003	11.1818	-0.6733	0.7601	6.7141	3.7912	7.1713	0.5063	-3.3474	0.5706	0.0001	0.0179	0.0238	0.3819	0.5945	0.348	0.3605	0.2916	0.309	0.3533	0.3376	0.6045	0.1225	0.2732	0.0051	0.2	3.2651	0.0821	0.0257	0.1897
EID2	0.2988	0.0013	0	0	0	0	-0.4617	-0.0244	-5.7892	-1.0816	-8.4827	29.5586	76.0351	-4.7075	178.75	-1.507	0.8357	0.2493	-0.7053	0.0032	19.1604	-0.2985	0.9593	4.7518	3.2234	6.4764	0.439	-4.0235	0.5084	0.0001	0.0325	0.0577	0.4436	0.4484	0.2599	0.4011	0.2886	0.2932	0.3356	0.3208	0.6156	0.1355	0.1985	0.022	0.1149	3.0916	0.068	0.0248	0.2171
EID2B	0.1017	0.003	0	0	0.0009	0	-0.4617	-0.0244	-5.7892	-1.0816	-8.4827	29.5586	76.0351	-4.7075	178.75	-1.507	0.8357	0.2493	-0.7053	0.0032	19.1604	-0.2985	0.9593	4.7518	3.2234	6.4764	0.439	-4.0235	0.5084	0.0001	0.0325	0.0577	0.4436	0.4484	0.2599	0.4011	0.2886	0.2932	0.3356	0.3208	0.6156	0.1355	0.1985	0.022	0.1149	3.0916	0.068	0.0248	0.2171
ELP1	0.3915	0.0208	0	0.0319	0	0	-0.4737	0.0263	-6.0431	-1.1754	-8.8289	29.8772	74.193	-4.8677	160.149	-0.593	0.8453	0.3535	-0.6149	0.0035	17.4386	-0.3476	0.8415	4.8402	3.2985	5.8823	0.439	-4.0235	0.5084	0.0001	0.0522	0.0577	0.4436	0.4484	0.2599	0.4011	0.2886	0.2932	0.3356	0.3208	0.6156	0.1355	0.1985	0.0248	0.1207	3.2264	0.046	0.0298	0.2399
ELP2	0.3345	0.042	0	0.0608	0	0	-0.4617	-0.0244	-5.7892	-1.0816	-8.4827	29.5586	76.0351	-4.7075	178.75	-1.507	0.8357	0.2493	-0.7053	0.0032	19.1604	-0.2985	0.9593	4.7518	3.2234	6.4764	0.439	-4.0235	0.5084	0.0001	0.0325	0.0577	0.4436	0.4484	0.2599	0.4011	0.2886	0.2932	0.3356	0.3208	0.6156	0.1355	0.1985	0.022	0.1149	3.0916	0.068	0.0248	0.2171
ELP3	0.5344	0.0719	0	0.0242	0	0.017	-0.4229	0.1592	-5.8242	-1.1031	-8.5022	31.0945	71.3582	-4.7211	202.02	-2.9154	0.8513	0.4856	-0.8562	0.0028	20.592	0.0396	0.4212	7.8143	3.9141	8.5995	0.5442	-3.7281	0.5907	0.0001	0.0285	0.0305	0.4534	0.5162	0.3013	0.3979	0.3008	0.3086	0.3534	0.3379	0.6503	0.1405	0.2091	0.0221	0.1115	3.2003	0.1066	0.0314	0.2699
ELP5	0.3079	0	0	0.0059	0.0012	0	-0.4617	-0.0244	-5.7892	-1.0816	-8.4827	29.5586	76.0351	-4.7075	178.75	-1.507	0.8357	0.2493	-0.7053	0.0032	19.1604	-0.2985	0.9593	4.7518	3.2234	6.4764	0.439	-4.0235	0.5084	0.0001	0.0325	0.0577	0.4436	0.4484	0.2599	0.4011	0.2886	0.2932	0.3356	0.3208	0.6156	0.1355	0.1985	0.022	0.1149	3.0916	0.068	0.0248	0.2171
ELP6	0.2227	0.0147	0	0	0.0036	0.0027	0.9167	0.1667	-6.2326	-1.7483	-8.9855	35.0833	66.5	-4.4843	135.333	-1.7667	1.2892	1.4833	-1.0833	0.0037	22.25	-0.2128	1.1097	3.2529	3.1098	4.962	0.136	-5.4329	0.208	0.0001	0.025	0.0632	0.5772	0.3598	0.2401	0.4229	0.337	0.3093	0.3529	0.3379	0.6576	0.1023	0.2403	0.007	0.1403	3.232	0.0562	0.0281	0.1965
EMSY	0.3977	0.034	0	0.0519	0	0	-0.3759	0.0213	-5.8615	-1.0384	-8.5541	32.7092	72.9716	-4.8231	124.394	-0.8035	0.7891	0.3695	-0.4298	0.003	16.695	-0.1826	0.485	5.918	3.7988	8.3374	0.9932	0.2918	1.1416	0.0001	0.023	0.1945	0.559	0.246	0.339	0.424	0.237	0.309	0.352	0.339	0.666	0.096	0.2375	0.0074	0.0665	2.9017	0.0338	0.0137	0.2278
ENY2	0.349	0.0154	0.0566	0.0211	0	0.015	-1	-0.0244	-5.6375	-0.7361	-8.7804	25	74	-4.9014	160	0.8	2.66	0.5	-1.2	0.006	19	-0.79	1.3868	6.4247	2.4952	1.81	0.1397	-7.2458	0.275	0.0001	0.0083	0.011	0.439	0.55	0.074	0.416	0.51	0.308	0.354	0.338	0.637	0.05	0.313	0.022	0.1149	2.8662	0.068	0.0248	0.4667
EP300	0.4118	0.0743	0.0221	0.1148	0.0004	0.0066	-0.4617	-0.0244	-5.7892	-1.0816	-8.4827	29.5586	76.0351	-4.7075	178.75	-1.507	0.8357	0.2493	-0.7053	0.0032	19.1604	-0.2985	0.9593	4.7518	3.2234	6.4764	0.439	-4.0235	0.5084	0.0001	0.0325	0.0577	0.4436	0.4484	0.2599	0.4011	0.2886	0.2932	0.3356	0.3208	0.6156	0.1355	0.1985	0.022	0.1149	3.0916	0.068	0.0248	0.2171
EP400	0.2512	0.0373	0.0025	0.0292	0	0.0012	-0.641	-0.0205	-5.7186	-1.0942	-8.5017	30.0185	76.3239	-4.6244	209.556	-1.8972	0.6707	0.0583	-1.0209	0.0034	23.3961	-0.4975	0.8701	3.7457	3.4529	6.4265	0.4957	-3.4497	0.6089	0.0024	0.0744	0.0411	0.4393	0.5196	0.1791	0.5305	0.2903	0.3097	0.3525	0.3378	0.7272	0.0852	0.1876	0.0056	0.0567	2.2455	0.0341	0.0148	0.1641
EPC1	0.3853	0.0222	0	0.033	0	0.0023	-0.6526	0.0316	-6.3726	-1.3651	-9.1074	29.4526	85.3158	-5.0075	123.516	-1.8516	0.7005	-0.2126	-0.1432	0.0034	16.8737	0.3856	0.542	6.4998	3.7077	8.3116	0.5076	-3.9061	0.6151	0.0001	0.0287	0.0563	0.5606	0.3831	0.1846	0.4872	0.3283	0.3087	0.3537	0.3376	0.7102	0.0899	0.1999	0.0126	0.1184	3.001	0.0385	0.0236	0.169
EPC2	0.3486	0.019	0.0079	0.0214	0	0.0083	-0.4617	-0.0244	-5.7892	-1.0816	-8.4827	29.5586	76.0351	-4.7075	178.75	-1.507	0.8357	0.2493	-0.7053	0.0032	19.1604	-0.2985	0.3945	-0.0559	3.1939	8.7951	0.0105	-3.268	0.1124	0.0001	0.0163	0.008	0.342	0.65	0.225	0.401	0.374	0.309	0.352	0.34	0.55	0.128	0.322	0.022	0.1149	2.4159	0.068	0.1333	0.4667
ERBB4	0.4642	0.0186	0.0023	0.057	0	0.0035	-0.479	-0.0802	-5.9286	-1.1559	-8.7049	30.2906	77.9259	-4.7727	187.022	-1.2046	0.8949	0.3166	-0.3651	0.0034	18.481	-0.1266	0.4545	7.7452	3.7743	8.2469	0.5723	-5.249	0.6305	0.0001	0.0338	0.0965	0.557	0.3465	0.1968	0.5039	0.2993	0.3088	0.3533	0.3379	0.7104	0.1042	0.1854	0.0121	0.1423	3.1892	0.063	0.0197	0.2222
ERCC6	0.2775	0.0082	0.0002	0.0377	0	0.0034	-0.4797	0.0325	-5.9854	-1.193	-8.6766	28.3171	75.8537	-4.7924	178.951	-2.765	0.8952	0.2602	-0.9398	0.0029	19.6992	0.1258	0.9952	4.2701	3.1995	6.3196	0.5753	-4.6532	0.6074	0.0001	0.0568	0.0923	0.535	0.3727	0.2439	0.4359	0.3202	0.3087	0.3534	0.3378	0.7122	0.1134	0.1742	0.0141	0.1177	3.1741	0.0671	0.041	0.206
EXOSC1	0.5209	0.0068	0	0	0	0.0029	-0.3158	-0.1053	-5.7329	-1.2174	-8.5511	27.8421	76.9474	-4.5154	245.368	-2.7632	1.0268	0.4842	-0.4263	0.0035	24.8421	0.1891	0.4517	7.9569	3.832	8.4816	0.8404	-1.4244	0.8844	0.0001	0.0465	0.0504	0.4086	0.5411	0.3446	0.3714	0.2842	0.3085	0.3532	0.3384	0.7121	0.0712	0.2166	0.022	0.1079	3.2225	0.0476	0.0254	0.2444
EXOSC2	0.3046	0.0138	0	0.0284	0	0.0027	-0.7	0.3	-6.1009	-1.254	-8.9006	30.3	70.5	-4.8468	126.1	-5.05	1.141	-0.04	-1.91	0.0053	19.1	-0.119	0.6112	5.4232	3.6565	7.928	0.6051	-3.9524	0.6096	0.0001	0.0322	0.0984	0.4749	0.4269	0.4097	0.314	0.2763	0.3089	0.3532	0.3379	0.5806	0.1726	0.2465	0.022	0.1333	3.1533	0.0432	0.0392	0.2314
EXOSC3	0.2681	0	0	0	0	0	-0.4617	-0.0244	-5.7892	-1.0816	-8.4827	29.5586	76.0351	-4.7075	178.75	-1.507	0.8357	0.2493	-0.7053	0.0032	19.1604	-0.2985	0.9593	4.7518	3.2234	6.4764	0.439	-4.0235	0.5084	0.0001	0.0325	0.0577	0.4436	0.4484	0.2599	0.4011	0.2886	0.2932	0.3356	0.3208	0.6156	0.1355	0.1985	0.022	0.1149	3.0916	0.068	0.0248	0.2171
EYA1	0.4871	0.0008	0.0053	0.0327	0	0.0008	-0.2618	-0.0945	-5.8911	-1.1865	-8.6817	32.6727	73.7091	-4.7046	172.196	-0.388	1.0144	0.4589	-0.5964	0.0037	19.3964	-0.5599	0.3878	6.8376	3.7969	7.8078	0.5224	-3.6787	0.5842	0.0001	0.0418	0.0637	0.3374	0.5988	0.3496	0.3419	0.3085	0.3088	0.3535	0.3377	0.6527	0.1403	0.2072	0.0022	0.0922	2.942	0.0819	0.0186	0.1775
EYA2	0.4341	0.0027	0	0.0129	0	0.0025	-0.5862	-0.0345	-5.7644	-0.9057	-8.4593	28.2759	85.2759	-4.8588	204.621	-1.2828	0.7262	0.1552	-0.4448	0.0028	15.7931	-0.328	0.5009	6.0028	3.7856	8.3122	0.7449	-1.1311	0.8136	0.0001	0.0331	0.0117	0.3286	0.6596	0.3802	0.287	0.3328	0.3088	0.3535	0.3375	0.5875	0.1786	0.234	0.0286	0.1127	3.1431	0.0984	0.0365	0.246
EYA3	0.5049	0.0074	0.0157	0.0368	0	0	-0.6667	-0.186	-5.5897	-0.6573	-8.3531	31.876	89.969	-4.9325	118.829	-0.4171	0.6351	0.0457	-1.5899	0.0038	16.8682	-0.8262	0.5992	6.9377	3.5631	7.1487	0.3343	-4.2333	0.4218	0.0001	0.0207	0.0197	0.317	0.6632	0.3755	0.3096	0.315	0.3092	0.3534	0.3375	0.6182	0.1533	0.2284	0.0079	0.0849	3.0098	0.0657	0.0205	0.193
EYA4	0.5187	0.0214	0.0079	0.0233	0	0.0091	-0.6031	-0.1495	-5.9431	-1.0203	-8.6607	29.7526	79.4897	-4.9228	162.572	0.0655	0.8036	0.2825	-0.4866	0.003	15.732	-0.678	0.3624	7.4887	3.8423	8.5916	0.4917	-2.8788	0.5396	0.0004	0.0269	0.0543	0.3504	0.5954	0.3228	0.3453	0.3318	0.3087	0.3536	0.3376	0.6705	0.1151	0.2144	0.0137	0.1137	3.1074	0.0742	0.0179	0.2022
EZH1	0.4527	0.0092	0.021	0.0365	0	0.0146	-0.2021	0.0745	-5.9836	-1.2444	-8.7193	32.3298	72.2553	-4.7393	168.702	-2.884	0.9536	0.5096	-1.083	0.0029	20.1809	-0.2397	0.4515	7.6975	3.852	8.2325	0.4826	-4.7405	0.5962	0.0001	0.0143	0.0422	0.5182	0.4395	0.2385	0.4304	0.3311	0.3087	0.3534	0.3379	0.6886	0.0981	0.2133	0.0457	0.1357	3.1876	0.0541	0.0294	0.1718
EZH2	0.6596	0.09	0.0092	0.0473	0	0.0002	-0.6165	-0.2857	-5.7015	-0.8913	-8.3302	26.6241	86.2632	-4.8102	218.248	-0.4985	0.8714	0.1353	-0.2677	0.003	18.9774	-0.0851	0.4912	7.8918	3.855	9.1237	0.3766	-4.0236	0.4855	0.0001	0.0299	0.0547	0.5562	0.3891	0.1697	0.495	0.3353	0.3083	0.3538	0.3379	0.7137	0.087	0.1993	0.0395	0.2414	3.0487	0.0691	0.0362	0.1643
FBL	0.3633	0.0137	0.001	0.0269	0	0	-0.4617	-0.0244	-5.7892	-1.0816	-8.4827	29.5586	76.0351	-4.7075	178.75	-1.507	0.8357	0.2493	-0.7053	0.0032	19.1604	-0.2985	0.9593	4.7518	3.2234	6.4764	0.439	-4.0235	0.5084	0.0001	0.0325	0.0577	0.4436	0.4484	0.2599	0.4011	0.2886	0.2932	0.3356	0.3208	0.6156	0.1355	0.1985	0.022	0.1149	3.0916	0.068	0.0248	0.2171
FBXL19	0.3692	0.0048	0	0.0035	0	0	-0.8029	-0.0657	-5.5843	-0.931	-8.4268	29.854	82.708	-4.6533	229.584	-1.7635	0.7761	-0.1693	-0.5102	0.0039	22.6934	-0.3939	0.6462	6.14	3.4848	7.5361	0.433	-4.3173	0.4996	0.0001	0.0077	0.0529	0.508	0.439	0.188	0.4998	0.3122	0.3084	0.3537	0.338	0.7327	0.0792	0.1882	0.0479	0.1131	2.7522	0.0766	0.0206	0.1842
FBXO11	0.5774	0.0285	0.003	0.0056	0.0018	0.0009	-0.8415	-0.0366	-6.0924	-0.9782	-8.6689	26.7927	99.0976	-5.1142	152.378	-1.478	0.7579	-0.0585	-0.2768	0.0029	12.8049	0.2616	0.285	8.1968	4.1113	9.2406	0.4997	-3.7061	0.6118	0.0001	0.014	0.0229	0.2827	0.6943	0.5163	0.2092	0.2744	0.3086	0.3539	0.3376	0.5107	0.2548	0.2346	0.0389	0.1063	3.2238	0.0979	0.041	0.2132
FOXA1	0.3212	0.1253	0.0828	0.002	0	0.0004	-0.6698	-0.0401	-5.9611	-1.0663	-8.606	28.463	88.5648	-4.8948	153.534	-0.7611	0.7599	0.0173	-0.7645	0.003	15.8148	-0.2836	0.642	7.4771	3.6785	7.3791	0.6899	-3.0518	0.804	0.0001	0.0289	0.0713	0.4901	0.4387	0.2548	0.4169	0.3283	0.3086	0.3536	0.3379	0.6593	0.1171	0.2236	0.025	0.0605	3.0898	0.1044	0.0351	0.1499
FOXO1	0.3858	0.0214	0.0044	0.0458	0	0	-0.4617	-0.0244	-5.7892	-1.0816	-8.4827	29.5586	76.0351	-4.7075	178.75	-1.507	0.8357	0.2493	-0.7053	0.0032	19.1604	-0.2985	0.9593	4.7518	3.2234	6.4764	0.439	-4.0235	0.5084	0.0001	0.0325	0.0577	0.4436	0.4484	0.2599	0.4011	0.2886	0.2932	0.3356	0.3208	0.6156	0.1355	0.1985	0.022	0.1149	3.0916	0.068	0.0248	0.2171
FOXP1	0.407	0.1103	0.0102	0.0889	0.0008	0.0101	-0.381	-0.2381	-5.7709	-1.2817	-8.614	30.619	69.0952	-4.4892	218.381	-3.6762	0.8362	0.2905	-1.3	0.0037	25.5714	-0.1648	0.4379	7.2316	3.8398	9.4621	0.439	-4.0235	0.5084	0.0001	0.0229	0.0926	0.5762	0.3312	0.1522	0.5488	0.2992	0.309	0.3532	0.3379	0.7203	0.0814	0.1981	0.022	0.1493	3.0742	0.072	0.0293	0.1787
FOXP2	0.3373	0.0105	0.0294	0.039	0.0031	0.0032	-0.3838	0.0074	-5.9154	-1.0113	-8.6974	32.9889	77.0627	-4.9041	145.428	-0.2742	0.8918	0.262	-0.7085	0.0037	17.7601	-0.4105	0.4481	5.3561	3.8876	8.5245	0.4299	-3.2896	0.5115	0.0001	0.027	0.0557	0.4593	0.4849	0.1815	0.5029	0.3156	0.3097	0.3526	0.3379	0.715	0.0888	0.1962	0.0151	0.064	2.1296	0.0359	0.0325	0.1596
FOXP3	0.245	0.0288	0.0101	0.0458	0.0171	0.017	-0.6875	0.0781	-5.9196	-0.9285	-8.4433	27.6094	84.9531	-4.9911	189.562	-2.2188	0.4548	0.0359	-0.7781	0.0026	19.5156	-0.1505	0.9235	4.8869	3.5361	6.5228	0.6524	-4.419	0.7949	0.0001	0.0222	0.0717	0.4741	0.4544	0.2059	0.4837	0.3103	0.3088	0.3534	0.3378	0.7173	0.0961	0.1867	0.0113	0.1004	3.1171	0.0458	0.0474	0.2153
FOXP4	0.2841	0.0225	0	0.0033	0	0.0008	-0.6061	0.1212	-5.7043	-1.2666	-8.5411	29.3333	72.7273	-4.4376	243.061	-0.9212	0.7467	0.1636	-0.3939	0.0036	32	-0.8176	0.7304	4.9285	3.3086	4.2856	0.7798	-3.517	0.7805	0.0001	0.0303	0.0588	0.4586	0.4828	0.2784	0.401	0.3207	0.3089	0.3531	0.3378	0.6675	0.1153	0.2172	0.0058	0.0667	3.0522	0.058	0.0333	0.1681
G2E3	0.2804	0.0295	0	0.0148	0	0.0058	-0.3545	-0.1636	-6.4762	-1.504	-9.1467	31.2182	71.2636	-4.9722	132.336	-1.1518	0.8272	0.5245	-0.5655	0.0028	14.9	-0.2402	0.9779	6.1651	3.3173	7.1199	0.7506	-4.0954	0.9095	0.0001	0.0197	0.0687	0.5547	0.3767	0.1996	0.5186	0.2817	0.3089	0.3528	0.338	0.7575	0.0827	0.1597	0.039	0.1176	3.2512	0.0591	0.0211	0.2119
GADD45A	0.3128	0.0373	0	0.0189	0	0.0192	-0.4617	-0.0244	-5.7892	-1.0816	-8.4827	29.5586	76.0351	-4.7075	178.75	-1.507	0.8357	0.2493	-0.7053	0.0032	19.1604	-0.2985	0.9593	4.7518	3.2234	6.4764	0.439	-4.0235	0.5084	0.0001	0.0325	0.0577	0.4436	0.4484	0.2599	0.4011	0.2886	0.2932	0.3356	0.3208	0.6156	0.1355	0.1985	0.022	0.1149	3.0916	0.068	0.0248	0.2171
GADD45B	0.1624	0.0141	0.0118	0.0241	0	0	-0.4617	-0.0244	-5.7892	-1.0816	-8.4827	29.5586	76.0351	-4.7075	178.75	-1.507	0.8357	0.2493	-0.7053	0.0032	19.1604	-0.2985	0.9593	4.7518	3.2234	6.4764	0.439	-4.0235	0.5084	0.0001	0.0325	0.0577	0.4436	0.4484	0.2599	0.4011	0.2886	0.2932	0.3356	0.3208	0.6156	0.1355	0.1985	0.022	0.1149	3.0916	0.068	0.0248	0.2171
GADD45G	0.2875	0	0.0237	0.0126	0	0	-0.8571	-0.0714	-6.2646	-1.2358	-9.0288	32.4286	89.5	-5.0288	170	1.5571	0.9314	-0.3	0.4071	0.0034	14.5	-0.9936	0.8627	4.7272	3.3234	7.323	0.4778	-4.782	0.564	0.0001	0.0247	0.0161	0.3739	0.6101	0.3373	0.3262	0.3366	0.3096	0.3529	0.3376	0.6122	0.1517	0.2362	0.0408	0.1741	3.1127	0.1	0.0408	0.2445
GATAD1	0.4472	0.006	0	0.0084	0	0	-0.4617	-0.0244	-5.7892	-1.0816	-8.4827	29.5586	76.0351	-4.7075	178.75	-1.507	0.8357	0.2493	-0.7053	0.0032	19.1604	-0.2985	0.9593	4.7518	3.2234	6.4764	0.439	-4.0235	0.5084	0.0001	0.0325	0.0577	0.4436	0.4484	0.2599	0.4011	0.2886	0.2932	0.3356	0.3208	0.6156	0.1355	0.1985	0.022	0.1149	3.0916	0.068	0.0248	0.2171
GATAD2A	0.3542	0.0088	0	0.016	0	0.0019	-0.6076	-0.1139	-5.953	-1.2885	-8.6337	31.4051	72.2152	-4.6644	198.392	-0.443	0.6753	0.2278	-0.9089	0.0032	22.962	-0.886	0.9229	5.6404	3.3446	5.7241	0.4985	-4.2034	0.5723	0.0001	0.0438	0.0689	0.428	0.503	0.2613	0.4343	0.3043	0.3096	0.3522	0.3379	0.6607	0.1343	0.2051	0.016	0.0661	3.0602	0.0648	0.0222	0.2031
GATAD2B	0.4311	0.0075	0	0.0179	0	0	-0.4617	-0.0244	-5.7892	-1.0816	-8.4827	29.5586	76.0351	-4.7075	178.75	-1.507	0.8357	0.2493	-0.7053	0.0032	19.1604	-0.2985	0.9593	4.7518	3.2234	6.4764	0.439	-4.0235	0.5084	0.0001	0.0325	0.0577	0.4436	0.4484	0.2599	0.4011	0.2886	0.2932	0.3356	0.3208	0.6156	0.1355	0.1985	0.022	0.1149	3.0916	0.068	0.0248	0.2171
GDNF	0.4016	0.0152	0	0.0493	0.0035	0.0032	-0.1053	-0.1579	-6.619	-1.5944	-9.3408	33.8421	63.2632	-5.0247	130.79	1.1895	1.0716	0.6842	0.1842	0.003	16.6316	-0.4179	0.5068	7.0221	3.6866	7.4798	0.5128	-3.0827	0.5736	0.0001	0.0259	0.0128	0.2652	0.722	0.3629	0.3262	0.311	0.3096	0.3526	0.3379	0.5548	0.1938	0.2515	0.0091	0.0848	2.9729	0.0424	0.0248	0.2151
GET1	0.3734	0	0	0	0	0	2	-0.0244	-7.5417	-1.7075	-10.039	42	5	-5.8342	19	0.3	3	2.8	-0.3	0.0046	3	-0.2985	2.0771	5.8196	2.3299	0.2211	0.6102	-8.0345	0.6497	0.0001	0.0471	0.096	0.621	0.283	0.282	0.263	0.455	0.309	0.353	0.338	0.434	0.18	0.386	0.022	0.1333	3.1396	0.0667	0.0248	0.2
GFI1	0.2727	0.0045	0.0062	0.0574	0	0	-0.4617	-0.0244	-5.7892	-1.0816	-8.4827	29.5586	76.0351	-4.7075	178.75	-1.507	0.8357	0.2493	-0.7053	0.0032	19.1604	-0.2985	0.9593	4.7518	3.2234	6.4764	0.439	-4.0235	0.5084	0.0001	0.0325	0.0577	0.4436	0.4484	0.2599	0.4011	0.2886	0.2932	0.3356	0.3208	0.6156	0.1355	0.1985	0.022	0.1149	3.0916	0.068	0.0248	0.2171
GFI1B	0.3655	0.0106	0	0.0264	0	0.0067	-0.4617	-0.0244	-5.7892	-1.0816	-8.4827	29.5586	76.0351	-4.7075	178.75	-1.507	0.8357	0.2493	-0.7053	0.0032	19.1604	-0.2985	0.9593	4.7518	3.2234	6.4764	0.439	-4.0235	0.5084	0.0001	0.0325	0.0577	0.4436	0.4484	0.2599	0.4011	0.2886	0.2932	0.3356	0.3208	0.6156	0.1355	0.1985	0.022	0.1149	3.0916	0.068	0.0248	0.2171
GLYR1	0.4753	0.0224	0.0007	0.0079	0	0.001	-0.4167	-0.0556	-5.8473	-1.0406	-8.5542	32.0278	80.4167	-4.8067	210.903	0.0861	0.8069	0.2208	-0.3694	0.0026	22.2639	-0.6558	0.433	7.8719	3.7173	7.9591	0.8045	-2.4348	0.8268	0.0001	0.0301	0.0287	0.3427	0.6287	0.4388	0.2855	0.2757	0.309	0.3535	0.3375	0.5956	0.1662	0.2383	0.0244	0.0837	3.1694	0.1024	0.0098	0.261
GRIP1	0.4514	0.0091	0	0.0388	0	0.0034	-0.7571	-0.1017	-6.0074	-1.0707	-8.761	29.0452	81.4011	-4.9367	162.458	-0.6898	0.5868	-0.0734	-0.6689	0.0031	16.6667	-0.4584	0.5601	6.5068	3.6564	8.6345	0.395	-4.7328	0.4495	0.0004	0.0224	0.0666	0.53	0.4033	0.2956	0.3925	0.3119	0.3092	0.3528	0.338	0.6383	0.1453	0.2164	0.0032	0.1218	3.0771	0.0624	0.0155	0.2218
GSE1	0.2659	0.0494	0.0005	0.0091	0	0	-0.2925	0.0849	-5.8694	-1.2808	-8.6988	30.5755	74.5943	-4.5887	192.566	-3.3217	1.0084	0.3953	-1.3198	0.0037	21.6321	-0.1571	0.7146	5.0914	3.5509	7.2883	0.6809	-2.8312	0.768	0.0001	0.0575	0.0618	0.524	0.4141	0.2277	0.4601	0.3123	0.3088	0.3533	0.338	0.6552	0.1183	0.2263	0.0049	0.1759	2.7706	0.0364	0.0282	0.1714
GTF2I	0.4526	0.0298	0	0.0328	0	0	-0.4617	-0.0244	-5.7892	-1.0816	-8.4827	29.5586	76.0351	-4.7075	178.75	-1.507	0.8357	0.2493	-0.7053	0.0032	19.1604	-0.2985	0.9593	4.7518	3.2234	6.4764	0.439	-4.0235	0.5084	0.0001	0.0325	0.0577	0.4436	0.4484	0.2599	0.4011	0.2886	0.2932	0.3356	0.3208	0.6156	0.1355	0.1985	0.022	0.1149	3.0916	0.068	0.0248	0.2171
GTF3C4	0.3352	0.005	0.0017	0.0103	0	0.0005	2	1	-6.0976	-0.6963	-8.0876	26	83	-5.4013	99	-2.3	1.31	2.5	-4.2	0.0008	13	-1.3467	2.0466	5.0154	2.5198	0.5076	0.0559	-11.3991	0.157	0.0001	0.0208	0.001	0.085	0.914	0.728	0.064	0.208	0.313	0.351	0.336	0.586	0.123	0.29	0.022	0.1333	3.1396	0.0667	0.0248	0.2
HASPIN	0.1691	0.0223	0.0119	0.0197	0	0	-0.4617	-0.0244	-5.7892	-1.0816	-8.4827	29.5586	76.0351	-4.7075	178.75	-1.507	0.8357	0.2493	-0.7053	0.0032	19.1604	-0.2985	0.9593	4.7518	3.2234	6.4764	0.439	-4.0235	0.5084	0.0001	0.0325	0.0577	0.4436	0.4484	0.2599	0.4011	0.2886	0.2932	0.3356	0.3208	0.6156	0.1355	0.1985	0.022	0.1149	3.0916	0.068	0.0248	0.2171
HAT1	0.4919	0.0293	0	0.0481	0.0059	0	-0.9048	-0.1429	-6.4641	-1.2555	-9.0346	26.8095	109.429	-5.2086	140.381	0.3714	0.6114	-0.1381	-0.4333	0.0026	12.6667	-0.3178	0.547	6.17	3.7085	8.3853	0.6345	-2.5708	0.7164	0.0001	0.0283	0.0185	0.4256	0.556	0.3296	0.3548	0.3158	0.3088	0.3536	0.3378	0.609	0.1643	0.2267	0.0161	0.1287	3.2601	0.0437	0.0161	0.223
HCFC1	0.3037	0.0055	0.0028	0.0103	0	0.0023	-0.711	-0.0347	-5.7263	-1.0054	-8.5653	29.5838	86.6012	-4.7209	179.861	-0.726	0.6956	-0.1624	-1.1012	0.0036	20.5145	-0.9671	0.7112	4.8601	3.3938	5.9557	0.4538	-4.1367	0.5308	0.0001	0.0148	0.0737	0.4964	0.43	0.2899	0.3913	0.3188	0.3095	0.3523	0.3381	0.6495	0.1241	0.2264	0.0237	0.0569	2.9024	0.0819	0.0175	0.1933
HCFC2	0.389	0.0111	0	0.0264	0	0.005	-0.4617	-0.0244	-5.7892	-1.0816	-8.4827	29.5586	76.0351	-4.7075	178.75	-1.507	0.8357	0.2493	-0.7053	0.0032	19.1604	-0.2985	0.9593	4.7518	3.2234	6.4764	0.439	-4.0235	0.5084	0.0001	0.0325	0.0577	0.4436	0.4484	0.2599	0.4011	0.2886	0.2932	0.3356	0.3208	0.6156	0.1355	0.1985	0.022	0.1149	3.0916	0.068	0.0248	0.2171
HDAC1	0.4032	0.0179	0.0159	0.0416	0	0.009	-0.4444	-0.4074	-5.4113	-1.0258	-8.221	28.5926	81.4444	-4.3855	278.704	-2.8778	0.9241	0.1148	-1.1407	0.0032	24.963	-0.2654	0.3989	6.7002	3.8185	8.2749	0.4871	-3.6192	0.5337	0.0001	0.0396	0.037	0.4879	0.4751	0.3208	0.4173	0.2619	0.3084	0.3541	0.3377	0.6648	0.1501	0.1849	0.0222	0.2407	2.9934	0.0871	0.0074	0.1944
HDAC2	0.4686	0.0821	0.0077	0.0303	0	0.0028	-0.9635	-0.0365	-6.1973	-1.1427	-8.8487	28.2482	93.8686	-5.0546	154.81	-3.0985	0.5407	-0.2642	-1.654	0.0029	14.6861	-0.2	0.4922	6.9897	3.8026	8.5422	0.668	-3.236	0.7665	0.0001	0.0077	0.0373	0.4156	0.5471	0.3246	0.3933	0.2822	0.3087	0.3536	0.3377	0.6228	0.1711	0.2063	0.0156	0.1231	3.041	0.0749	0.0465	0.2214
HDAC3	0.3678	0.0244	0.0093	0.0757	0	0.0225	-0.4617	-0.0244	-5.7892	-1.0816	-8.4827	29.5586	76.0351	-4.7075	178.75	-1.507	0.8357	0.2493	-0.7053	0.0032	19.1604	-0.2985	0.9593	4.7518	3.2234	6.4764	0.439	-4.0235	0.5084	0.0001	0.0325	0.0577	0.4436	0.4484	0.2599	0.4011	0.2886	0.2932	0.3356	0.3208	0.6156	0.1355	0.1985	0.022	0.1149	3.0916	0.068	0.0248	0.2171
HDAC4	0.3469	0.0152	0.004	0.0294	0	0.0052	-0.6384	0.0847	-5.6891	-0.9893	-8.5108	30.3785	77.2429	-4.6998	224.186	-2.126	0.7807	0.0548	-1.091	0.0034	23.5706	-0.5511	0.6967	4.985	3.4349	7.0627	0.4731	-3.3692	0.5268	0.0001	0.0582	0.0589	0.5967	0.3444	0.0591	0.6938	0.2472	0.3094	0.3528	0.3377	0.8465	0.0295	0.1241	0.0191	0.1143	2.9947	0.0811	0.0282	0.2146
HDAC5	0.3213	0.0241	0.0035	0.022	0	0.0023	-0.7407	-0.037	-5.694	-0.9256	-8.4029	29.4444	84.6667	-4.7684	262.778	-0.1296	0.7556	0.0259	-0.2926	0.0026	23.963	-0.4825	0.671	5.6235	3.5328	7.2228	0.6678	-2.4885	0.735	0.0001	0.0324	0.0473	0.3669	0.5859	0.3567	0.3332	0.31	0.3092	0.3534	0.3375	0.5875	0.1852	0.2273	0.0216	0.1045	3.1493	0.1081	0.0324	0.2306
HDAC6	0.2855	0.0055	0.0039	0.0176	0	0	-0.3984	-0.0625	-5.9942	-1.177	-8.7374	31	74.4219	-4.8173	180.766	-0.8938	0.9928	0.2969	-0.7195	0.0034	18.5	-0.5243	0.9747	5.0603	3.2629	6.3927	0.4847	-4.1647	0.5537	0.0001	0.0199	0.0403	0.4315	0.5283	0.3389	0.371	0.2901	0.3087	0.3536	0.3377	0.6386	0.148	0.2133	0.0286	0.1213	3.1106	0.0944	0.0427	0.2265
HDAC7	0.3845	0.025	0.0045	0.0213	0	0	-1.1474	0.2399	-5.5641	-0.8647	-8.3278	25.8439	91.0405	-4.6994	232.708	-2.5263	0.3986	-0.4688	-1.0428	0.003	20.3699	-0.625	0.7874	5.5914	3.4115	6.9276	0.3792	-4.1633	0.4723	0.0001	0.0359	0.0554	0.4737	0.4709	0.2382	0.4334	0.3283	0.3092	0.353	0.3378	0.6596	0.1161	0.2243	0.0154	0.0937	2.9912	0.0745	0.0322	0.2198
HDAC8	0.3583	0	0	0.0287	0	0.0176	-1.3	0.3	-5.9734	-1.176	-8.8249	24.4	79.7	-4.7974	194.7	-4.44	0.698	-0.47	-1.41	0.0032	19	-0.888	0.5998	5.1158	3.5764	7.0804	0.1818	-4.8867	0.2793	0.0001	0.0063	0.0308	0.5409	0.4282	0.1851	0.5116	0.3034	0.3087	0.3541	0.3375	0.6608	0.1069	0.2322	0.0167	0.1292	3.2365	0.0917	0.0292	0.225
HDAC9	0.3529	0.0262	0	0.0434	0	0.003	-0.4667	-0.1167	-5.8557	-1.022	-8.6471	30.1917	69.8333	-4.8337	172.196	-0.8358	0.8426	0.3088	-0.5221	0.0032	17.8083	-0.5195	0.7322	5.4482	3.4342	7.5783	0.4607	-3.8691	0.5228	0.0001	0.0143	0.0434	0.4395	0.5172	0.2904	0.3898	0.3199	0.3091	0.3532	0.3377	0.6283	0.1431	0.2286	0.0159	0.1053	3.072	0.0728	0.0437	0.2265
HDAC10	0.1994	0.0094	0	0.0155	0	0.0034	-0.3333	-0.1515	-5.7384	-1.1795	-8.5334	31	71.0909	-4.5589	220.242	1.297	0.893	0.4152	-0.5212	0.0033	22.2121	-0.873	1.4225	2.4535	2.8113	6.0534	0.1436	-6.2369	0.2389	0.0001	0.0398	0.0284	0.4861	0.4855	0.2276	0.4381	0.3342	0.3086	0.3538	0.3376	0.6865	0.0946	0.219	0.0111	0.0968	2.8791	0.0873	0.0413	0.2381
HDAC11	0.3624	0.0548	0	0.0422	0	0.0027	-0.661	0.2797	-5.5363	-0.9343	-8.3761	29.0254	85.3729	-4.602	281.703	-2.1585	0.7908	-0.0712	-0.4763	0.0037	29.0085	-0.4227	0.8961	4.3537	3.2976	6.5767	0.5383	-4.9453	0.618	0.0001	0.0394	0.0184	0.4064	0.5753	0.3784	0.3276	0.294	0.3086	0.3534	0.3379	0.5462	0.22	0.2338	0.0113	0.0902	3.1114	0.083	0.0177	0.2417
HDGF	0.2132	0.0264	0	0.0257	0	0.0137	-0.1935	-0.4194	-5.0899	-0.6486	-7.8523	27.3871	74.4839	-4.4414	236.226	-0.0226	0.8303	0.4871	-0.7484	0.0034	21.871	-0.549	0.7307	5.106	3.4738	7.1488	0.5263	-4.0197	0.6261	0.0001	0.0505	0.2384	0.5426	0.2191	0.155	0.5454	0.2994	0.3095	0.3527	0.3378	0.7558	0.0985	0.1454	0.022	0.2785	2.8274	0.1289	0.0044	0.0859
HDGFL1	0.1156	0.0009	0.0001	0.0014	0	0	-0.4617	-0.0244	-5.7892	-1.0816	-8.4827	29.5586	76.0351	-4.7075	178.75	-1.507	0.8357	0.2493	-0.7053	0.0032	19.1604	-0.2985	0.9593	4.7518	3.2234	6.4764	0.439	-4.0235	0.5084	0.0001	0.0325	0.0577	0.4436	0.4484	0.2599	0.4011	0.2886	0.2932	0.3356	0.3208	0.6156	0.1355	0.1985	0.022	0.1149	3.0916	0.068	0.0248	0.2171
HDGFL2	0.1729	0.0005	0.0042	0.0023	0	0.0003	-0.4617	-0.0244	-5.7892	-1.0816	-8.4827	29.5586	76.0351	-4.7075	178.75	-1.507	0.8357	0.2493	-0.7053	0.0032	19.1604	-0.2985	0.9593	4.7518	3.2234	6.4764	0.439	-4.0235	0.5084	0.0001	0.0325	0.0577	0.4436	0.4484	0.2599	0.4011	0.2886	0.2932	0.3356	0.3208	0.6156	0.1355	0.1985	0.022	0.1149	3.0916	0.068	0.0248	0.2171
HDGFL3	0.2361	0	0	0	0	0	-0.4617	-0.0244	-5.7892	-1.0816	-8.4827	29.5586	76.0351	-4.7075	178.75	-1.507	0.8357	0.2493	-0.7053	0.0032	19.1604	-0.2985	0.9593	4.7518	3.2234	6.4764	0.439	-4.0235	0.5084	0.0001	0.0325	0.0577	0.4436	0.4484	0.2599	0.4011	0.2886	0.2932	0.3356	0.3208	0.6156	0.1355	0.1985	0.022	0.1149	3.0916	0.068	0.0248	0.2171
HELLS	0.3603	0.0623	0.0032	0.0789	0.0019	0.004	-0.3529	0.098	-5.662	-0.9073	-8.4516	29.7843	72.5098	-4.7546	201.823	1.2314	0.9629	0.4294	0.1627	0.0043	20.4118	-0.5138	0.5804	6.8249	3.5483	7.9765	0.3721	-5.7604	0.4409	0.0001	0.017	0.0836	0.5524	0.3639	0.2493	0.4287	0.3222	0.3089	0.3536	0.3376	0.678	0.1299	0.1923	0.0041	0.1272	3.125	0.0503	0.0164	0.2595
HIF1AN	0.3609	0	0	0.0321	0	0	-0.4617	-0.0244	-5.7892	-1.0816	-8.4827	29.5586	76.0351	-4.7075	178.75	-1.507	0.8357	0.2493	-0.7053	0.0032	19.1604	-0.2985	0.9593	4.7518	3.2234	6.4764	0.439	-4.0235	0.5084	0.0001	0.0325	0.0577	0.4436	0.4484	0.2599	0.4011	0.2886	0.2932	0.3356	0.3208	0.6156	0.1355	0.1985	0.022	0.1149	3.0916	0.068	0.0248	0.2171
HINFP	0.3117	0	0	0.0216	0	0	-0.4617	-0.0244	-5.7892	-1.0816	-8.4827	29.5586	76.0351	-4.7075	178.75	-1.507	0.8357	0.2493	-0.7053	0.0032	19.1604	-0.2985	0.9593	4.7518	3.2234	6.4764	0.439	-4.0235	0.5084	0.0001	0.0325	0.0577	0.4436	0.4484	0.2599	0.4011	0.2886	0.2932	0.3356	0.3208	0.6156	0.1355	0.1985	0.022	0.1149	3.0916	0.068	0.0248	0.2171
HIRA	0.4006	0.0228	0.0177	0.0352	0	0.0081	-0.0735	-0.1838	-5.8257	-1.1174	-8.6086	31.7721	66.5	-4.7083	175.066	-0.4397	1.044	0.5838	-0.4684	0.0034	21.5147	-0.4696	0.5695	5.9534	3.5928	7.5024	0.3699	-4.8649	0.4317	0.0001	0.0262	0.0442	0.5231	0.4326	0.1659	0.4996	0.3345	0.3088	0.3535	0.3378	0.7057	0.088	0.2062	0.0349	0.0912	3.1886	0.0583	0.0264	0.259
HIRIP3	0.1842	0	0.0021	0.0049	0	0.0045	-0.4617	-0.0244	-5.7892	-1.0816	-8.4827	29.5586	76.0351	-4.7075	178.75	-1.507	0.8357	0.2493	-0.7053	0.0032	19.1604	-0.2985	0.9593	4.7518	3.2234	6.4764	0.439	-4.0235	0.5084	0.0001	0.0325	0.0577	0.4436	0.4484	0.2599	0.4011	0.2886	0.2932	0.3356	0.3208	0.6156	0.1355	0.1985	0.022	0.1149	3.0916	0.068	0.0248	0.2171
HLCS	0.2346	0.0105	0	0.0368	0	0.0041	-0.4617	-0.0244	-5.7892	-1.0816	-8.4827	29.5586	76.0351	-4.7075	178.75	-1.507	0.8357	0.2493	-0.7053	0.0032	19.1604	-0.2985	0.9593	4.7518	3.2234	6.4764	0.439	-4.0235	0.5084	0.0001	0.0325	0.0577	0.4436	0.4484	0.2599	0.4011	0.2886	0.2932	0.3356	0.3208	0.6156	0.1355	0.1985	0.022	0.1149	3.0916	0.068	0.0248	0.2171
HLTF	0.306	0.0041	0	0.0473	0	0.0098	-0.2973	-0.1081	-6.1743	-1.358	-8.9229	32.3784	78.027	-4.8163	122.432	-2.8676	0.8695	0.2595	-1.4	0.0033	18.7568	-0.2144	0.7547	5.0744	3.4534	7.2266	0.9232	-3.2445	0.9649	0.0001	0.0272	0.0489	0.4185	0.5327	0.4298	0.298	0.272	0.309	0.3533	0.3377	0.5573	0.2229	0.2198	0.0239	0.127	3.1311	0.0466	0.0201	0.2792
HMG20A	0.3234	0	0	0.0157	0	0.0089	-0.4617	-0.0244	-5.7892	-1.0816	-8.4827	29.5586	76.0351	-4.7075	178.75	-1.507	0.8357	0.2493	-0.7053	0.0032	19.1604	-0.2985	0.9593	4.7518	3.2234	6.4764	0.439	-4.0235	0.5084	0.0001	0.0325	0.0577	0.4436	0.4484	0.2599	0.4011	0.2886	0.2932	0.3356	0.3208	0.6156	0.1355	0.1985	0.022	0.1149	3.0916	0.068	0.0248	0.2171
HMG20B	0.2598	0	0	0.0025	0	0.0025	-0.4617	-0.0244	-5.7892	-1.0816	-8.4827	29.5586	76.0351	-4.7075	178.75	-1.507	0.8357	0.2493	-0.7053	0.0032	19.1604	-0.2985	0.9593	4.7518	3.2234	6.4764	0.439	-4.0235	0.5084	0.0001	0.0325	0.0577	0.4436	0.4484	0.2599	0.4011	0.2886	0.2932	0.3356	0.3208	0.6156	0.1355	0.1985	0.022	0.1149	3.0916	0.068	0.0248	0.2171
HMGB1	0.2102	0.0251	0.013	0.0235	0	0.0118	-0.4617	-0.0244	-5.7892	-1.0816	-8.4827	29.5586	76.0351	-4.7075	178.75	-1.507	0.8357	0.2493	-0.7053	0.0032	19.1604	-0.2985	0.9593	4.7518	3.2234	6.4764	0.439	-4.0235	0.5084	0.0001	0.0325	0.0577	0.4436	0.4484	0.2599	0.4011	0.2886	0.2932	0.3356	0.3208	0.6156	0.1355	0.1985	0.022	0.1149	3.0916	0.068	0.0248	0.2171
HMGN1	0.1758	0.039	0.0713	0.0338	0	0	-0.0357	-0.0244	-6.5455	-1.8729	-9.4148	34.8214	65.4643	-4.6727	128.607	-1.5607	0.8961	0.675	-0.4179	0.0039	17.5357	0.1188	0.9408	4.6045	3.0353	4.6536	0.5679	-2.043	0.5603	0.0001	0.0463	0.0677	0.553	0.3794	0.1524	0.5192	0.3283	0.3094	0.3523	0.3382	0.6991	0.0774	0.2235	0.002	0.1798	2.7919	0.0606	0.0248	0.0909
HMGN3	0.1674	0	0	0.0209	0	0.0078	-0.4617	-0.0244	-5.7892	-1.0816	-8.4827	29.5586	76.0351	-4.7075	178.75	-1.507	0.8357	0.2493	-0.7053	0.0032	19.1604	-0.2985	0.9593	4.7518	3.2234	6.4764	0.439	-4.0235	0.5084	0.0001	0.0325	0.0577	0.4436	0.4484	0.2599	0.4011	0.2886	0.2932	0.3356	0.3208	0.6156	0.1355	0.1985	0.022	0.1149	3.0916	0.068	0.0248	0.2171
HMGN5	0.1863	0	0.001	0.0191	0	0.002	-0.4617	-0.0244	-5.7892	-1.0816	-8.4827	29.5586	76.0351	-4.7075	178.75	-1.507	0.8357	0.2493	-0.7053	0.0032	19.1604	-0.2985	0.9593	4.7518	3.2234	6.4764	0.439	-4.0235	0.5084	0.0001	0.0325	0.0577	0.4436	0.4484	0.2599	0.4011	0.2886	0.2932	0.3356	0.3208	0.6156	0.1355	0.1985	0.022	0.1149	3.0916	0.068	0.0248	0.2171
HMX3	0.3381	0.0297	0	0.0185	0	0	-1.1445	-0.0547	-5.6866	-0.8972	-8.5501	28.1367	86.8828	-4.7894	230.559	0.2301	0.5658	-0.3727	-0.241	0.0039	19.4609	-0.7247	0.853	5.0625	3.2256	6.7572	0.4621	-3.8075	0.5123	0.0002	0.0194	0.09	0.5185	0.3917	0.2611	0.4381	0.3009	0.3091	0.3527	0.3382	0.6111	0.1617	0.2272	0.0145	0.1534	2.6256	0.0834	0.0148	0.2032
HP1BP3	0.3475	0.014	0.0017	0.0163	0	0.006	-0.3226	-0.0323	-5.7611	-1.2678	-8.5374	30.871	67.9355	-4.4933	185.935	-1.0226	0.6971	0.2548	-0.6645	0.0037	24.6452	-0.2634	0.6421	6.1083	3.5513	6.7523	0.5618	-3.7391	0.527	0.0001	0.0182	0.163	0.5454	0.2915	0.2204	0.4708	0.3085	0.3087	0.3532	0.3382	0.6996	0.0887	0.2116	0.018	0.0973	3.0504	0.0577	0.018	0.1802
HR	0.2185	0.0298	0	0.0456	0	0	-0.4617	-0.0244	-5.7892	-1.0816	-8.4827	29.5586	76.0351	-4.7075	178.75	-1.507	0.8357	0.2493	-0.7053	0.0032	19.1604	-0.2985	0.9593	4.7518	3.2234	6.4764	0.439	-4.0235	0.5084	0.0001	0.0325	0.0577	0.4436	0.4484	0.2599	0.4011	0.2886	0.2932	0.3356	0.3208	0.6156	0.1355	0.1985	0.022	0.1149	3.0916	0.068	0.0248	0.2171
HSPA1A	0.2276	0.0239	0	0.0247	0	0	0.375	-0.375	-4.9528	-0.126	-7.6345	34.375	49.375	-4.8268	182.125	0.825	1.1425	1.075	0.35	0.0032	22.75	-0.4675	0.69	7.0908	3.6187	6.1366	0.408	-4.7506	0.4473	0.0001	0.0178	0.0434	0.571	0.3854	0.339	0.4484	0.2127	0.3093	0.3526	0.3381	0.6318	0.1987	0.1693	0.022	0.1407	3.0432	0.1407	0.0248	0.1926
HSPBAP1	0.2538	0.0003	0	0.0251	0	0	-2	-0.0244	-4.5998	-0.6813	-7.7428	33	155	-3.9185	117	-3.1	-1.1	-2.6	-4	0.0031	8	-3.3633	1.3024	8.2521	2.6293	3.8053	0.0957	-4.881	0.1483	0.0001	0.0465	0.458	0.511	0.031	0.006	0.937	0.057	0.309	0.353	0.338	0.996	0.001	0.004	0.022	0.1333	3.1396	0.0667	0.0248	0.2
HUWE1	0.4283	0.0091	0.0041	0.023	0	0.0059	-3	-0.0244	-3.1024	2.9141	-6.0113	27	159	-6.0165	124	-1	-0.5	-2	-3.5	0.0014	2	-1.6133	1.3652	2.6159	2.3388	8.0889	0.1093	-5.4934	0.2004	0.0001	0.0118	0.116	0.56	0.324	0.197	0.397	0.406	0.31	0.353	0.337	0.552	0.155	0.293	0.022	0.1333	3.1396	0.0667	0.0248	0.2
IKZF1	0.4016	0.0396	0	0.0254	0	0.0024	-0.3422	-0.246	-5.6318	-1.0438	-8.3992	30.1711	73.7166	-4.588	214.123	-1.8604	0.8825	0.3214	-0.9877	0.0034	22.6952	-0.4372	1.0041	5.5892	3.2764	5.9489	0.6767	-5.8595	0.8218	0.0001	0.0183	0.0586	0.5136	0.4278	0.1931	0.4806	0.3263	0.3084	0.3538	0.3378	0.686	0.1216	0.1923	0.028	0.1333	3.1681	0.0508	0.053	0.196
IKZF3	0.377	0.0351	0.0055	0.0184	0	0.0005	-0.3	-0.125	-5.7101	-1.092	-8.4904	29.425	82.125	-4.6181	221.35	-2.8725	0.6425	0.3225	-1.3225	0.003	22.475	-0.0684	0.8213	4.8636	3.2968	6.127	0.542	-4.8191	0.6688	0.0001	0.028	0.0649	0.5314	0.4037	0.1376	0.54	0.3225	0.3081	0.354	0.3378	0.7456	0.0868	0.1675	0.0299	0.1234	3.1491	0.0269	0.0328	0.2458
ING1	0.3014	0.0073	0.0087	0.1126	0	0.0032	-0.4617	-0.0244	-5.7892	-1.0816	-8.4827	29.5586	76.0351	-4.7075	178.75	-1.507	0.8357	0.2493	-0.7053	0.0032	19.1604	-0.2985	0.9593	4.7518	3.2234	6.4764	0.439	-4.0235	0.5084	0.0001	0.0325	0.0577	0.4436	0.4484	0.2599	0.4011	0.2886	0.2932	0.3356	0.3208	0.6156	0.1355	0.1985	0.022	0.1149	3.0916	0.068	0.0248	0.2171
ING2	0.4208	0	0	0.04	0	0	-0.0417	-0.125	-6.1614	-1.269	-8.7823	31.8333	70.7917	-4.8924	122.458	-3.15	1.0779	0.8042	-1.1292	0.0028	14.375	-0.014	0.6596	7.3799	3.6871	7.8771	0.4289	-5.2813	0.5214	0.0001	0.0192	0.1474	0.6221	0.2305	0.1199	0.5966	0.2835	0.3091	0.3533	0.3378	0.7699	0.0593	0.1708	0.0272	0.1753	3.0056	0.0296	0.0074	0.1556
ING3	0.3557	0	0.0113	0.0384	0	0.0056	0.2162	0.0811	-6.2132	-1.3812	-8.8243	35.8378	60.7297	-4.832	106.54	-1.1973	1.4616	1.0432	-0.9973	0.0028	16.7568	-0.4038	0.3571	7.4117	4.0002	8.9906	0.5039	-4.9197	0.6076	0.0001	0.0257	0.1082	0.5435	0.3483	0.2539	0.4168	0.3292	0.3091	0.3531	0.3378	0.6398	0.1392	0.2208	0.0121	0.1515	2.9273	0.0318	0.0409	0.1652
ING4	0.366	0	0	0.0514	0	0.0302	-0.4617	-0.0244	-5.7892	-1.0816	-8.4827	29.5586	76.0351	-4.7075	178.75	-1.507	0.8357	0.2493	-0.7053	0.0032	19.1604	-0.2985	0.9593	4.7518	3.2234	6.4764	0.439	-4.0235	0.5084	0.0001	0.0325	0.0577	0.4436	0.4484	0.2599	0.4011	0.2886	0.2932	0.3356	0.3208	0.6156	0.1355	0.1985	0.022	0.1149	3.0916	0.068	0.0248	0.2171
ING5	0.3222	0	0	0.0719	0	0.0129	-0.4617	-0.0244	-5.7892	-1.0816	-8.4827	29.5586	76.0351	-4.7075	178.75	-1.507	0.8357	0.2493	-0.7053	0.0032	19.1604	-0.2985	0.9593	4.7518	3.2234	6.4764	0.439	-4.0235	0.5084	0.0001	0.0325	0.0577	0.4436	0.4484	0.2599	0.4011	0.2886	0.2932	0.3356	0.3208	0.6156	0.1355	0.1985	0.022	0.1149	3.0916	0.068	0.0248	0.2171
INGX	0.4208	0	0	0.04	0	0	-0.0417	-0.125	-6.1614	-1.269	-8.7823	31.8333	70.7917	-4.8924	122.458	-3.15	1.0779	0.8042	-1.1292	0.0028	14.375	-0.014	0.6596	7.3799	3.6871	7.8771	0.4289	-5.2813	0.5214	0.0001	0.0192	0.1474	0.6221	0.2305	0.1199	0.5966	0.2835	0.3091	0.3533	0.3378	0.7699	0.0593	0.1708	0.0272	0.1753	3.0056	0.0296	0.0074	0.1556
INO80	0.4661	0.0148	0	0.0544	0	0	-0.4617	-0.0244	-5.7892	-1.0816	-8.4827	29.5586	76.0351	-4.7075	178.75	-1.507	0.8357	0.2493	-0.7053	0.0032	19.1604	-0.2985	0.9593	4.7518	3.2234	6.4764	0.439	-4.0235	0.5084	0.0001	0.0325	0.0577	0.4436	0.4484	0.2599	0.4011	0.2886	0.2932	0.3356	0.3208	0.6156	0.1355	0.1985	0.022	0.1149	3.0916	0.068	0.0248	0.2171
INO80B	0.3199	0.0227	0.0052	0.003	0	0.0019	-0.4617	-0.0244	-5.7892	-1.0816	-8.4827	29.5586	76.0351	-4.7075	178.75	-1.507	0.8357	0.2493	-0.7053	0.0032	19.1604	-0.2985	0.9593	4.7518	3.2234	6.4764	0.439	-4.0235	0.5084	0.0001	0.0325	0.0577	0.4436	0.4484	0.2599	0.4011	0.2886	0.2932	0.3356	0.3208	0.6156	0.1355	0.1985	0.022	0.1149	3.0916	0.068	0.0248	0.2171
INO80C	0.4314	0.0098	0.0058	0	0	0	-0.4617	-0.0244	-5.7892	-1.0816	-8.4827	29.5586	76.0351	-4.7075	178.75	-1.507	0.8357	0.2493	-0.7053	0.0032	19.1604	-0.2985	0.9593	4.7518	3.2234	6.4764	0.439	-4.0235	0.5084	0.0001	0.0325	0.0577	0.4436	0.4484	0.2599	0.4011	0.2886	0.2932	0.3356	0.3208	0.6156	0.1355	0.1985	0.022	0.1149	3.0916	0.068	0.0248	0.2171
INO80D	0.3325	0.0083	0	0.0094	0	0.0009	-0.4617	-0.0244	-5.7892	-1.0816	-8.4827	29.5586	76.0351	-4.7075	178.75	-1.507	0.8357	0.2493	-0.7053	0.0032	19.1604	-0.2985	0.9593	4.7518	3.2234	6.4764	0.439	-4.0235	0.5084	0.0001	0.0325	0.0577	0.4436	0.4484	0.2599	0.4011	0.2886	0.2932	0.3356	0.3208	0.6156	0.1355	0.1985	0.022	0.1149	3.0916	0.068	0.0248	0.2171
INO80E	0.1918	0.0304	0	0	0	0.0023	-2	-0.125	-6.2495	-1.0117	-9.3476	20.5	84.375	-5.2378	373	4.225	-0.1438	-1.25	2.4125	0.0048	20.625	0.7708	0.5993	3.4863	3.4743	8.8363	0.396	-4.3783	0.4635	0.0008	0.0484	0.1108	0.6571	0.2323	0.1964	0.4764	0.327	0.3087	0.3535	0.3375	0.5132	0.1816	0.3054	0.022	0.04	2.5251	0.0333	0.0248	0.22
INTS12	0.3253	0.0176	0	0.0188	0	0	-0.4617	-0.0244	-5.7892	-1.0816	-8.4827	29.5586	76.0351	-4.7075	178.75	-1.507	0.8357	0.2493	-0.7053	0.0032	19.1604	-0.2985	0.9593	4.7518	3.2234	6.4764	0.439	-4.0235	0.5084	0.0001	0.0325	0.0577	0.4436	0.4484	0.2599	0.4011	0.2886	0.2932	0.3356	0.3208	0.6156	0.1355	0.1985	0.022	0.1149	3.0916	0.068	0.0248	0.2171
IRF4	0.5117	0.0146	0	0.0332	0	0	-0.4617	-0.0244	-5.7892	-1.0816	-8.4827	29.5586	76.0351	-4.7075	178.75	-1.507	0.8357	0.2493	-0.7053	0.0032	19.1604	-0.2985	0.9593	4.7518	3.2234	6.4764	0.439	-4.0235	0.5084	0.0001	0.0325	0.0577	0.4436	0.4484	0.2599	0.4011	0.2886	0.2932	0.3356	0.3208	0.6156	0.1355	0.1985	0.022	0.1149	3.0916	0.068	0.0248	0.2171
JADE1	0.3515	0.0116	0.0033	0.0084	0	0	-0.3929	-0.0357	-5.8094	-0.936	-8.5587	30.7679	71.7857	-4.8735	188.768	-1.5286	1.0588	0.3679	-0.5036	0.0033	19.8036	-0.1002	0.5676	6.1082	3.701	8.243	0.439	-4.0235	0.5084	0.0001	0.0192	0.068	0.5288	0.4033	0.2305	0.4404	0.329	0.3088	0.3531	0.338	0.6877	0.1082	0.204	0.0473	0.1643	3.1712	0.0415	0.0203	0.2077
JADE2	0.2595	0.0052	0.0004	0.0098	0	0.0008	-0.4	-0.1818	-5.2552	-0.8284	-8.0582	28.3091	73	-4.4269	292.582	-1.2545	0.9544	0.3436	-0.9364	0.0036	26.2182	-0.9078	0.9817	4.884	3.1263	5.1541	0.3211	-5.3647	0.3757	0.0001	0.0325	0.1093	0.6208	0.2699	0.1349	0.5527	0.3124	0.3087	0.3531	0.3381	0.7263	0.0729	0.2007	0.009	0.1126	2.8444	0.0856	0.009	0.1315
JADE3	0.2662	0.0017	0	0.0094	0	0	-0.4617	-0.0244	-5.7892	-1.0816	-8.4827	29.5586	76.0351	-4.7075	178.75	-1.507	0.8357	0.2493	-0.7053	0.0032	19.1604	-0.2985	0.9593	4.7518	3.2234	6.4764	0.439	-4.0235	0.5084	0.0001	0.0325	0.0577	0.4436	0.4484	0.2599	0.4011	0.2886	0.2932	0.3356	0.3208	0.6156	0.1355	0.1985	0.022	0.1149	3.0916	0.068	0.0248	0.2171
JAK2	0.9288	0.0019	0.0029	0.0011	0	0.0001	-0.9879	0.0021	-1.8154	3.6916	-4.6298	21.1415	50.2819	-5.507	84.8915	-1.1287	1.6544	0.1069	-0.6996	0.0024	3.2431	-1.6387	0.272	9.4716	3.696	9.4877	0.439	-4.0235	0.5084	0.0001	0.0341	0.0577	0.4436	0.4484	0.2599	0.4011	0.2886	0.2932	0.3356	0.3208	0.6156	0.1355	0.1985	0.132	0.1333	3.0587	0.1324	0.0003	0.3982
JARID2	0.3867	0.0461	0	0.0289	0	0.0047	-0.7143	0.2143	-5.6938	-0.8712	-8.4693	29.7946	88.7411	-4.8226	203.634	-2.3607	0.6427	-0.0696	-1.1911	0.0032	20	-0.3244	0.6498	6.4098	3.4921	7.1109	0.439	-4.0235	0.5084	0.0001	0.0377	0.0577	0.4436	0.4484	0.2599	0.4011	0.2886	0.2932	0.3356	0.3208	0.6156	0.1355	0.1985	0.0141	0.11	3.0721	0.0759	0.0462	0.1586
JDP2	0.385	0	0	0.0199	0	0	-0.4617	-0.0244	-5.7892	-1.0816	-8.4827	29.5586	76.0351	-4.7075	178.75	-1.507	0.8357	0.2493	-0.7053	0.0032	19.1604	-0.2985	0.9593	4.7518	3.2234	6.4764	0.439	-4.0235	0.5084	0.0001	0.0325	0.0577	0.4436	0.4484	0.2599	0.4011	0.2886	0.2932	0.3356	0.3208	0.6156	0.1355	0.1985	0.022	0.1149	3.0916	0.068	0.0248	0.2171
JMJD1C	0.3277	0.0118	0.0042	0.0158	0	0.0011	-0.2537	-0.0537	-6.1647	-1.2911	-8.8246	31.3415	76.5512	-4.8736	133.039	-1.7961	0.9745	0.5137	-0.8756	0.003	16.2732	0.0733	0.6766	6.133	3.6682	7.8099	0.4385	-3.7536	0.519	0.0001	0.0183	0.1047	0.5277	0.3677	0.231	0.4536	0.3155	0.3091	0.3529	0.3381	0.6926	0.1076	0.1998	0.0096	0.1285	3.0719	0.0461	0.0347	0.2064
JMJD4	0.1792	0	0	0.0108	0	0	-0.4617	-0.0244	-5.7892	-1.0816	-8.4827	29.5586	76.0351	-4.7075	178.75	-1.507	0.8357	0.2493	-0.7053	0.0032	19.1604	-0.2985	0.9593	4.7518	3.2234	6.4764	0.439	-4.0235	0.5084	0.0001	0.0325	0.0577	0.4436	0.4484	0.2599	0.4011	0.2886	0.2932	0.3356	0.3208	0.6156	0.1355	0.1985	0.022	0.1149	3.0916	0.068	0.0248	0.2171
JMJD6	0.4317	0	0	0.021	0	0.0059	-0.4617	-0.0244	-5.7892	-1.0816	-8.4827	29.5586	76.0351	-4.7075	178.75	-1.507	0.8357	0.2493	-0.7053	0.0032	19.1604	-0.2985	0.9593	4.7518	3.2234	6.4764	0.439	-4.0235	0.5084	0.0001	0.0325	0.0577	0.4436	0.4484	0.2599	0.4011	0.2886	0.2932	0.3356	0.3208	0.6156	0.1355	0.1985	0.022	0.1149	3.0916	0.068	0.0248	0.2171
JMJD7	0.3	0	0	0.0058	0	0	-0.4286	-0.2857	-4.9236	-0.5978	-7.8934	32.1429	77.8571	-4.3258	291.286	-0.1429	0.2886	-0.1	-0.6429	0.0039	32.1429	-0.5962	0.8932	3.9257	3.0335	5.3123	0.7674	-2.6289	0.8283	0.0001	0.0537	0.0242	0.4172	0.5588	0.3612	0.3378	0.3011	0.3085	0.353	0.3383	0.6134	0.1405	0.2461	0.0205	0.0974	3.1514	0.041	0.0513	0.241
JMJD8	0.2054	0.0071	0.0065	0.0044	0	0	0.2796	-0.4946	-5.4194	-1.1228	-8.1571	30.5484	67.6452	-4.2967	220.903	-2.9699	1.0248	0.8419	-1.7054	0.0033	24.6452	-0.6709	0.9604	5.6459	3.3292	6.9237	0.5711	-4.3252	0.7084	0.0001	0.0303	0.0274	0.4878	0.4849	0.1905	0.5026	0.3069	0.3087	0.3533	0.3379	0.7469	0.0737	0.1794	0.0191	0.109	3.1152	0.051	0.0307	0.1803
KANSL1	0.3428	0.013	0	0.0335	0	0.0067	-0.7727	0.0909	-5.8234	-1.0867	-8.7209	27.0303	80.1818	-4.7367	209.167	-3.4136	0.5256	0.047	-1.5152	0.0029	22.1667	-0.4069	0.721	5.5092	3.4102	6.5307	0.4237	-2.916	0.4778	0.0001	0.0341	0.1034	0.5615	0.335	0.1869	0.4976	0.3156	0.3088	0.3534	0.3379	0.7354	0.0741	0.1905	0.0072	0.0896	2.9945	0.0358	0.0301	0.1548
KANSL2	0.3265	0.0073	0	0.0079	0	0.0031	-0.1807	-0.0241	-6.3133	-1.3885	-8.9535	30.4458	79.8675	-4.9248	162.602	-2.3795	1.1475	0.3	-0.9807	0.0027	16.1928	-0.2816	0.7462	6.3067	3.5662	7.5678	0.383	-4.4215	0.5004	0.0001	0.0136	0.0444	0.5592	0.3964	0.0983	0.6025	0.2993	0.3079	0.3545	0.3376	0.7776	0.0649	0.1578	0.0578	0.1082	3.0956	0.0667	0.0306	0.1932
KANSL3	0.4114	0.0096	0.0009	0.0064	0.0011	0.001	-0.6813	0.0659	-5.9311	-1.1218	-8.6693	30.2088	80.1758	-4.8093	167.11	-2.911	0.8784	0.1615	-1.2154	0.0031	21.1429	-0.3963	0.5552	7.0285	3.6078	7.7643	0.5643	-3.1509	0.6241	0.0001	0.0136	0.0692	0.4634	0.4674	0.2845	0.4001	0.3154	0.3086	0.3539	0.3375	0.6454	0.1344	0.2202	0.0132	0.0902	3.0096	0.0805	0.0287	0.2575
KAT2A	0.3878	0.0045	0.0041	0.0191	0	0	-0.4617	-0.0244	-5.7892	-1.0816	-8.4827	29.5586	76.0351	-4.7075	178.75	-1.507	0.8357	0.2493	-0.7053	0.0032	19.1604	-0.2985	0.9593	4.7518	3.2234	6.4764	0.439	-4.0235	0.5084	0.0001	0.0325	0.0577	0.4436	0.4484	0.2599	0.4011	0.2886	0.2932	0.3356	0.3208	0.6156	0.1355	0.1985	0.022	0.1149	3.0916	0.068	0.0248	0.2171
KAT2B	0.3952	0.0073	0.0014	0.0191	0.0011	0.005	-0.4617	-0.0244	-5.7892	-1.0816	-8.4827	29.5586	76.0351	-4.7075	178.75	-1.507	0.8357	0.2493	-0.7053	0.0032	19.1604	-0.2985	0.9593	4.7518	3.2234	6.4764	0.439	-4.0235	0.5084	0.0001	0.0325	0.0577	0.4436	0.4484	0.2599	0.4011	0.2886	0.2932	0.3356	0.3208	0.6156	0.1355	0.1985	0.022	0.1149	3.0916	0.068	0.0248	0.2171
KAT5	0.3738	0.0203	0	0.0134	0.0089	0.0029	-0.1154	-0.1923	-5.8044	-0.9748	-8.4155	27.8846	60.7692	-4.8296	200.962	-2.8885	1.1138	0.8846	-0.9077	0.0022	18.9231	0.045	0.3438	7.2612	3.9371	9.3739	0.8597	-2.6354	1.0145	0.0001	0.0258	0.0439	0.3989	0.5573	0.2649	0.4181	0.3168	0.3083	0.3538	0.3381	0.6714	0.1744	0.1543	0.0275	0.1353	3.1884	0.0549	0.0216	0.2079
KAT6A	0.3362	0.0056	0.0038	0.0408	0	0.0014	-0.4617	-0.0244	-5.7892	-1.0816	-8.4827	29.5586	76.0351	-4.7075	178.75	-1.507	0.8357	0.2493	-0.7053	0.0032	19.1604	-0.2985	0.9593	4.7518	3.2234	6.4764	0.439	-4.0235	0.5084	0.0001	0.0325	0.0577	0.4436	0.4484	0.2599	0.4011	0.2886	0.2932	0.3356	0.3208	0.6156	0.1355	0.1985	0.022	0.1149	3.0916	0.068	0.0248	0.2171
KAT6B	0.2754	0.0401	0.0136	0.0363	0.0006	0.0007	-0.4617	-0.0244	-5.7892	-1.0816	-8.4827	29.5586	76.0351	-4.7075	178.75	-1.507	0.8357	0.2493	-0.7053	0.0032	19.1604	-0.2985	0.9593	4.7518	3.2234	6.4764	0.439	-4.0235	0.5084	0.0001	0.0325	0.0577	0.4436	0.4484	0.2599	0.4011	0.2886	0.2932	0.3356	0.3208	0.6156	0.1355	0.1985	0.022	0.1149	3.0916	0.068	0.0248	0.2171
KAT7	0.5059	0.0552	0.0138	0.0642	0	0.0014	-0.7143	0.1429	-5.7639	-1.0049	-8.5565	29.8929	82.869	-4.759	204.131	-2.175	0.9355	0.0726	-0.6369	0.0035	19.2024	-0.2963	0.3473	7.4285	3.7784	8.7181	0.5839	-3.4999	0.6506	0.0001	0.0137	0.0557	0.5015	0.4429	0.2871	0.4305	0.2824	0.3083	0.3539	0.3379	0.6514	0.1644	0.1842	0.0229	0.1307	3.2019	0.0477	0.0327	0.2379
KAT8	0.5221	0.0381	0.0052	0.0207	0	0	-0.4617	-0.0244	-5.7892	-1.0816	-8.4827	29.5586	76.0351	-4.7075	178.75	-1.507	0.8357	0.2493	-0.7053	0.0032	19.1604	-0.2985	0.9593	4.7518	3.2234	6.4764	0.439	-4.0235	0.5084	0.0001	0.0325	0.0577	0.4436	0.4484	0.2599	0.4011	0.2886	0.2932	0.3356	0.3208	0.6156	0.1355	0.1985	0.022	0.1149	3.0916	0.068	0.0248	0.2171
KAT14	0.4884	0.013	0	0.01	0	0	-0.8143	-0.0071	-5.8174	-1.1177	-8.5963	29.9286	85.5357	-4.6996	170.979	-5.0221	0.5206	-0.335	-2.3636	0.0031	18.5929	-0.5858	0.5141	6.8274	3.6815	7.7377	0.4254	-3.8073	0.5271	0.0001	0.039	0.0432	0.4026	0.5543	0.3255	0.3547	0.3198	0.3089	0.3534	0.3377	0.6372	0.146	0.2169	0.0173	0.13	3.0754	0.0463	0.0166	0.2041
KDM1A	0.4867	0.023	0.0071	0.0513	0	0	-0.4617	-0.0244	-5.7892	-1.0816	-8.4827	29.5586	76.0351	-4.7075	178.75	-1.507	0.8357	0.2493	-0.7053	0.0032	19.1604	-0.2985	0.9593	4.7518	3.2234	6.4764	0.439	-4.0235	0.5084	0.0001	0.0325	0.0577	0.4436	0.4484	0.2599	0.4011	0.2886	0.2932	0.3356	0.3208	0.6156	0.1355	0.1985	0.022	0.1149	3.0916	0.068	0.0248	0.2171
KDM1B	0.4568	0.0068	0	0.009	0	0.001	-0.3409	0.0682	-5.9389	-0.9853	-8.6421	32.4659	80.125	-4.9536	162.75	-0.5477	0.8664	0.1852	-0.9148	0.003	19.3295	-0.8503	0.5434	6.5104	3.609	8.1807	0.6857	-3.5247	0.6972	0.0001	0.0396	0.0287	0.4214	0.55	0.406	0.3228	0.2712	0.3095	0.3525	0.338	0.5819	0.1899	0.2284	0.0127	0.0958	3.2502	0.0715	0.0206	0.263
KDM2A	0.3636	0.0118	0.0044	0.0502	0	0.0034	-0.7	0.1	-5.6694	-0.9446	-8.4107	26	79.9	-4.7248	235.7	-4.696	0.9328	0.17	-1.688	0.0028	22.16	-0.3145	0.5388	6.2123	3.758	8.592	0.3485	-5.2012	0.392	0.0001	0.0087	0.0826	0.5461	0.3713	0.1878	0.5001	0.3121	0.3088	0.3533	0.3379	0.702	0.1011	0.197	0.0275	0.1157	3.04	0.0549	0.0304	0.2324
KDM2B	0.3416	0.0666	0.0068	0.039	0.0006	0.0025	-0.271	-0.0244	-5.6264	-1.0235	-8.3373	28.4645	69.0774	-4.6029	237.813	-2.8768	1.141	0.5626	-0.98	0.0029	24.1871	-0.2219	0.5562	6.3517	3.7224	8.0893	0.9995	-0.8001	1.0695	0.0001	0.0195	0.0234	0.3628	0.6138	0.4239	0.2615	0.3151	0.3086	0.3533	0.3384	0.654	0.1415	0.2043	0.0311	0.1193	3.0971	0.0732	0.0353	0.2118
KDM3A	0.3458	0.0113	0.0031	0.0632	0	0.0021	-0.3861	-0.0244	-5.9941	-1.1954	-8.7131	31.6832	78.5941	-4.7986	173.406	-1.5624	0.9072	0.3604	-0.995	0.0031	17.8218	-0.5398	0.7531	6.0516	3.4477	7.2202	0.439	-4.0235	0.5084	0.0001	0.0325	0.0577	0.4436	0.4484	0.2599	0.4011	0.2886	0.2932	0.3356	0.3208	0.6156	0.1355	0.1985	0.0301	0.1148	3.1445	0.065	0.018	0.212
KDM3B	0.4067	0.0086	0.0006	0.0238	0	0.001	-0.7123	0.0548	-5.724	-0.9675	-8.452	28.1187	79.0959	-4.7565	192.018	-2.71	0.721	0.0183	-1.2936	0.003	20.6438	-0.3545	0.4845	6.2184	3.6991	8.1325	0.5719	-3.4944	0.6522	0.0001	0.0186	0.0809	0.4998	0.4193	0.2858	0.3996	0.3146	0.3088	0.3534	0.3379	0.6524	0.1352	0.2125	0.0258	0.1289	3.1118	0.0645	0.0291	0.2022
KDM4A	0.3743	0.0227	0.0037	0.0352	0	0.0122	-0.4617	-0.0244	-5.7892	-1.0816	-8.4827	29.5586	76.0351	-4.7075	178.75	-1.507	0.8357	0.2493	-0.7053	0.0032	19.1604	-0.2985	0.9593	4.7518	3.2234	6.4764	0.439	-4.0235	0.5084	0.0001	0.0325	0.0577	0.4436	0.4484	0.2599	0.4011	0.2886	0.2932	0.3356	0.3208	0.6156	0.1355	0.1985	0.022	0.1149	3.0916	0.068	0.0248	0.2171
KDM4B	0.2701	0.0126	0.0029	0.0112	0	0.003	-0.5495	0.033	-5.7176	-1.13	-8.5088	30.022	77.967	-4.5875	208.692	-2.0582	0.6325	0.1418	-0.8923	0.0035	23.9231	-0.4183	1.0126	4.2764	3.2071	6.0412	0.206	-4.0355	0.3493	0.0001	0.0357	0.0662	0.5184	0.415	0.1708	0.4832	0.3464	0.3072	0.3554	0.3376	0.6918	0.1172	0.1912	0.0385	0.12	3.0696	0.0626	0.0215	0.1713
KDM4C	0.3783	0.0122	0	0.0343	0	0.0012	-0.1937	-0.1728	-6.1042	-1.3957	-8.8365	30.4869	72.8639	-4.7085	154.058	-0.2188	1.1864	0.4911	-0.2948	0.0033	18.6754	-0.2358	0.8106	5.6174	3.4347	6.9956	0.3104	-4.7771	0.4159	0.0001	0.0489	0.0535	0.5689	0.3776	0.2165	0.451	0.3324	0.3087	0.3532	0.3381	0.6671	0.1127	0.2201	0.0317	0.1458	3.1628	0.0398	0.0222	0.1829
KDM4D	0.2255	0.0076	0	0.0056	0.0006	0	-0.4617	-0.0244	-5.7892	-1.0816	-8.4827	29.5586	76.0351	-4.7075	178.75	-1.507	0.8357	0.2493	-0.7053	0.0032	19.1604	-0.2985	0.9593	4.7518	3.2234	6.4764	0.439	-4.0235	0.5084	0.0001	0.0325	0.0577	0.4436	0.4484	0.2599	0.4011	0.2886	0.2932	0.3356	0.3208	0.6156	0.1355	0.1985	0.022	0.1149	3.0916	0.068	0.0248	0.2171
KDM4E	0.1577	0	0	0.0029	0	0	-0.4617	-0.0244	-5.7892	-1.0816	-8.4827	29.5586	76.0351	-4.7075	178.75	-1.507	0.8357	0.2493	-0.7053	0.0032	19.1604	-0.2985	0.9593	4.7518	3.2234	6.4764	0.439	-4.0235	0.5084	0.0001	0.0325	0.0577	0.4436	0.4484	0.2599	0.4011	0.2886	0.2932	0.3356	0.3208	0.6156	0.1355	0.1985	0.022	0.1149	3.0916	0.068	0.0248	0.2171
KDM5A	0.3954	0.0526	0.0038	0.0537	0	0.0036	-0.4617	-0.0244	-5.7892	-1.0816	-8.4827	29.5586	76.0351	-4.7075	178.75	-1.507	0.8357	0.2493	-0.7053	0.0032	19.1604	-0.2985	0.9593	4.7518	3.2234	6.4764	0.439	-4.0235	0.5084	0.0001	0.0325	0.0577	0.4436	0.4484	0.2599	0.4011	0.2886	0.2932	0.3356	0.3208	0.6156	0.1355	0.1985	0.022	0.1149	3.0916	0.068	0.0248	0.2171
KDM5B	0.3111	0.0179	0	0.0506	0	0.0049	-0.3359	-0.0781	-5.823	-1.1457	-8.6097	29.3906	78.4141	-4.6773	199.109	-2.7016	0.7209	0.3047	-1.1234	0.0031	19.8125	-0.2565	0.8151	5.3145	3.4387	7.296	0.3869	-4.0993	0.4835	0.0001	0.0272	0.0609	0.5491	0.3899	0.2625	0.4361	0.3013	0.3089	0.353	0.338	0.6825	0.1082	0.2093	0.0326	0.1543	3.0742	0.0368	0.0213	0.2407
KDM5C	0.3632	0.105	0.0049	0.0786	0	0.0023	-0.6234	-0.0228	-5.8113	-1.0816	-8.5664	28.8488	81.2981	-4.7296	217.173	-3.0337	0.7571	0.0344	-1.2029	0.0033	20.5934	-0.1888	0.6818	7.0156	3.6231	7.8069	0.6409	-3.0568	0.7604	0.0001	0.015	0.0585	0.5048	0.4367	0.2891	0.4036	0.3073	0.3086	0.3534	0.338	0.6663	0.1304	0.2034	0.0274	0.1585	3.034	0.0586	0.0253	0.2328
KDM5D	0.243	0	0	0.0077	0	0.0009	-0.4617	-0.0244	-5.7892	-1.0816	-8.4827	29.5586	76.0351	-4.7075	178.75	-1.507	0.8357	0.2493	-0.7053	0.0032	19.1604	-0.2985	0.9593	4.7518	3.2234	6.4764	0.439	-4.0235	0.5084	0.0001	0.0325	0.0577	0.4436	0.4484	0.2599	0.4011	0.2886	0.2932	0.3356	0.3208	0.6156	0.1355	0.1985	0.022	0.1149	3.0916	0.068	0.0248	0.2171
KDM6A	0.273	0.1809	0.0149	0.1569	0.0006	0.0053	-0.7488	-0.0959	-6.1475	-1.0032	-8.8441	27.876	85.1802	-5.1443	155.388	0.3186	0.6777	-0.032	-0.1703	0.0032	15.7317	-0.476	0.6483	5.6537	3.6579	7.6106	0.5511	-2.353	0.6315	0.0001	0.0194	0.0454	0.4863	0.4683	0.2891	0.4366	0.2743	0.3088	0.3537	0.3377	0.6607	0.1377	0.2017	0.0169	0.0647	3.1001	0.0637	0.0356	0.2013
KDM6B	0.2178	0.0165	0.0009	0.0152	0	0.0026	-1	-1	-8.2836	-1.7563	-10.9884	30	71	-6.5273	44	13.5	1.39	-0.3	1.9	0.0025	2	-1.91	1.1062	8.125	2.953	8.125	0.0998	-6.0601	0.1123	0.0001	0.0055	0.357	0.569	0.075	0.079	0.614	0.307	0.309	0.351	0.34	0.884	0.016	0.1	0.022	0.1333	3.1396	0.0667	0.0248	0.2
KDM7A	0.356	0.0112	0	0.0122	0	0.0025	-0.4617	-0.0244	-5.7892	-1.0816	-8.4827	29.5586	76.0351	-4.7075	178.75	-1.507	0.8357	0.2493	-0.7053	0.0032	19.1604	-0.2985	0.9593	4.7518	3.2234	6.4764	0.439	-4.0235	0.5084	0.0001	0.0325	0.0577	0.4436	0.4484	0.2599	0.4011	0.2886	0.2932	0.3356	0.3208	0.6156	0.1355	0.1985	0.022	0.1149	3.0916	0.068	0.0248	0.2171
KDM8	0.2548	0.0104	0	0.0027	0.0026	0.0019	-0.5	-0.5	-5.5345	-0.4824	-8.3228	32.25	85.75	-5.0521	139.75	-5.075	0.305	-0.3	-3.6	0.0036	13.75	-1.1142	1.01	3.9399	3.0356	5.8724	0.5512	-3.0043	0.6272	0.0001	0.0325	0.0346	0.5033	0.4619	0.3185	0.3323	0.3486	0.3072	0.3531	0.3396	0.7473	0.085	0.1677	0.0167	0.15	3.121	0.0417	0.0083	0.2333
KEAP1	0.5546	0.0704	0.0109	0.0576	0	0.0025	-0.4617	-0.0244	-5.7892	-1.0816	-8.4827	29.5586	76.0351	-4.7075	178.75	-1.507	0.8357	0.2493	-0.7053	0.0032	19.1604	-0.2985	0.9593	4.7518	3.2234	6.4764	0.439	-4.0235	0.5084	0.0001	0.0325	0.0577	0.4436	0.4484	0.2599	0.4011	0.2886	0.2932	0.3356	0.3208	0.6156	0.1355	0.1985	0.022	0.1149	3.0916	0.068	0.0248	0.2171
KMT2A	0.39	0.0828	0.0074	0.0569	0	0.0025	-0.3914	-0.0575	-5.8715	-1.1408	-8.6368	30.6176	75.4291	-4.7307	184.208	-1.6257	0.8647	0.3169	-0.76	0.0033	20.1706	-0.3782	0.5766	6.9968	3.6631	7.8448	0.6016	-3.5961	0.6983	0.0001	0.0325	0.0686	0.5205	0.4107	0.2767	0.4116	0.3117	0.3094	0.3524	0.3383	0.645	0.135	0.22	0.0272	0.1161	3.04	0.0623	0.0296	0.1886
KMT2B	0.3106	0.0363	0.0019	0.065	0.0006	0.0122	-0.4617	-0.0244	-5.7892	-1.0816	-8.4827	29.5586	76.0351	-4.7075	178.75	-1.507	0.8357	0.2493	-0.7053	0.0032	19.1604	-0.2985	0.9593	4.7518	3.2234	6.4764	0.439	-4.0235	0.5084	0.0001	0.0325	0.0577	0.4436	0.4484	0.2599	0.4011	0.2886	0.2932	0.3356	0.3208	0.6156	0.1355	0.1985	0.022	0.1149	3.0916	0.068	0.0248	0.2171
KMT2C	0.308	0.0738	0.0041	0.1135	0.0002	0.0031	-0.6429	-0.0486	-5.697	-1.01	-8.4458	28.72	80.7829	-4.687	223.089	-2.394	0.7811	0.0971	-0.8886	0.0029	21.52	-0.4693	0.5367	7.3454	3.7486	7.84	2.2079	3.25	2.2648	0.0001	0.0231	0.0489	0.4322	0.519	0.3669	0.3252	0.3079	0.3087	0.3534	0.3379	0.6359	0.1436	0.2206	0.0357	0.1096	3.0999	0.0618	0.0344	0.212
KMT2D	0.2233	0.0806	0.0042	0.0914	0	0.0045	-0.4617	-0.0244	-5.7892	-1.0816	-8.4827	29.5586	76.0351	-4.7075	178.75	-1.507	0.8357	0.2493	-0.7053	0.0032	19.1604	-0.2985	0.9593	4.7518	3.2234	6.4764	0.439	-4.0235	0.5084	0.0001	0.0325	0.0577	0.4436	0.4484	0.2599	0.4011	0.2886	0.2932	0.3356	0.3208	0.6156	0.1355	0.1985	0.022	0.1149	3.0916	0.068	0.0248	0.2171
KMT2E	0.301	0.0558	0.0013	0.0313	0	0.0039	-0.5906	0.0709	-6.0163	-1.1589	-8.7177	30.8661	75.9213	-4.8574	161.425	-1.1535	0.6505	0.0795	-1.1512	0.0034	19.3307	-0.5796	0.7767	5.6928	3.5093	6.9987	0.3181	-4.4299	0.3783	0.0001	0.0297	0.0992	0.5638	0.337	0.185	0.511	0.304	0.3092	0.3526	0.3382	0.6965	0.0954	0.2081	0.0151	0.0615	2.8331	0.0691	0.0579	0.1278
KMT5A	0.3184	0.0144	0	0.0236	0	0	-0.4617	-0.0244	-5.7892	-1.0816	-8.4827	29.5586	76.0351	-4.7075	178.75	-1.507	0.8357	0.2493	-0.7053	0.0032	19.1604	-0.2985	0.9593	4.7518	3.2234	6.4764	0.439	-4.0235	0.5084	0.0001	0.0325	0.0577	0.4436	0.4484	0.2599	0.4011	0.2886	0.2932	0.3356	0.3208	0.6156	0.1355	0.1985	0.022	0.1149	3.0916	0.068	0.0248	0.2171
KMT5B	0.4203	0.0173	0.0018	0.0167	0	0	-0.6875	-0.4375	-5.5213	-0.824	-8.3015	27.75	84	-4.6973	215.906	-2.9813	0.9478	0.0687	-1.6781	0.0036	18.1875	-0.498	0.4041	7.0883	3.8414	8.8788	0.8663	-2.1473	0.9361	0.0001	0.0072	0.0652	0.4602	0.4746	0.2604	0.4455	0.2941	0.3089	0.3536	0.3376	0.7483	0.088	0.1636	0.05	0.14	3.224	0.0684	0.03	0.165
KMT5C	0.2562	0.0049	0.0061	0.0053	0	0	-0.4617	-0.0244	-5.7892	-1.0816	-8.4827	29.5586	76.0351	-4.7075	178.75	-1.507	0.8357	0.2493	-0.7053	0.0032	19.1604	-0.2985	0.9593	4.7518	3.2234	6.4764	0.439	-4.0235	0.5084	0.0001	0.0325	0.0577	0.4436	0.4484	0.2599	0.4011	0.2886	0.2932	0.3356	0.3208	0.6156	0.1355	0.1985	0.022	0.1149	3.0916	0.068	0.0248	0.2171
L3MBTL1	0.3671	0.0023	0	0.0268	0	0.0039	-0.4444	0.4444	-5.6646	-1.1059	-8.5201	30.2778	86.9444	-4.5587	207.722	-4.6278	0.4967	0.1556	-1.7056	0.0039	22.4444	0.1691	0.547	4.9068	3.6782	7.8839	0.199	-4.0402	0.2482	0.0001	0.0361	0.0819	0.6331	0.2849	0.0955	0.6277	0.2768	0.3089	0.3532	0.3384	0.7748	0.0521	0.1732	0.0688	0.1032	3.1723	0.0624	0.0645	0.1183
L3MBTL2	0.2992	0.0038	0.0013	0.0022	0	0.002	-0.4617	-0.0244	-5.7892	-1.0816	-8.4827	29.5586	76.0351	-4.7075	178.75	-1.507	0.8357	0.2493	-0.7053	0.0032	19.1604	-0.2985	0.9593	4.7518	3.2234	6.4764	0.439	-4.0235	0.5084	0.0001	0.0325	0.0577	0.4436	0.4484	0.2599	0.4011	0.2886	0.2932	0.3356	0.3208	0.6156	0.1355	0.1985	0.022	0.1149	3.0916	0.068	0.0248	0.2171
L3MBTL3	0.3575	0.0072	0.0029	0.0087	0	0.0014	-0.4617	-0.0244	-5.7892	-1.0816	-8.4827	29.5586	76.0351	-4.7075	178.75	-1.507	0.8357	0.2493	-0.7053	0.0032	19.1604	-0.2985	0.9593	4.7518	3.2234	6.4764	0.439	-4.0235	0.5084	0.0001	0.0325	0.0577	0.4436	0.4484	0.2599	0.4011	0.2886	0.2932	0.3356	0.3208	0.6156	0.1355	0.1985	0.022	0.1149	3.0916	0.068	0.0248	0.2171
L3MBTL4	0.2944	0.0033	0	0.0079	0	0.0007	-0.734	0.0106	-5.8247	-0.9237	-8.6291	28.2979	80.9894	-4.9011	161.66	-2.6362	0.6062	0.0064	-1.2266	0.0029	14.617	-0.4593	0.9024	5.4023	3.2629	6.4656	0.5627	-3.6317	0.6453	0.0001	0.0349	0.0786	0.5537	0.3677	0.1871	0.5101	0.3028	0.3086	0.3536	0.3377	0.7155	0.109	0.1754	0.0235	0.1311	3.2334	0.0486	0.0432	0.2388
LAS1L	0.2159	0.0011	0	0.0061	0.0015	0	-0.4617	-0.0244	-5.7892	-1.0816	-8.4827	29.5586	76.0351	-4.7075	178.75	-1.507	0.8357	0.2493	-0.7053	0.0032	19.1604	-0.2985	0.9593	4.7518	3.2234	6.4764	0.439	-4.0235	0.5084	0.0001	0.0325	0.0577	0.4436	0.4484	0.2599	0.4011	0.2886	0.2932	0.3356	0.3208	0.6156	0.1355	0.1985	0.022	0.1149	3.0916	0.068	0.0248	0.2171
LBR	0.3022	0.0264	0.0063	0.0327	0	0	-0.4617	-0.0244	-5.7892	-1.0816	-8.4827	29.5586	76.0351	-4.7075	178.75	-1.507	0.8357	0.2493	-0.7053	0.0032	19.1604	-0.2985	0.9593	4.7518	3.2234	6.4764	0.439	-4.0235	0.5084	0.0001	0.0325	0.0577	0.4436	0.4484	0.2599	0.4011	0.2886	0.2932	0.3356	0.3208	0.6156	0.1355	0.1985	0.022	0.1149	3.0916	0.068	0.0248	0.2171
LRWD1	0.2642	0.0026	0	0.0042	0	0	-0.4617	-0.0244	-5.7892	-1.0816	-8.4827	29.5586	76.0351	-4.7075	178.75	-1.507	0.8357	0.2493	-0.7053	0.0032	19.1604	-0.2985	0.9593	4.7518	3.2234	6.4764	0.439	-4.0235	0.5084	0.0001	0.0325	0.0577	0.4436	0.4484	0.2599	0.4011	0.2886	0.2932	0.3356	0.3208	0.6156	0.1355	0.1985	0.022	0.1149	3.0916	0.068	0.0248	0.2171
MAGI1	0.3805	0.0396	0.0037	0.0276	0	0.0053	-0.4762	0.0476	-5.5254	-1.005	-8.3561	28.619	70.4286	-4.5203	226.333	0.4952	1.0948	0.2667	-0.3	0.004	23.1429	-0.9395	0.4654	6.0903	3.4603	6.3846	1.2419	-1.5825	1.1636	0.0001	0.0323	0.0533	0.4713	0.4754	0.3043	0.3736	0.3221	0.3088	0.3536	0.3374	0.7173	0.0713	0.2117	0.0222	0.1578	3.1248	0.1222	0.0089	0.2111
MAP3K7	0.3888	0.0246	0.012	0.0457	0	0	-0.2917	-0.3333	-6.3039	-1.3879	-8.9524	27.5417	77.9583	-4.916	156.292	-1.5333	1.0142	0.3083	-0.8708	0.0028	19.7083	-0.2246	0.4624	6.2033	3.8447	8.2167	0.0212	-7.4203	0.1254	0.0001	0.0146	0.0722	0.6386	0.2891	0.0747	0.6278	0.2975	0.309	0.3532	0.3378	0.7971	0.042	0.161	0.0095	0.1581	3.0198	0.0362	0.0152	0.2152
MAPKAPK3	0.2991	0.0246	0	0.0227	0	0.0109	-0.4617	-0.0244	-5.7892	-1.0816	-8.4827	29.5586	76.0351	-4.7075	178.75	-1.507	0.8357	0.2493	-0.7053	0.0032	19.1604	-0.2985	0.9593	4.7518	3.2234	6.4764	0.439	-4.0235	0.5084	0.0001	0.0325	0.0577	0.4436	0.4484	0.2599	0.4011	0.2886	0.2932	0.3356	0.3208	0.6156	0.1355	0.1985	0.022	0.1149	3.0916	0.068	0.0248	0.2171
MASTL	0.2987	0.0139	0	0.0034	0	0.0012	-0.4617	-0.0244	-5.7892	-1.0816	-8.4827	29.5586	76.0351	-4.7075	178.75	-1.507	0.8357	0.2493	-0.7053	0.0032	19.1604	-0.2985	0.9593	4.7518	3.2234	6.4764	0.439	-4.0235	0.5084	0.0001	0.0325	0.0577	0.4436	0.4484	0.2599	0.4011	0.2886	0.2932	0.3356	0.3208	0.6156	0.1355	0.1985	0.022	0.1149	3.0916	0.068	0.0248	0.2171
MAX	0.3937	0.0907	0.041	0.1295	0	0.0098	-0.396	0.4455	-5.7839	-1.1222	-8.5303	27.3861	78.7327	-4.6616	286.515	-4.1267	0.8562	0.2921	-0.2881	0.003	29.5941	0.2484	0.5734	5.9905	3.8213	8.5785	0.8314	-4.7303	0.8284	0.0001	0.0223	0.0629	0.4894	0.4478	0.2279	0.4043	0.3677	0.3086	0.353	0.3383	0.7032	0.1005	0.1961	0.0017	0.0937	2.9699	0.0437	0.0075	0.1299
MAZ	0.1408	0.0453	0.0234	0.0243	0	0.0308	-0.8	0.2	-4.9492	-0.3558	-7.9173	28.4	83.8	-4.5934	255.8	1.36	1.02	-0.36	-0.56	0.0058	23.6	-1.768	1.0362	1.1089	2.7975	4.1704	0.9428	-3.5643	1.0904	0.0001	0.0215	0.0389	0.514	0.4472	0.1749	0.4843	0.3408	0.3087	0.3541	0.3371	0.7554	0.0588	0.1859	0.0583	0.05	2.3665	0.2042	0.0292	0.15
MBD1	0.259	0.0344	0	0.0714	0.0009	0.0057	-1.0759	0.1013	-5.6403	-1.0155	-8.4686	29.1266	87.1013	-4.6247	236.481	-3.8873	0.817	-0.2734	-1.2848	0.0037	20.7595	-0.0676	0.8631	5.5252	3.3187	6.8314	0.6073	-3.1797	0.679	0.0007	0.0284	0.0802	0.551	0.3688	0.1617	0.5187	0.3196	0.3084	0.3533	0.3382	0.7307	0.0827	0.1866	0.0495	0.105	2.9807	0.0865	0.0132	0.1294
MBD2	0.1616	0.0732	0	0.0954	0	0.026	-0.4617	-0.0244	-5.7892	-1.0816	-8.4827	29.5586	76.0351	-4.7075	178.75	-1.507	0.8357	0.2493	-0.7053	0.0032	19.1604	-0.2985	0.9593	4.7518	3.2234	6.4764	0.439	-4.0235	0.5084	0.0001	0.0325	0.0577	0.4436	0.4484	0.2599	0.4011	0.2886	0.2932	0.3356	0.3208	0.6156	0.1355	0.1985	0.022	0.1149	3.0916	0.068	0.0248	0.2171
MBD3	0.337	0.0072	0	0.0506	0	0	-0.4617	-0.0244	-5.7892	-1.0816	-8.4827	29.5586	76.0351	-4.7075	178.75	-1.507	0.8357	0.2493	-0.7053	0.0032	19.1604	-0.2985	0.9593	4.7518	3.2234	6.4764	0.439	-4.0235	0.5084	0.0001	0.0325	0.0577	0.4436	0.4484	0.2599	0.4011	0.2886	0.2932	0.3356	0.3208	0.6156	0.1355	0.1985	0.022	0.1149	3.0916	0.068	0.0248	0.2171
MBD4	0.308	0.0556	0	0.0516	0.0086	0	-1	-0.0244	-6.9227	-1.7816	-9.7852	29	38	-5.1411	66	-1.4	1.97	0.1	0.6	0.0031	7	-0.1133	0.6428	8.9008	3.6373	8.9008	0.0075	-9.5204	0.0607	0.0001	0.0137	0.184	0.607	0.209	0.202	0.437	0.361	0.309	0.354	0.338	0.776	0.047	0.177	0.022	0.1333	3.1396	0.0667	0.0248	0.2
MBD5	0.3311	0.0209	0	0.0431	0	0.0012	-0.1549	-0.1831	-6.1391	-1.3313	-8.924	32.5915	72.8732	-4.8078	141.169	-0.7113	1.1554	0.4169	-0.7254	0.0034	18.7606	-0.5234	0.536	5.7402	3.6528	7.9889	0.439	-4.0235	0.5084	0.0001	0.0262	0.0944	0.4938	0.4119	0.2375	0.4598	0.3027	0.3093	0.3527	0.338	0.739	0.0792	0.1819	0.017	0.1034	3.0787	0.0728	0.0279	0.1973
MBD6	0.2391	0.0304	0.0011	0.0104	0	0.0019	-0.4617	-0.0244	-5.7892	-1.0816	-8.4827	29.5586	76.0351	-4.7075	178.75	-1.507	0.8357	0.2493	-0.7053	0.0032	19.1604	-0.2985	0.9593	4.7518	3.2234	6.4764	0.439	-4.0235	0.5084	0.0001	0.0325	0.0577	0.4436	0.4484	0.2599	0.4011	0.2886	0.2932	0.3356	0.3208	0.6156	0.1355	0.1985	0.022	0.1149	3.0916	0.068	0.0248	0.2171
MBIP	0.3466	0.0085	0	0.0134	0	0.0028	-0.4617	1	-6.3966	-1.9276	-9.1677	46	94	-4.469	72	-4	0.99	0.9	0.3	0.0023	10	1.8167	0.5348	4.5786	3.5912	9.1303	0.7318	-4.5243	0.8034	0.0001	0.0256	0.085	0.6635	0.252	0.092	0.5875	0.3205	0.308	0.354	0.3385	0.6415	0.118	0.2405	0.022	0.0667	2.7232	0.068	0.0248	0.1334
MBTD1	0.4123	0.0034	0	0.0075	0	0	-2	-1	-3.9582	0.3536	-6.8671	18	125	-4.3118	634	13.3	1.24	-1	1.5	0.0038	20	-3.7767	0.8208	8.8306	2.8124	8.8306	0.0111	-9.7524	0.1232	0.0001	0.0325	0.041	0.622	0.337	0.269	0.383	0.348	0.305	0.359	0.336	0.694	0.088	0.218	0.022	0.1149	3.1069	0.1333	0.0667	0.2667
MCRS1	0.426	0.0249	0	0.0508	0	0.0133	-0.875	0.25	-5.7157	-1.1116	-8.4727	26.5	78.4167	-4.6041	298	-6.85	0.4004	-0.1083	-1.9625	0.0028	26.4167	0.0628	0.3902	6.045	4.1197	9.046	0.5784	-2.537	0.6775	0.0001	0.0351	0.0258	0.4398	0.5344	0.2703	0.4354	0.2945	0.3081	0.3544	0.3375	0.6557	0.1521	0.1921	0.0098	0.1275	3.141	0.0549	0.0059	0.2784
MDC1	0.1699	0.0203	0.0058	0.0388	0	0.0007	-0.7233	0.0632	-5.8538	-1.1455	-8.6865	30.9921	80.9209	-4.7083	157.451	-2.1818	0.7643	-0.0439	-1.0328	0.0034	21.4625	-0.449	1.4695	2.9701	2.7141	4.6153	0.4771	-4.1104	0.5635	0.0003	0.0423	0.0704	0.5405	0.3891	0.2318	0.4537	0.3145	0.3097	0.352	0.3383	0.6719	0.1112	0.2168	0.0079	0.0918	2.9484	0.0306	0.0084	0.142
MEAF6	0.4021	0	0.0172	0.0162	0	0.0055	-0.8	-0.0667	-6.0901	-1.3359	-8.792	30.2667	87.4667	-4.7542	138.667	-4.3533	0.58	-0.5	-2.7467	0.0035	16.7333	-0.8018	0.4443	8.0893	3.8803	9.2242	0.7288	-1.7674	0.73	0.0001	0.0296	0.1524	0.4852	0.3624	0.1939	0.4343	0.3721	0.309	0.3531	0.3379	0.8398	0.0455	0.1146	0.022	0.1216	2.9669	0.0471	0.0078	0.1176
MECP2	0.423	0.0139	0.0077	0.0403	0.0023	0	-0.4617	-0.5	-6.3991	-1.6585	-9.1948	38.5	45.5	-4.7407	147.75	-4.075	1.265	1.175	-0.475	0.003	17.75	0.2458	1.8225	2.0964	2.5011	4.2066	0.3525	-5.9491	0.4889	0.0001	0.2883	0.105	0.6995	0.1957	0.0857	0.5908	0.3235	0.309	0.353	0.3383	0.7985	0.0445	0.1568	0.022	0.15	2.7297	0.0667	0.0248	0.0833
MED1	0.3609	0.0273	0.0054	0.044	0	0.0021	-1	-0.0244	-6.9227	-1.7816	-9.7852	29	38	-5.1411	66	-1.4	1.97	0.1	0.6	0.0031	7	-0.1133	0.6428	8.9008	3.6373	8.9008	0.0075	-9.5204	0.0607	0.0001	0.0137	0.184	0.607	0.209	0.202	0.437	0.361	0.309	0.354	0.338	0.776	0.047	0.177	0.022	0.1333	3.1396	0.0667	0.0248	0.2
MEN1	0.2506	0.2957	0.0307	0.1269	0	0.0053	-0.8922	0.0948	-5.7345	-0.9306	-8.4974	29.5603	78.7026	-4.804	188.207	-1.5526	0.6175	-0.1659	-0.8461	0.0036	19.6078	-0.1474	0.7855	4.9601	3.3949	4.8211	0.3824	-2.9877	0.4574	0.0001	0.0226	0.1124	0.4763	0.4115	0.3008	0.4023	0.2969	0.3089	0.3534	0.3378	0.6597	0.1317	0.2087	0.0141	0.1242	2.9246	0.0698	0.0151	0.1721
MGA	0.3091	0.0922	0.0053	0.1326	0.0013	0.0024	-0.709	0.0741	-5.8068	-1.0353	-8.618	28.4497	85.2328	-4.7716	189.291	-3.1	0.7396	-0.0048	-1.2979	0.0032	17.9259	-0.445	0.6898	6.2508	3.5011	7.5647	0.6434	-2.0388	0.7	0.0001	0.013	0.0464	0.4537	0.4999	0.233	0.45	0.3169	0.3085	0.3538	0.3378	0.6732	0.1209	0.2058	0.0069	0.1577	3.021	0.0586	0.0243	0.2186
MGAM	0.3502	0.0039	0.0001	0.0323	0	0.0077	-0.8125	0.1875	-5.9294	-1.0125	-8.7741	24.0625	77.0625	-4.9169	201.188	-1.4813	0.3569	-0.075	-1.1188	0.0027	20.5	-0.529	0.8532	4.4992	3.3067	6.85	1.2025	-0.3005	1.2563	0.0001	0.0452	0.0185	0.3791	0.6021	0.4088	0.3395	0.2518	0.3088	0.3531	0.338	0.6671	0.123	0.2097	0.0256	0.1359	3.3106	0.0692	0.0308	0.2513
MLLT1	0.2196	0.1306	0.0279	0.0136	0	0	-0.4617	-0.0244	-5.7892	-1.0816	-8.4827	29.5586	76.0351	-4.7075	178.75	-1.507	0.8357	0.2493	-0.7053	0.0032	19.1604	-0.2985	0.9593	4.7518	3.2234	6.4764	0.439	-4.0235	0.5084	0.0001	0.0325	0.0577	0.4436	0.4484	0.2599	0.4011	0.2886	0.2932	0.3356	0.3208	0.6156	0.1355	0.1985	0.022	0.1149	3.0916	0.068	0.0248	0.2171
MLLT6	0.2855	0.0045	0	0.0093	0	0.003	1	-1.5	-4.3373	0.1452	-7.1216	33.5	54.5	-4.4824	198.5	2.65	0.68	1.45	-0.1	0.0042	20	-0.9167	1.1094	4.9795	3.5225	7.2747	0.2537	-5.6278	0.4104	0.0006	0.0133	0.067	0.6753	0.2577	0.059	0.6727	0.2687	0.308	0.354	0.338	0.811	0.0387	0.1503	0.0444	0.0667	3.0289	0.1555	0.0667	0.1778
MLLT10	0.3298	0.0235	0.0013	0.0495	0.0012	0.0073	1.5	0.5	-6.7128	-1.3749	-8.6001	30.5	52	-5.338	109	-0.75	1.275	2.15	-2	0.0011	16	-0.2917	1.6441	4.3904	3.3523	6.6332	0.439	-4.0235	0.5084	0.0001	0.0325	0.0577	0.4436	0.4484	0.2599	0.4011	0.2886	0.2932	0.3356	0.3208	0.6156	0.1355	0.1985	0.022	0.0667	3.3484	0.068	0.0667	0.2334
MORC1	0.2161	0.0055	0.0004	0.0099	0	0.0034	-0.5833	-0.35	-6.0499	-1.2054	-8.7508	30.9833	82.8833	-4.8445	139.667	-1.3967	0.7703	0.0867	-1.235	0.0032	15.8333	-0.4939	1.3785	3.0053	2.8698	4.9195	0.2126	-5.8841	0.2773	0.0001	0.0291	0.139	0.6316	0.2295	0.1276	0.5822	0.2902	0.3091	0.3527	0.3381	0.7791	0.0569	0.164	0.0108	0.1492	3.0277	0.0267	0.0158	0.245
MORC2	0.39	0.0032	0.0064	0.0114	0	0.001	-0.651	0.0805	-6.0312	-1.2534	-8.7567	30.2685	79.255	-4.7778	188.517	-2.5242	0.6048	0.1362	-1.0785	0.0033	19.4497	-0.1331	0.6758	5.8166	3.649	7.7206	0.4603	-3.925	0.576	0.0001	0.0249	0.0788	0.5448	0.3764	0.2246	0.4659	0.3095	0.3087	0.3533	0.3379	0.6602	0.1307	0.2092	0.0144	0.132	3.0823	0.0471	0.0127	0.1997
MORC3	0.3024	0.0017	0	0.0037	0	0.0019	-0.4617	-0.0244	-5.7892	-1.0816	-8.4827	29.5586	76.0351	-4.7075	178.75	-1.507	0.8357	0.2493	-0.7053	0.0032	19.1604	-0.2985	0.9593	4.7518	3.2234	6.4764	0.439	-4.0235	0.5084	0.0001	0.0325	0.0577	0.4436	0.4484	0.2599	0.4011	0.2886	0.2932	0.3356	0.3208	0.6156	0.1355	0.1985	0.022	0.1149	3.0916	0.068	0.0248	0.2171
MORC4	0.2846	0.0002	0.0005	0.0228	0	0.0027	-0.413	-0.2174	-5.7952	-0.9851	-8.5287	30.5217	74.0217	-4.8101	146.109	-0.7043	0.733	0.4065	-0.687	0.0033	13.0652	-0.4114	0.8867	5.5116	3.3221	7.1417	0.439	-4.0235	0.5084	0.0001	0.0195	0.0577	0.4436	0.4484	0.2599	0.4011	0.2886	0.2932	0.3356	0.3208	0.6156	0.1355	0.1985	0.0181	0.1277	3.1066	0.0328	0.0068	0.191
MORF4L1	0.4036	0	0	0.0821	0	0.0047	-0.8788	0.2727	-6.7721	-1.5881	-9.3785	33	78.0909	-5.1839	99.1818	-3.3667	0.6194	0.103	-1.9242	0.0029	12.0606	0.3708	0.4278	7.1534	3.7626	8.5203	0.5524	-3.6045	0.6597	0.0001	0.0224	0.1595	0.4419	0.3983	0.2436	0.4068	0.3497	0.3088	0.3534	0.3382	0.5627	0.2164	0.221	0.0016	0.1073	3.0428	0.0455	0.0049	0.1902
MORF4L2	0.432	0.009	0	0.0257	0	0	-0.4617	-0.0244	-5.7892	-1.0816	-8.4827	29.5586	76.0351	-4.7075	178.75	-1.507	0.8357	0.2493	-0.7053	0.0032	19.1604	-0.2985	0.9593	4.7518	3.2234	6.4764	0.439	-4.0235	0.5084	0.0001	0.0325	0.0577	0.4436	0.4484	0.2599	0.4011	0.2886	0.2932	0.3356	0.3208	0.6156	0.1355	0.1985	0.022	0.1149	3.0916	0.068	0.0248	0.2171
MOV10	0.2947	0.0116	0	0.0372	0.0017	0.002	-0.6056	0.0282	-5.4368	-0.7155	-8.174	28.3803	75.6338	-4.7213	243.676	-3.031	1.0786	0.1831	-0.9338	0.003	23.5352	-0.2656	0.8263	5.0766	3.3431	7.233	0.5959	-3.511	0.6547	0.0001	0.0274	0.04	0.4865	0.4734	0.2509	0.4401	0.309	0.3088	0.3534	0.3378	0.6652	0.124	0.2108	0.017	0.115	3.0852	0.0726	0.0353	0.2431
MPHOSPH8	0.2643	0.0009	0.0011	0.0023	0	0	-0.4617	-0.0244	-5.7892	-1.0816	-8.4827	29.5586	76.0351	-4.7075	178.75	-1.507	0.8357	0.2493	-0.7053	0.0032	19.1604	-0.2985	1.3029	-0.2487	2.8593	6.1465	0.0797	-3.1997	0.2736	0.0068	0.0544	0.083	0.625	0.293	0.039	0.753	0.208	0.312	0.352	0.336	0.86	0.024	0.116	0.022	0.1333	3.1396	0.0667	0.0248	0.2
MPP7	0.4158	0.0042	0.0006	0.0116	0	0.0068	-0.5	-0.0526	-5.9245	-1.2655	-8.6568	26.5789	85.6579	-4.659	227.316	-4.6684	0.6058	0.1316	-1.1474	0.0026	20.6579	-0.0461	0.4706	6.0826	3.8554	7.8796	0.5275	-3.6028	0.5937	0.0001	0.0457	0.0469	0.517	0.4361	0.2357	0.4299	0.3343	0.3093	0.3526	0.3382	0.6992	0.1113	0.1894	0.0065	0.1543	3.0833	0.0536	0.0183	0.1791
MRGBP	0.2596	0	0	0	0	0.0036	-0.4617	-0.0244	-5.7892	-1.0816	-8.4827	29.5586	76.0351	-4.7075	178.75	-1.507	0.8357	0.2493	-0.7053	0.0032	19.1604	-0.2985	0.9593	4.7518	3.2234	6.4764	0.439	-4.0235	0.5084	0.0001	0.0325	0.0577	0.4436	0.4484	0.2599	0.4011	0.2886	0.2932	0.3356	0.3208	0.6156	0.1355	0.1985	0.022	0.1149	3.0916	0.068	0.0248	0.2171
MSH6	0.3511	0.2223	0.0046	0.0889	0.001	0	-0.4052	0.0099	-5.7834	-1.0422	-8.5385	30.2441	75.777	-4.7412	186.71	-1.4605	0.8677	0.3576	-0.4699	0.0032	20.9913	-0.1933	0.7467	6.5583	3.4739	7.3791	0.439	-4.0235	0.5084	0.0001	0.0921	0.0577	0.4436	0.4484	0.2599	0.4011	0.2886	0.2932	0.3356	0.3208	0.6156	0.1355	0.1985	0.0282	0.1362	3.1819	0.0707	0.0205	0.2313
MSL1	0.292	0.0217	0	0.046	0	0.0123	-0.7059	0.2353	-6.2018	-1.1987	-8.9675	31.3922	79.6863	-5.0032	137.784	-2.1667	1.0249	0.0686	-0.5059	0.0034	19.8824	-0.2129	0.5026	5.1266	3.74	8.5573	0.5965	-3.4437	0.6722	0.0001	0.01	0.1249	0.5259	0.3493	0.1547	0.5358	0.3095	0.3093	0.353	0.3377	0.7147	0.0883	0.1968	0.0189	0.1564	3.0584	0.0403	0.0272	0.1687
MSL2	0.2371	0.0261	0.0124	0.0359	0	0.0025	-0.4617	-0.0244	-5.7892	-1.0816	-8.4827	29.5586	76.0351	-4.7075	178.75	-1.507	0.8357	0.2493	-0.7053	0.0032	19.1604	-0.2985	0.9593	4.7518	3.2234	6.4764	0.439	-4.0235	0.5084	0.0001	0.0325	0.0577	0.4436	0.4484	0.2599	0.4011	0.2886	0.2932	0.3356	0.3208	0.6156	0.1355	0.1985	0.022	0.1149	3.0916	0.068	0.0248	0.2171
MSL3	0.3728	0.0068	0	0.0275	0	0.0093	0.04	0.04	-6.0763	-1.4937	-8.857	30.96	71.2	-4.5826	179	-2.564	1.0248	0.444	-0.572	0.0033	24.2	-0.2687	0.4611	7.5	3.9431	8.7648	0.4813	-5.4061	0.5775	0.0001	0.0328	0.0742	0.5539	0.372	0.2285	0.4714	0.2999	0.3095	0.3521	0.3383	0.7104	0.0953	0.1945	0.0238	0.1072	3.0668	0.0143	0.0286	0.169
MST1	0.3332	0.0647	0.01	0.0156	0.0052	0	0.1783	-0.0853	-6.3485	-1.6362	-9.014	34.1705	65.0853	-4.7122	142.233	-1.9736	1.719	0.7333	-0.4132	0.0036	19.9225	0.1496	1.0937	5.0259	3.2031	5.7156	0.1495	-6.2854	0.2714	0.0001	0.0642	0.0349	0.5383	0.4269	0.2084	0.4617	0.3299	0.3081	0.354	0.3378	0.6741	0.1035	0.2225	0.0567	0.0774	3.2042	0.0743	0.0611	0.1122
MTA1	0.4375	0.0075	0.0028	0.0107	0.0024	0.0054	-0.578	0.2202	-5.6953	-1.0524	-8.4449	30.6055	77.8165	-4.6428	236.092	-3.855	0.7565	0.1422	-1.3202	0.0028	24.5138	-0.3504	0.5888	6.489	3.7106	7.4956	0.4368	-4.0535	0.5074	0.0001	0.0298	0.0894	0.5701	0.3406	0.1822	0.5148	0.3029	0.3088	0.3531	0.338	0.693	0.1056	0.2014	0.0189	0.0736	3.1089	0.0463	0.0259	0.2264
MTA2	0.4173	0.0077	0	0.0629	0.0021	0.0096	-0.6957	0.1739	-5.995	-1.1553	-8.6583	27.5	84.8261	-4.8397	189.043	-3.4543	0.7322	-0.0413	-0.737	0.0028	21.3696	0.4098	0.4807	7.2475	3.8661	7.6505	0.5118	-4.3138	0.6099	0.0001	0.0236	0.0982	0.5681	0.3336	0.1521	0.5372	0.3108	0.3091	0.3531	0.3378	0.7384	0.0666	0.1949	0.0131	0.0845	3.0668	0.0488	0.0167	0.219
MTA3	0.4502	0.0118	0.007	0.0226	0	0	-0.4051	0.1392	-5.9836	-1.1575	-8.609	30.962	78.3291	-4.8261	207.165	-2.0392	0.9349	0.3646	-0.4215	0.0027	23.0127	-0.2352	0.6658	6.9321	3.6505	6.6916	0.208	-5.7655	0.2806	0.0001	0.0199	0.0694	0.5876	0.343	0.1394	0.527	0.3336	0.3087	0.3538	0.3376	0.7123	0.0774	0.2104	0.0152	0.0609	3.1157	0.0544	0.0181	0.192
MTF2	0.392	0.0169	0	0.0384	0	0.0019	-0.4617	-0.0244	-5.7892	-1.0816	-8.4827	29.5586	76.0351	-4.7075	178.75	-1.507	0.8357	0.2493	-0.7053	0.0032	19.1604	-0.2985	0.9593	4.7518	3.2234	6.4764	0.439	-4.0235	0.5084	0.0001	0.0325	0.0577	0.4436	0.4484	0.2599	0.4011	0.2886	0.2932	0.3356	0.3208	0.6156	0.1355	0.1985	0.022	0.1149	3.0916	0.068	0.0248	0.2171
MYBBP1A	0.2482	0.0208	0.0051	0.0097	0	0	-0.4617	-0.0244	-5.7892	-1.0816	-8.4827	29.5586	76.0351	-4.7075	178.75	-1.507	0.8357	0.2493	-0.7053	0.0032	19.1604	-0.2985	0.9593	4.7518	3.2234	6.4764	0.439	-4.0235	0.5084	0.0001	0.0325	0.0577	0.4436	0.4484	0.2599	0.4011	0.2886	0.2932	0.3356	0.3208	0.6156	0.1355	0.1985	0.022	0.1149	3.0916	0.068	0.0248	0.2171
MYO1C	0.4268	0.0162	0	0.0287	0	0.0025	-0.45	0.025	-5.7638	-1.0432	-8.4732	28.4625	67.05	-4.7206	241.95	-3.5488	0.8284	0.3162	-1.2262	0.0029	24.7	-0.2535	0.5161	5.5039	3.7458	7.8428	0.439	-4.0235	0.5084	0.0001	0.0594	0.0577	0.4436	0.4484	0.2599	0.4011	0.2886	0.2932	0.3356	0.3208	0.6156	0.1355	0.1985	0.0134	0.1227	3.1229	0.0426	0.0207	0.2224
MYO1E	0.447	0.0294	0.0027	0.0417	0	0.003	-0.45	0.025	-5.7638	-1.0432	-8.4732	28.4625	67.05	-4.7206	241.95	-3.5488	0.8284	0.3162	-1.2262	0.0029	24.7	-0.2535	0.5161	5.5039	3.7458	7.8428	0.439	-4.0235	0.5084	0.0001	0.0594	0.0577	0.4436	0.4484	0.2599	0.4011	0.2886	0.2932	0.3356	0.3208	0.6156	0.1355	0.1985	0.0134	0.1227	3.1229	0.0426	0.0207	0.2224
MYSM1	0.2498	0.002	0.0017	0.0106	0	0	-0.4617	-0.0244	-5.7892	-1.0816	-8.4827	29.5586	76.0351	-4.7075	178.75	-1.507	0.8357	0.2493	-0.7053	0.0032	19.1604	-0.2985	0.9593	4.7518	3.2234	6.4764	0.439	-4.0235	0.5084	0.0001	0.0325	0.0577	0.4436	0.4484	0.2599	0.4011	0.2886	0.2932	0.3356	0.3208	0.6156	0.1355	0.1985	0.022	0.1149	3.0916	0.068	0.0248	0.2171
NAA60	0.4754	0.0052	0	0.006	0	0.0031	-0.7143	0.1429	-5.3178	-0.1392	-7.8859	27.3714	81.8571	-5.1786	158.029	0.8343	1.12	0.0343	-0.0571	0.0032	14.2286	-0.2957	0.7326	4.814	3.5951	7.6369	0.4568	-5.7612	0.5105	0.0009	0.0268	0.0699	0.4749	0.4553	0.2287	0.4759	0.2955	0.3087	0.3536	0.3377	0.7064	0.102	0.1916	0.0333	0.0492	3.107	0.0794	0.0556	0.2381
NASP	0.248	0.015	0.0033	0.0313	0	0.0011	-0.4298	-0.124	-5.8549	-1.1364	-8.678	30.0992	71.5537	-4.7186	187.025	-0.0041	0.7338	0.2347	-0.4603	0.0038	21.0579	-0.7965	1.0582	3.4437	2.9917	5.0005	0.5029	-4.6716	0.5362	0.0005	0.0415	0.0404	0.5038	0.4559	0.2275	0.4634	0.309	0.309	0.3533	0.3377	0.6717	0.1125	0.2158	0.0085	0.2694	2.904	0.0748	0.0066	0.1884
NAT10	0.4663	0.0031	0	0.0202	0	0	1	2	-5.9418	-1.1192	-8.713	27	56	-4.8226	119	-0.6	0.6	1.2	1	0.005	18	1.0067	0.9045	5.7542	3.0523	7.1798	0.0535	-9.6022	0.1019	0.0012	0.0286	0.4503	0.509	0.0407	0.0293	0.7517	0.219	0.3083	0.3537	0.338	0.961	0.0023	0.0373	0.022	0.1333	2.8095	0.0222	0.0248	0.1555
NBN	0.2168	0.1116	0.0031	0.0533	0.002	0.0035	-0.2346	-0.0864	-6.0389	-1.1809	-8.8143	30.4568	70.3333	-4.8579	130.463	-1.8012	0.8729	0.3691	-1.0253	0.0032	15.5432	-0.3542	1.2398	3.6617	2.9506	5.7039	0.4639	-4.5024	0.5213	0.0001	0.0362	0.1134	0.6259	0.2606	0.1763	0.5115	0.3119	0.3094	0.3527	0.3379	0.7398	0.0833	0.1769	0.009	0.1507	3.1696	0.0415	0.0134	0.191
NCL	0.1821	0.0137	0.008	0.0121	0	0.0101	-2	1	-5.3933	-0.0946	-8.3022	21	98	-5.2987	277	9.2	0.71	-0.5	3.3	0.0043	11	-2.61	0.3027	9.2846	3.2233	9.2846	0.0481	-11.6485	0.1007	0.0001	0.0135	0.65	0.324	0.026	0.007	0.894	0.1	0.309	0.354	0.338	0.931	0.005	0.064	0.022	0.1333	3.1396	0.0667	0.0248	0.2
NCOA1	0.3337	0.007	0.0026	0.0501	0	0.0053	-0.184	-0.104	-5.9908	-1.2553	-8.7266	32.992	71.104	-4.7355	159.992	-1.6656	0.9871	0.4984	-0.8432	0.0035	20.28	-0.3365	0.6884	6.4834	3.6302	8.0098	0.3625	-5.1724	0.4667	0.0001	0.0295	0.0471	0.4022	0.5506	0.2551	0.445	0.2999	0.3096	0.3526	0.3378	0.7007	0.0958	0.2036	0.0172	0.0735	2.9992	0.0712	0.0154	0.2014
NCOA2	0.4318	0.0125	0.0028	0.0438	0	0.0017	-0.6667	-0.0145	-5.8272	-0.9622	-8.5963	30.2754	81.6377	-4.865	195.174	-0.442	0.8757	0.0464	-0.387	0.0031	19.6667	-0.4163	0.6875	6.2185	3.5892	7.4151	0.3253	-4.3433	0.4271	0.0001	0.0198	0.0331	0.3533	0.6135	0.2595	0.4217	0.3188	0.3093	0.3528	0.338	0.6926	0.102	0.2054	0.0016	0.0458	2.9583	0.0691	0.0096	0.1976
NCOA3	0.2536	0.0365	0.0154	0.0409	0	0.0024	-0.4783	0.1884	-6.1377	-1.0547	-8.7747	28.3913	71.5797	-5.083	157.594	-1.9725	0.8681	0.1957	-0.6551	0.0032	16.6522	-0.2425	0.7948	4.5021	3.7279	7.3254	0.2814	-4.1648	0.3937	0.0001	0.0666	0.025	0.341	0.6339	0.2285	0.4704	0.3011	0.3093	0.3531	0.3376	0.7488	0.0723	0.1789	0.022	0.0336	1.9948	0.0667	0.0165	0.1647
NCOA6	0.2799	0.0111	0.0033	0.0516	0.0013	0.0014	-0.4617	-0.0244	-5.7892	-1.0816	-8.4827	29.5586	76.0351	-4.7075	178.75	-1.507	0.8357	0.2493	-0.7053	0.0032	19.1604	-0.2985	0.9593	4.7518	3.2234	6.4764	0.439	-4.0235	0.5084	0.0001	0.0325	0.0577	0.4436	0.4484	0.2599	0.4011	0.2886	0.2932	0.3356	0.3208	0.6156	0.1355	0.1985	0.022	0.1149	3.0916	0.068	0.0248	0.2171
NCOR1	0.3417	0.1119	0.0076	0.12	0.0002	0.0058	-0.5424	0.0621	-5.9379	-1.2232	-8.6977	30.6723	79.1299	-4.7147	188.395	-2.9672	0.7881	0.1757	-1.1616	0.0033	20.7966	-0.1991	0.5956	7.1074	3.6937	7.4999	0.4176	-3.8177	0.4956	0.0001	0.0255	0.1044	0.4903	0.4054	0.2265	0.4589	0.3146	0.309	0.3529	0.3381	0.706	0.0938	0.2002	0.0039	0.1064	2.9836	0.0562	0.0292	0.1678
NCOR2	0.2547	0.0933	0.0031	0.0366	0	0.0006	-0.5256	0.0039	-5.6924	-1.1264	-8.524	30.1769	73.9004	-4.566	217.929	-1.7738	0.8077	0.2121	-0.7625	0.0035	25.0655	-0.4184	0.8957	4.7903	3.2747	5.6922	0.3988	-3.8234	0.4647	0.0002	0.0361	0.1005	0.5227	0.3769	0.1972	0.4907	0.3122	0.3095	0.3524	0.338	0.7327	0.0748	0.1925	0.0023	0.0985	2.8908	0.084	0.0422	0.1591
NEK6	0.3688	0.0139	0	0.0524	0	0.0035	-0.4617	-0.0244	-5.7892	-1.0816	-8.4827	29.5586	76.0351	-4.7075	178.75	-1.507	0.8357	0.2493	-0.7053	0.0032	19.1604	-0.2985	0.9593	4.7518	3.2234	6.4764	0.439	-4.0235	0.5084	0.0001	0.0325	0.0577	0.4436	0.4484	0.2599	0.4011	0.2886	0.2932	0.3356	0.3208	0.6156	0.1355	0.1985	0.022	0.1149	3.0916	0.068	0.0248	0.2171
NEK8	0.3801	0.029	0.0049	0.0432	0	0.0039	-0.4617	-0.0244	-5.7892	-1.0816	-8.4827	29.5586	76.0351	-4.7075	178.75	-1.507	0.8357	0.2493	-0.7053	0.0032	19.1604	-0.2985	0.9593	4.7518	3.2234	6.4764	0.439	-4.0235	0.5084	0.0001	0.0325	0.0577	0.4436	0.4484	0.2599	0.4011	0.2886	0.2932	0.3356	0.3208	0.6156	0.1355	0.1985	0.022	0.1149	3.0916	0.068	0.0248	0.2171
NEK9	0.3508	0.0253	0.0112	0.0751	0	0.0074	-0.4617	-0.0244	-5.7892	-1.0816	-8.4827	29.5586	76.0351	-4.7075	178.75	-1.507	0.8357	0.2493	-0.7053	0.0032	19.1604	-0.2985	0.9593	4.7518	3.2234	6.4764	0.439	-4.0235	0.5084	0.0001	0.0325	0.0577	0.4436	0.4484	0.2599	0.4011	0.2886	0.2932	0.3356	0.3208	0.6156	0.1355	0.1985	0.022	0.1149	3.0916	0.068	0.0248	0.2171
NFRKB	0.3977	0.0051	0	0.0106	0	0.0005	-0.4617	-0.0244	-5.7892	-1.0816	-8.4827	29.5586	76.0351	-4.7075	178.75	-1.507	0.8357	0.2493	-0.7053	0.0032	19.1604	-0.2985	0.9593	4.7518	3.2234	6.4764	0.439	-4.0235	0.5084	0.0001	0.0325	0.0577	0.4436	0.4484	0.2599	0.4011	0.2886	0.2932	0.3356	0.3208	0.6156	0.1355	0.1985	0.022	0.1149	3.0916	0.068	0.0248	0.2171
NFYB	0.3527	0.0191	0	0.044	0	0	-0.4617	-0.0244	-5.7892	-1.0816	-8.4827	29.5586	76.0351	-4.7075	178.75	-1.507	0.8357	0.2493	-0.7053	0.0032	19.1604	-0.2985	0.9593	4.7518	3.2234	6.4764	0.439	-4.0235	0.5084	0.0001	0.0325	0.0577	0.4436	0.4484	0.2599	0.4011	0.2886	0.2932	0.3356	0.3208	0.6156	0.1355	0.1985	0.022	0.1149	3.0916	0.068	0.0248	0.2171
NIPBL	0.3859	0.0392	0.0052	0.0869	0	0.0144	-0.4617	-0.0244	-5.7892	-1.0816	-8.4827	29.5586	76.0351	-4.7075	178.75	-1.507	0.8357	0.2493	-0.7053	0.0032	19.1604	-0.2985	0.9593	4.7518	3.2234	6.4764	0.439	-4.0235	0.5084	0.0001	0.0325	0.0577	0.4436	0.4484	0.2599	0.4011	0.2886	0.2932	0.3356	0.3208	0.6156	0.1355	0.1985	0.022	0.1149	3.0916	0.068	0.0248	0.2171
NMI	0.2263	0.0257	0	0.0877	0	0.0268	-0.45	0.025	-5.7638	-1.0432	-8.4732	28.4625	67.05	-4.7206	241.95	-3.5488	0.8284	0.3162	-1.2262	0.0029	24.7	-0.2535	0.5161	5.5039	3.7458	7.8428	0.439	-4.0235	0.5084	0.0001	0.0594	0.0577	0.4436	0.4484	0.2599	0.4011	0.2886	0.2932	0.3356	0.3208	0.6156	0.1355	0.1985	0.0134	0.1227	3.1229	0.0426	0.0207	0.2224
NOC2L	0.253	0.0005	0	0.0024	0	0.0012	-0.4617	-0.0244	-5.7892	-1.0816	-8.4827	29.5586	76.0351	-4.7075	178.75	-1.507	0.8357	0.2493	-0.7053	0.0032	19.1604	-0.2985	0.9593	4.7518	3.2234	6.4764	0.439	-4.0235	0.5084	0.0001	0.0325	0.0577	0.4436	0.4484	0.2599	0.4011	0.2886	0.2932	0.3356	0.3208	0.6156	0.1355	0.1985	0.022	0.1149	3.0916	0.068	0.0248	0.2171
NPAS2	0.3035	0.0099	0.003	0.0196	0	0.0084	-0.5068	-0.0959	-5.7653	-1.2494	-8.5644	31.0685	74.6986	-4.5158	174.082	-1.8055	0.8868	0.2041	-1.1918	0.0036	19.9178	-0.666	0.9184	4.2277	3.2177	6.5738	0.8533	-5.0207	0.9039	0.0005	0.0393	0.0616	0.4255	0.5129	0.3427	0.394	0.2634	0.3093	0.3526	0.3382	0.6314	0.1751	0.1934	0.0205	0.101	3.0521	0.0396	0.0297	0.2092
NSD1	0.284	0.0555	0.004	0.0735	0	0.0021	-0.474	-0.0886	-5.7504	-1.0078	-8.503	30.6358	78.4875	-4.7426	180.347	-1.501	0.8702	0.2821	-0.7776	0.0034	19.264	-0.3116	0.8297	5.8253	3.3858	7.0652	0.5338	-3.786	0.6179	0.0001	0.015	0.0856	0.5753	0.3392	0.2143	0.4656	0.3201	0.3088	0.3531	0.338	0.7105	0.0929	0.1967	0.0371	0.1311	3.1184	0.0683	0.019	0.1798
NSD2	0.4846	0.0466	0.0025	0.0211	0	0	-0.375	-0.3833	-5.403	-0.9864	-8.1893	30.4167	82.1083	-4.4166	250.517	-1.9908	0.6139	0.1967	-1.1142	0.0038	24.575	-0.254	0.5519	7.2801	3.7122	7.9103	0.5469	-3.9228	0.6408	0.0001	0.0287	0.0394	0.5228	0.4378	0.2318	0.4804	0.2878	0.308	0.3546	0.3374	0.732	0.0799	0.1881	0.0783	0.1737	3.2	0.0735	0.0311	0.1917
NSD3	0.4394	0.0172	0	0.0113	0	0	-0.3214	0.1429	-6.1361	-1.3905	-8.7973	32.3393	82.6786	-4.7455	146.036	-1.7571	1.0109	0.4143	-0.5964	0.0032	14.9464	-0.0801	0.4944	7.3671	3.7803	8.3851	0.6658	-3.272	0.7435	0.0001	0.008	0.0583	0.5482	0.3935	0.2395	0.4952	0.2653	0.3083	0.3536	0.3382	0.7082	0.1161	0.1758	0.0771	0.1302	3.1452	0.05	0.0271	0.1604
NSL1	0.2758	0.0049	0	0.0093	0	0.0029	-0.8571	0.1429	-6.6691	-1.361	-9.3353	29.7143	69.5714	-5.3082	151.571	-5.1857	0.2629	-0.1714	-1.3286	0.0023	16.4286	-0.1472	1.116	4.1186	3.1529	4.8978	1.4032	-1.4138	1.6457	0.0009	0.0272	0.025	0.404	0.5713	0.275	0.3113	0.4137	0.3093	0.354	0.3367	0.6607	0.0983	0.2403	0.0133	0.1067	3.0815	0.04	0.0133	0.1667
OGA	0.3676	0.0865	0	0.0322	0.0016	0	-0.45	-0.2	-5.9082	-1.2714	-8.671	31.95	87.5	-4.6368	147.9	-0.87	0.9545	0.23	-0.105	0.0031	18.8	-0.3502	0.7737	6.5855	3.4036	6.998	0.1327	-5.6901	0.2305	0.0001	0.0215	0.0242	0.3838	0.5919	0.3591	0.3571	0.2839	0.3081	0.3539	0.3379	0.5835	0.1701	0.2465	0.0243	0.1182	3.1556	0.0455	0.0061	0.2576
OGT	0.5368	0.0142	0	0.0246	0	0.0041	-0.4617	-0.0244	-5.7892	-1.0816	-8.4827	29.5586	76.0351	-4.7075	178.75	-1.507	0.8357	0.2493	-0.7053	0.0032	19.1604	-0.2985	0.9593	4.7518	3.2234	6.4764	0.439	-4.0235	0.5084	0.0001	0.0325	0.0577	0.4436	0.4484	0.2599	0.4011	0.2886	0.2932	0.3356	0.3208	0.6156	0.1355	0.1985	0.022	0.1149	3.0916	0.068	0.0248	0.2171
ORC1	0.2618	0.0084	0	0.0272	0	0.0058	-0.4617	-0.0244	-5.7892	-1.0816	-8.4827	29.5586	76.0351	-4.7075	178.75	-1.507	0.8357	0.2493	-0.7053	0.0032	19.1604	-0.2985	0.9593	4.7518	3.2234	6.4764	0.439	-4.0235	0.5084	0.0001	0.0325	0.0577	0.4436	0.4484	0.2599	0.4011	0.2886	0.2932	0.3356	0.3208	0.6156	0.1355	0.1985	0.022	0.1149	3.0916	0.068	0.0248	0.2171
PAF1	0.2525	0.0187	0.0127	0.0478	0.0043	0.0029	-0.6571	-0.0857	-5.6756	-0.746	-8.2978	30.5714	75.3714	-4.9295	194.343	-0.3229	0.398	-0.0114	0.1571	0.0031	19.5714	0.199	1.2433	2.715	3.0292	5.3017	0.2864	-5.9262	0.3425	0.0001	0.0385	0.2905	0.5496	0.1597	0.1153	0.5864	0.2986	0.3092	0.3532	0.3375	0.8364	0.0479	0.1158	0.022	0.0867	2.9075	0.0653	0.004	0.2973
PAGR1	0.2995	0	0	0.0055	0	0.0015	-0.4617	-0.0244	-5.7892	-1.0816	-8.4827	29.5586	76.0351	-4.7075	178.75	-1.507	0.8357	0.2493	-0.7053	0.0032	19.1604	-0.2985	0.9593	4.7518	3.2234	6.4764	0.439	-4.0235	0.5084	0.0001	0.0325	0.0577	0.4436	0.4484	0.2599	0.4011	0.2886	0.2932	0.3356	0.3208	0.6156	0.1355	0.1985	0.022	0.1149	3.0916	0.068	0.0248	0.2171
PAK1	0.4969	0.022	0.0285	0.0436	0	0.0117	-0.5745	-0.1064	-5.9116	-1.2108	-8.7062	29.2021	80.4787	-4.7007	166.043	-1.2011	0.5732	0.1596	-0.6053	0.0036	17.4574	-0.2018	0.3927	7.3314	3.7563	8.6458	0.516	-5.2211	0.5991	0.0001	0.0264	0.0575	0.5036	0.4389	0.2496	0.4477	0.3026	0.3087	0.3534	0.3379	0.6457	0.1492	0.2051	0.0177	0.1558	3.1539	0.039	0.0071	0.233
PAK2	0.3644	0.0033	0.0063	0.0085	0	0.0102	-0.6564	0.1472	-5.9434	-1.0934	-8.7774	29.9325	73.7669	-4.85	152.325	-3.4748	0.8432	0.0939	-1.0982	0.0033	15.4601	-0.1272	0.4828	7.2534	3.6542	7.855	0.2329	-4.4882	0.3325	0.0001	0.0163	0.0608	0.5391	0.4001	0.2517	0.4319	0.3164	0.309	0.3532	0.3379	0.6602	0.1221	0.2178	0.0102	0.1496	3.1343	0.054	0.0102	0.2508
PARG	0.3501	0.0054	0	0.0268	0	0	-0.2083	-0.0833	-5.677	-0.9608	-8.3589	30.5833	78.6875	-4.7162	179.562	-2.2604	0.9692	0.4771	-1.4542	0.0032	25.1042	-0.1874	0.735	6.3944	3.523	6.8395	0.5349	-4.501	0.5983	0.0002	0.0141	0.0333	0.4562	0.5108	0.2944	0.3991	0.3067	0.3084	0.354	0.3375	0.6663	0.1054	0.2285	0.0352	0.1382	3.2586	0.0412	0.0315	0.2085
PARP1	0.3564	0.0378	0.002	0.0192	0.0011	0.0035	2	-0.0244	-7.0835	-2.1638	-9.9929	40.5	20.75	-4.9197	38.25	2.55	1.2675	2.875	-0.525	0.0034	16	-0.12	1.8188	5.183	2.1098	6.3191	0.1212	-5.2839	0.1788	0.0001	0.0403	0.1418	0.7178	0.1403	0.0237	0.7865	0.1898	0.3088	0.3532	0.338	0.9372	0.0048	0.0575	0.0334	0.0334	2.9236	0.0833	0.0334	0.1667
PARP2	0.3442	0.0298	0	0.0483	0	0.0093	1	-0.0244	-6.2555	-2.0307	-9.5799	27	32	-4.2248	84	0.2	2.53	1.9	1	0.0056	23	0.89	0.6348	9.1196	3.0444	9.1196	0.439	-4.0235	0.5084	0.0001	0.0138	0.0577	0.4436	0.4484	0.2599	0.4011	0.2886	0.2932	0.3356	0.3208	0.6156	0.1355	0.1985	0.022	0.1333	3.1396	0.0667	0.0248	0.2
PAXIP1	0.2923	0.0212	0.004	0.0325	0	0.0122	-1	-0.0244	-5.6375	-0.7361	-8.7804	25	74	-4.9014	160	0.8	2.66	0.5	-1.2	0.006	19	-0.79	0.3579	8.9772	3.5108	8.9772	0.4808	-10.8393	0.5195	0.0001	0.0164	0.123	0.719	0.159	0.01	0.9	0.091	0.308	0.353	0.339	0.875	0.019	0.106	0.022	0.1333	3.1396	0.0667	0.0248	0.2
PBK	0.3068	0	0.0375	0.068	0	0	0.3333	-0.4444	-6.1743	-1.6402	-8.9979	34.1111	46.4444	-4.534	153.222	-1.1222	1.3367	0.8556	-1.0556	0.0038	20.6667	-0.6441	0.8027	4.7675	3.247	5.1988	0.0845	-6.3075	0.192	0.0001	0.0244	0.0566	0.5654	0.3779	0.2231	0.4309	0.3462	0.3089	0.3531	0.3382	0.6342	0.1229	0.2425	0.0089	0.2045	3.2389	0.0534	0.0089	0.2044
PBRM1	0.1772	0.1957	0.0141	0.1252	0.0007	0.0031	-0.5586	-0.171	-5.792	-1.0206	-8.4932	29.3161	82.828	-4.7713	200.681	-1.2177	0.6928	0.0945	-0.4474	0.0032	18.8787	-0.1813	0.4882	3.6053	3.8136	7.6375	0.5194	-2.7094	0.6355	0.0001	0.0277	0.036	0.4305	0.5336	0.2862	0.4021	0.3117	0.3088	0.3533	0.3378	0.5833	0.1796	0.2373	0.0144	0.1215	2.9898	0.1128	0.0306	0.1883
PCGF1	0.3891	0.0118	0	0	0	0.0083	-0.4617	-0.0244	-5.7892	-1.0816	-8.4827	29.5586	76.0351	-4.7075	178.75	-1.507	0.8357	0.2493	-0.7053	0.0032	19.1604	-0.2985	0.9593	4.7518	3.2234	6.4764	0.439	-4.0235	0.5084	0.0001	0.0325	0.0577	0.4436	0.4484	0.2599	0.4011	0.2886	0.2932	0.3356	0.3208	0.6156	0.1355	0.1985	0.022	0.1149	3.0916	0.068	0.0248	0.2171
PCGF2	0.2999	0	0	0.0436	0.004	0.0109	-0.9189	0.2162	-5.4581	-0.8612	-8.2381	25.3514	83.8649	-4.5969	276.703	-4.3432	0.5219	-0.2135	-1.8216	0.0027	25.4054	-0.1903	1.0491	4.0386	3.154	5.6285	0.2541	-5.1362	0.3672	0.0001	0.0298	0.0391	0.5167	0.4443	0.2227	0.447	0.3304	0.3087	0.3534	0.3379	0.6721	0.0993	0.2287	0.0157	0.1268	3.0355	0.0915	0.0811	0.1712
PCGF3	0.4098	0.0078	0	0.0017	0	0	-1	-0.2	-5.9267	-1.1128	-8.8511	26.85	85.5	-4.814	179.75	-2.055	0.4975	-0.195	-0.63	0.0037	16.25	-0.1267	0.7674	6.8901	3.3748	7.8022	0.578	-4.7622	0.6834	0.0001	0.0268	0.0432	0.5209	0.4362	0.2578	0.4343	0.308	0.3085	0.3541	0.3375	0.5789	0.1964	0.2249	0.0546	0.1061	3.1801	0.0364	0.0667	0.2243
PCGF5	0.3506	0	0	0.0305	0	0.0063	-1	-0.6667	-6.61	-2.0232	-9.6468	43.3333	84.6667	-4.5867	71.6667	-6.3333	1.41	0.1333	-2.4	0.0043	11.3333	1.4389	1.0739	8.2241	3.1719	8.2241	0.355	-6.3556	0.5004	0.0001	0.0325	0.001	0.08	0.9193	0.544	0.0927	0.3633	0.3073	0.3567	0.3363	0.5453	0.2313	0.2237	0.0667	0.1333	3.2343	0.068	0.0667	0.1555
PCGF6	0.2536	0.0203	0	0.0207	0	0.008	-0.4617	-0.0244	-5.7892	-1.0816	-8.4827	29.5586	76.0351	-4.7075	178.75	-1.507	0.8357	0.2493	-0.7053	0.0032	19.1604	-0.2985	0.9593	4.7518	3.2234	6.4764	0.439	-4.0235	0.5084	0.0001	0.0325	0.0577	0.4436	0.4484	0.2599	0.4011	0.2886	0.2932	0.3356	0.3208	0.6156	0.1355	0.1985	0.022	0.1149	3.0916	0.068	0.0248	0.2171
PCM1	0.2944	0.0276	0.0216	0.0407	0	0.0042	0.3131	-0.0505	-6.1981	-1.3679	-8.8786	34.4091	64.7273	-4.8302	119.46	-1.3606	1.1681	0.8399	-0.6576	0.0032	19.8586	-0.0194	0.8334	5.2335	3.4956	6.7746	0.5527	-4.5565	0.6492	0.0001	0.0298	0.083	0.5076	0.4095	0.2592	0.4374	0.3034	0.3094	0.3527	0.3379	0.6812	0.1254	0.1935	0.0224	0.1803	3.0615	0.0362	0.0146	0.2013
PCNA	0.4014	0.0202	0	0.0543	0	0	-0.4617	-0.0244	-5.7892	-1.0816	-8.4827	29.5586	76.0351	-4.7075	178.75	-1.507	0.8357	0.2493	-0.7053	0.0032	19.1604	-0.2985	0.9593	4.7518	3.2234	6.4764	0.439	-4.0235	0.5084	0.0001	0.0325	0.0577	0.4436	0.4484	0.2599	0.4011	0.2886	0.2932	0.3356	0.3208	0.6156	0.1355	0.1985	0.022	0.1149	3.0916	0.068	0.0248	0.2171
PELP1	0.2877	0.0314	0.0046	0.0073	0	0	-1.1445	-0.0547	-5.6866	-0.8972	-8.5501	28.1367	86.8828	-4.7894	230.559	0.2301	0.5658	-0.3727	-0.241	0.0039	19.4609	-0.7247	0.853	5.0625	3.2256	6.7572	0.4621	-3.8075	0.5123	0.0002	0.0194	0.09	0.5185	0.3917	0.2611	0.4381	0.3009	0.3091	0.3527	0.3382	0.6111	0.1617	0.2272	0.0145	0.1534	2.6256	0.0834	0.0148	0.2032
PET117	0.3513	0	0	0	0.0022	0	-0.4617	-0.0244	-5.7892	-1.0816	-8.4827	29.5586	76.0351	-4.7075	178.75	-1.507	0.8357	0.2493	-0.7053	0.0032	19.1604	-0.2985	0.9593	4.7518	3.2234	6.4764	0.439	-4.0235	0.5084	0.0001	0.0325	0.0577	0.4436	0.4484	0.2599	0.4011	0.2886	0.2932	0.3356	0.3208	0.6156	0.1355	0.1985	0.022	0.1149	3.0916	0.068	0.0248	0.2171
PEX2	0.3215	0.0166	0	0.0661	0	0	-0.6571	-0.0857	-5.6756	-0.746	-8.2978	30.5714	75.3714	-4.9295	194.343	-0.3229	0.398	-0.0114	0.1571	0.0031	19.5714	0.199	1.2433	2.715	3.0292	5.3017	0.2864	-5.9262	0.3425	0.0001	0.0385	0.2905	0.5496	0.1597	0.1153	0.5864	0.2986	0.3092	0.3532	0.3375	0.8364	0.0479	0.1158	0.022	0.0867	2.9075	0.0653	0.004	0.2973
PHC1	0.3013	0.0159	0.0044	0.0719	0	0.0058	-0.313	0.1908	-5.7989	-1.2718	-8.5915	31.8244	75.0229	-4.5271	200.183	-2.4	0.8531	0.2885	-1.0008	0.0033	24.4885	-0.2939	0.7	5.6925	3.4862	6.4445	0.3596	-4.216	0.4363	0.0001	0.033	0.0916	0.5317	0.3766	0.1634	0.5397	0.2969	0.3094	0.3529	0.3378	0.7417	0.0753	0.1832	0.0225	0.073	2.8367	0.0825	0.0162	0.1736
PHC2	0.36	0.0117	0.0012	0.0068	0	0	-0.4047	0.0233	-5.6401	-1.0113	-8.4678	29.7209	76.0651	-4.6288	218.419	-1.5642	1.0856	0.2605	-0.4991	0.003	23.5442	-0.3979	0.6137	6.1762	3.5552	7.3202	0.6119	-3.6081	0.6233	0.0001	0.0258	0.0888	0.5453	0.366	0.2293	0.48	0.2904	0.3089	0.3535	0.3377	0.6777	0.0998	0.2224	0.0213	0.1161	3.0485	0.0786	0.0284	0.162
PHC3	0.3091	0.0145	0.0072	0.0159	0	0.0009	-0.5157	-0.0566	-5.8173	-1.1258	-8.6291	30.7673	83.0692	-4.6915	165.491	-1.883	0.7179	0.1365	-1.4805	0.0032	20.7044	-0.6835	0.5779	5.9437	3.6306	7.745	0.4954	-4.2799	0.5568	0.0001	0.0173	0.0664	0.4889	0.4448	0.2418	0.4467	0.3115	0.3094	0.3526	0.338	0.6765	0.1081	0.2154	0.0143	0.0722	2.8285	0.0304	0.027	0.2242
PHF1	0.2887	0.0526	0.0115	0.0557	0	0	0.2174	-0.0244	-6.2846	-1.5908	-9.0583	31.6957	66.0435	-4.6938	129.87	-1.5478	1.41	0.9957	-0.4609	0.0035	16.6522	0.0245	0.84	1.6218	3.2958	7.4474	0.1634	-3.5885	0.2253	0.0001	0.0501	0.3018	0.5669	0.1313	0.1071	0.6121	0.2808	0.3096	0.3526	0.3381	0.7768	0.0487	0.1746	0.0013	0.0294	2.1916	0.0235	0.0033	0.0327
PHF2	0.1821	0.0154	0.0002	0.0023	0	0	0.2174	-0.0244	-6.2846	-1.5908	-9.0583	31.6957	66.0435	-4.6938	129.87	-1.5478	1.41	0.9957	-0.4609	0.0035	16.6522	0.0245	0.84	1.6218	3.2958	7.4474	0.1634	-3.5885	0.2253	0.0001	0.0501	0.3018	0.5669	0.1313	0.1071	0.6121	0.2808	0.3096	0.3526	0.3381	0.7768	0.0487	0.1746	0.0013	0.0294	2.1916	0.0235	0.0033	0.0327
PHF3	0.2742	0.0066	0.0001	0.0127	0	0	1	-0.0244	-7.3281	-2.0535	-9.1125	35	21	-5.2746	119	0.8	1.24	1.8	0.2	0.0014	19	0.7633	1.5032	-3.4046	2.8376	-0.6642	1.4005	-10.4644	1.0672	0.0001	0.0287	0.005	0.191	0.804	0.198	0.569	0.232	0.308	0.353	0.339	0.916	0.016	0.068	0.022	0.1333	3.1396	0.0667	0.0248	0.2
PHF6	0.2895	0.2476	0.009	0.2128	0	0.0123	-1.0061	0.0305	-5.9986	-0.9126	-8.4469	27.1646	100.823	-5.086	206.012	0.5183	0.5197	-0.2384	-0.0244	0.0025	15.8476	-0.5914	0.3558	8.8012	4.1095	8.9142	0.4031	-4.272	0.5657	0.0001	0.0133	0.0444	0.5179	0.4379	0.2367	0.4581	0.3053	0.3084	0.354	0.3377	0.6447	0.136	0.2195	0.076	0.1053	3.2305	0.0768	0.0491	0.1692
PHF7	0.4007	0.004	0	0.017	0	0	-0.4617	-0.0244	-5.7892	-1.0816	-8.4827	29.5586	76.0351	-4.7075	178.75	-1.507	0.8357	0.2493	-0.7053	0.0032	19.1604	-0.2985	0.9593	4.7518	3.2234	6.4764	0.439	-4.0235	0.5084	0.0001	0.0325	0.0577	0.4436	0.4484	0.2599	0.4011	0.2886	0.2932	0.3356	0.3208	0.6156	0.1355	0.1985	0.022	0.1149	3.0916	0.068	0.0248	0.2171
PHF8	0.2863	0.0061	0.0727	0.0227	0	0.004	-0.4617	-0.0244	-5.7892	-1.0816	-8.4827	29.5586	76.0351	-4.7075	178.75	-1.507	0.8357	0.2493	-0.7053	0.0032	19.1604	-0.2985	0.9593	4.7518	3.2234	6.4764	0.439	-4.0235	0.5084	0.0001	0.0325	0.0577	0.4436	0.4484	0.2599	0.4011	0.2886	0.2932	0.3356	0.3208	0.6156	0.1355	0.1985	0.022	0.1149	3.0916	0.068	0.0248	0.2171
PHF10	0.5404	0.0075	0.0019	0.0183	0	0.0012	-0.4617	-0.0244	-5.7892	-1.0816	-8.4827	29.5586	76.0351	-4.7075	178.75	-1.507	0.8357	0.2493	-0.7053	0.0032	19.1604	-0.2985	0.9593	4.7518	3.2234	6.4764	0.439	-4.0235	0.5084	0.0001	0.0325	0.0577	0.4436	0.4484	0.2599	0.4011	0.2886	0.2932	0.3356	0.3208	0.6156	0.1355	0.1985	0.022	0.1149	3.0916	0.068	0.0248	0.2171
PHF11	0.2353	0.0255	0	0.0199	0.0146	0.0145	-0.4617	-0.0244	-5.7892	-1.0816	-8.4827	29.5586	76.0351	-4.7075	178.75	-1.507	0.8357	0.2493	-0.7053	0.0032	19.1604	-0.2985	0.9593	4.7518	3.2234	6.4764	0.439	-4.0235	0.5084	0.0001	0.0325	0.0577	0.4436	0.4484	0.2599	0.4011	0.2886	0.2932	0.3356	0.3208	0.6156	0.1355	0.1985	0.022	0.1149	3.0916	0.068	0.0248	0.2171
PHF12	0.2817	0.0016	0	0.0071	0	0	-0.4617	-0.0244	-5.7892	-1.0816	-8.4827	29.5586	76.0351	-4.7075	178.75	-1.507	0.8357	0.2493	-0.7053	0.0032	19.1604	-0.2985	0.9593	4.7518	3.2234	6.4764	0.439	-4.0235	0.5084	0.0001	0.0325	0.0577	0.4436	0.4484	0.2599	0.4011	0.2886	0.2932	0.3356	0.3208	0.6156	0.1355	0.1985	0.022	0.1149	3.0916	0.068	0.0248	0.2171
PHF13	0.2863	0.0066	0.006	0.0074	0	0	-0.4617	-0.0244	-5.7892	-1.0816	-8.4827	29.5586	76.0351	-4.7075	178.75	-1.507	0.8357	0.2493	-0.7053	0.0032	19.1604	-0.2985	0.9593	4.7518	3.2234	6.4764	0.439	-4.0235	0.5084	0.0001	0.0325	0.0577	0.4436	0.4484	0.2599	0.4011	0.2886	0.2932	0.3356	0.3208	0.6156	0.1355	0.1985	0.022	0.1149	3.0916	0.068	0.0248	0.2171
PHF14	0.3738	0.0237	0	0.0205	0	0.0013	0.029	0.0725	-6.0794	-1.1875	-8.7104	31.3913	66.3623	-4.8919	152.217	-1.5638	0.8633	0.9551	-0.5841	0.0028	16.6522	-0.1125	0.445	7.7018	3.8999	8.1964	0.6068	-4.2907	0.7183	0.0001	0.0119	0.063	0.5468	0.3902	0.2354	0.4475	0.3171	0.3086	0.3532	0.3381	0.6738	0.1077	0.2187	0.0329	0.1375	3.0908	0.0387	0.014	0.1918
PHF19	0.3952	0.0053	0	0.0102	0	0.0013	-0.5926	0.3704	-6.1711	-1.1012	-8.7092	26.8148	102.111	-5.07	202.333	-1.5815	0.8615	0.3185	-0.4852	0.0028	18.8519	0.3332	0.6345	7.3799	3.4687	6.3103	0.7397	-1.105	1.2153	0.0001	0.0339	0.0416	0.454	0.5042	0.3104	0.3412	0.3483	0.3072	0.3547	0.338	0.4948	0.2645	0.2406	0.0356	0.08	3.0731	0.0689	0.0333	0.2244
PHF20	0.3494	0.0045	0	0.0133	0	0.0011	0.25	0.5	-6.2699	-1.692	-9.0155	36	72	-4.5779	67.75	-5.2	1.225	1.075	-0.175	0.0035	13.5	1.4267	0.9821	6.8419	3.2064	6.8419	0.0612	-10.4638	0.2443	0.0001	0.0197	0.0268	0.5545	0.4185	0.2248	0.4015	0.3735	0.308	0.3555	0.3363	0.619	0.1758	0.2055	0.0167	0.1167	3.1647	0.05	0.0167	0.15
PHF20L1	0.3423	0.0139	0	0.0185	0.001	0.0011	-0.1418	-0.2624	-5.7998	-1.0746	-8.5481	32.1986	77.6099	-4.7252	182.163	-1.3128	0.8772	0.439	-1.0213	0.0034	19.1773	-0.2521	0.6148	5.9074	3.6104	8.0919	0.4363	-4.003	0.5924	0.0001	0.0208	0.0599	0.5477	0.3924	0.2222	0.4369	0.341	0.3086	0.3537	0.3377	0.64	0.1284	0.2316	0.0215	0.162	3.0665	0.0549	0.0226	0.2133
PHF21A	0.4113	0.009	0.0011	0.0081	0	0.0044	-1	0.3793	-6.4542	-0.9757	-9.2987	28.8966	94.2759	-5.4786	132.103	2.869	0.4948	-0.2241	1.4207	0.0038	11.2414	-0.6041	0.5938	6.7789	3.4775	5.747	0.4948	-4.5641	0.5659	0.0001	0.0228	0.0504	0.5654	0.3846	0.1651	0.4978	0.3371	0.3076	0.3538	0.3386	0.6656	0.1104	0.2239	0.0324	0.1279	2.9574	0.0306	0.0162	0.1856
PHF21B	0.2166	0.0022	0	0.0051	0	0	-0.8043	0.1522	-5.8486	-1.1425	-8.6679	30.3913	79.8261	-4.7061	208.87	-3.5543	0.5143	0.0239	-1.2761	0.0032	22.8696	-0.4009	1.1367	4.1068	2.9122	4.8174	0.5098	-4.594	0.5898	0.0001	0.0332	0.0781	0.6074	0.3145	0.1532	0.5167	0.3301	0.3085	0.3537	0.3377	0.698	0.0937	0.2083	0.0235	0.1098	2.963	0.0402	0.0304	0.1814
PHF23	0.2523	0.0137	0.0039	0.0123	0	0	-0.9367	0.0506	-5.8048	-1.0128	-8.496	31.8734	83	-4.792	180.532	-3.5696	0.3042	-0.1544	-1.4443	0.0031	18.1519	-0.2439	0.7405	6.223	3.6948	7.7674	0.4817	-4.353	0.5933	0.0001	0.0159	0.0778	0.5969	0.3254	0.2015	0.4721	0.3263	0.309	0.353	0.3379	0.6782	0.1127	0.2091	0.0312	0.1929	2.9076	0.066	0.0085	0.1553
PHIP	0.4299	0.0294	0.0008	0.0585	0	0.0047	-0.4617	-0.0244	-5.7892	-1.0816	-8.4827	29.5586	76.0351	-4.7075	178.75	-1.507	0.8357	0.2493	-0.7053	0.0032	19.1604	-0.2985	0.9593	4.7518	3.2234	6.4764	0.439	-4.0235	0.5084	0.0001	0.0325	0.0577	0.4436	0.4484	0.2599	0.4011	0.2886	0.2932	0.3356	0.3208	0.6156	0.1355	0.1985	0.022	0.1149	3.0916	0.068	0.0248	0.2171
PHRF1	0.1616	0.0035	0.001	0.0053	0	0	-0.761	0.1128	-5.6876	-1.0497	-8.5114	28.7036	81.8088	-4.6379	209.946	-2.8719	0.6969	-0.061	-1.2212	0.0034	21.2811	-0.5071	1.2827	3.3324	2.8701	4.7304	0.4897	-4.3525	0.5655	0.0001	0.0297	0.1131	0.5678	0.3191	0.2169	0.453	0.3302	0.3089	0.3529	0.3382	0.6964	0.0976	0.2059	0.0161	0.1264	2.8952	0.0605	0.026	0.149
PIWIL4	0.2577	0.0159	0	0.0083	0	0.0123	0.5	-0.25	-5.9593	-1.1046	-8.4838	33	56.6875	-4.8548	176.188	-1.4563	1.1938	1.3562	-0.2188	0.0026	22.5	-0.2102	1.0583	2.615	3.2492	7.0329	0.7944	-3.251	0.8471	0.0001	0.0264	0.0475	0.3854	0.5671	0.3874	0.3373	0.2752	0.3085	0.3536	0.3378	0.6164	0.1663	0.2172	0.0139	0.0917	3.2201	0.0389	0.0111	0.2194
PKM	0.4887	0.0191	0	0.0191	0.012	0.0115	0.1154	-0.1923	-5.4473	-1.0403	-8.1745	34.5385	51.0385	-4.407	241.5	-2.8808	1.0038	1	-0.95	0.0029	24.9615	-0.294	0.4389	7.0155	3.8807	7.9342	0.439	-4.0235	0.5084	0.0003	0.0386	0.0181	0.3606	0.6213	0.3863	0.3382	0.2753	0.3084	0.3537	0.3378	0.5719	0.2004	0.2277	0.0125	0.1167	3.1587	0.0813	0.0146	0.2833
PKN1	0.2728	0.0122	0	0.0101	0	0	-0.5745	-0.1064	-5.9116	-1.2108	-8.7062	29.2021	80.4787	-4.7007	166.043	-1.2011	0.5732	0.1596	-0.6053	0.0036	17.4574	-0.2018	0.3927	7.3314	3.7563	8.6458	0.516	-5.2211	0.5991	0.0001	0.0264	0.0575	0.5036	0.4389	0.2496	0.4477	0.3026	0.3087	0.3534	0.3379	0.6457	0.1492	0.2051	0.0177	0.1558	3.1539	0.039	0.0071	0.233
PKN2	0.4382	0.0172	0.0088	0.0208	0	0.0022	-0.6564	0.1472	-5.9434	-1.0934	-8.7774	29.9325	73.7669	-4.85	152.325	-3.4748	0.8432	0.0939	-1.0982	0.0033	15.4601	-0.1272	0.4828	7.2534	3.6542	7.855	0.2329	-4.4882	0.3325	0.0001	0.0163	0.0608	0.5391	0.4001	0.2517	0.4319	0.3164	0.309	0.3532	0.3379	0.6602	0.1221	0.2178	0.0102	0.1496	3.1343	0.054	0.0102	0.2508
PLPP6	0.2724	0.0116	0	0.0125	0.0041	0	-0.4617	-0.0244	-5.7892	-1.0816	-8.4827	29.5586	76.0351	-4.7075	178.75	-1.507	0.8357	0.2493	-0.7053	0.0032	19.1604	-0.2985	0.9593	4.7518	3.2234	6.4764	0.439	-4.0235	0.5084	0.0001	0.0325	0.0577	0.4436	0.4484	0.2599	0.4011	0.2886	0.2932	0.3356	0.3208	0.6156	0.1355	0.1985	0.022	0.1149	3.0916	0.068	0.0248	0.2171
PMP22	0.2754	0	0	0.0376	0	0	-0.7059	0.3529	-6.0947	-1.2878	-8.8334	32	94.4118	-4.807	198.412	-2.6059	0.8953	0.1588	-0.7235	0.0029	14.8824	0.0712	1.4817	1.6451	2.645	4.6026	0.4722	-2.0464	0.4699	0.0001	0.0367	0.0511	0.5567	0.3921	0.1539	0.5179	0.3283	0.3084	0.354	0.3377	0.7062	0.0958	0.1983	0.0333	0.0974	2.9462	0.1308	0.0769	0.1744
POGZ	0.3479	0.02	0.0007	0.0119	0	0.0004	-0.1143	-0.0143	-6.1156	-1.4568	-8.9381	32.3857	71.1857	-4.6589	168.014	-1.3943	1.0519	0.5586	-0.1871	0.0035	21.4286	-0.1677	0.6925	5.7801	3.451	6.6637	0.5384	-4.478	0.6243	0.0001	0.0225	0.0546	0.5441	0.4014	0.2065	0.4782	0.3154	0.3086	0.3536	0.3379	0.6586	0.1344	0.2071	0.0281	0.1115	3.1073	0.0415	0.0255	0.2153
POTEF	0.1436	0.0003	0	0.0015	0.0001	0.0001	0.5556	0.5556	-6.918	-1.9965	-9.4649	29.6667	72.1111	-4.9215	70.1111	-1.0333	1.1544	0.9778	1.2667	0.0028	14.8889	1.5593	1.7394	1.2927	2.6852	4.7634	0.4988	-4.265	0.6466	0.0001	0.0402	0.0067	0.2722	0.7212	0.3593	0.2681	0.3726	0.3093	0.3532	0.3378	0.5753	0.1594	0.2655	0.0211	0.0597	3.0442	0.0351	0.0351	0.3263
PPARGC1A	0.4042	0.0055	0	0.0446	0	0.0043	-0.4617	1	-6.1692	-1.5979	-8.9225	28	76.5	-4.5714	256	-10.55	1.54	0.7	-0.65	0.0034	29.5	1.9	1.7982	4.181	2.6744	7.4441	0.1316	-6.1829	0.2451	0.0001	0.0138	0.0575	0.5785	0.3635	0.113	0.5845	0.3025	0.308	0.353	0.339	0.761	0.067	0.1715	0.022	0.1	3.1648	0.0667	0.0248	0.2
PPM1G	0.1983	0.0015	0.0027	0.0064	0	0.0025	-0.4617	-0.0244	-5.7892	-1.0816	-8.4827	29.5586	76.0351	-4.7075	178.75	-1.507	0.8357	0.2493	-0.7053	0.0032	19.1604	-0.2985	0.9593	4.7518	3.2234	6.4764	0.439	-4.0235	0.5084	0.0001	0.0325	0.0577	0.4436	0.4484	0.2599	0.4011	0.2886	0.2932	0.3356	0.3208	0.6156	0.1355	0.1985	0.022	0.1149	3.0916	0.068	0.0248	0.2171
PPP2CA	0.5125	0.023	0.0126	0.0629	0	0	-0.4617	-0.0244	-5.7892	-1.0816	-8.4827	29.5586	76.0351	-4.7075	178.75	-1.507	0.8357	0.2493	-0.7053	0.0032	19.1604	-0.2985	0.9593	4.7518	3.2234	6.4764	0.439	-4.0235	0.5084	0.0001	0.0325	0.0577	0.4436	0.4484	0.2599	0.4011	0.2886	0.2932	0.3356	0.3208	0.6156	0.1355	0.1985	0.022	0.1149	3.0916	0.068	0.0248	0.2171
PPP4R3A	0.5299	0.0209	0.0071	0.0155	0.0033	0	-0.7717	-0.1087	-6.0516	-1.2716	-8.7204	26.0217	82.1957	-4.7799	158.902	-2.4717	0.7309	0.0207	-1.3207	0.003	18.4239	-0.1373	0.4929	7.9327	3.8275	8.7447	0.4035	-4.0541	0.4678	0.0001	0.0202	0.0367	0.4327	0.531	0.3038	0.3935	0.303	0.3092	0.3533	0.3375	0.6587	0.1227	0.2185	0.0077	0.1551	2.9062	0.0481	0.0167	0.2442
PPP4R3B	0.4083	0.0111	0.001	0.0068	0	0	-0.3103	0.3103	-5.8827	-1.1669	-8.6261	33.2414	80.069	-4.7158	174.965	-3.5034	1.1641	0.4276	-0.5414	0.003	20.4828	0.636	0.6038	6.8856	3.6517	7.6978	0.4561	-4.9127	0.5448	0.0001	0.0244	0.1482	0.4403	0.4117	0.3325	0.403	0.2645	0.3088	0.3537	0.3375	0.5907	0.2161	0.1932	0.0021	0.1042	3.0557	0.05	0.0063	0.2417
PRDM1	0.3402	0.081	0.0037	0.0499	0.0019	0	-0.5435	-0.0725	-5.6745	-1.0371	-8.4435	29.6087	78.7283	-4.6374	205.199	-1.2971	0.8638	0.2134	-0.6815	0.0032	20.1014	-0.4279	0.7243	6.143	3.4898	7.3524	0.0615	-5.4466	0.1528	0.0001	0.03	0.0628	0.5478	0.3895	0.1777	0.5135	0.3089	0.309	0.353	0.338	0.7186	0.094	0.1875	0.0191	0.1038	3.0311	0.0604	0.0304	0.1887
PRDM2	0.2226	0.1145	0.0056	0.0286	0	0.0011	-2.25	0.5	-7.2711	-1.1894	-9.2655	21.75	157	-6.0816	163.5	-3.925	-0.315	-2.025	0.725	0.0013	9.25	3.3084	1.0057	3.828	3.9793	8.0774	0.3655	-4.8278	0.5439	0.0001	0.0347	0.0506	0.557	0.3924	0.1034	0.5574	0.3394	0.3084	0.3536	0.3379	0.8309	0.0276	0.1414	0.0095	0.0952	3.0698	0.0286	0.0762	0.0572
PRDM4	0.4125	0.0137	0	0.0136	0	0.0046	-0.4617	-0.0244	-5.7892	-1.0816	-8.4827	29.5586	76.0351	-4.7075	178.75	-1.507	0.8357	0.2493	-0.7053	0.0032	19.1604	-0.2985	0.9593	4.7518	3.2234	6.4764	0.439	-4.0235	0.5084	0.0001	0.0325	0.0577	0.4436	0.4484	0.2599	0.4011	0.2886	0.2932	0.3356	0.3208	0.6156	0.1355	0.1985	0.022	0.1149	3.0916	0.068	0.0248	0.2171
PRDM5	0.3536	0.011	0	0.0337	0	0.0007	-0.2031	-0.0938	-6.2183	-1.5235	-8.9374	32.2813	67.6563	-4.6948	165.219	-2.1578	0.8173	0.6797	-0.9609	0.003	17.4063	-0.1949	0.5902	6.523	3.6148	8.2816	0.4864	-3.9533	0.5834	0.0001	0.0396	0.0539	0.533	0.4131	0.1705	0.5398	0.2899	0.3083	0.3536	0.338	0.7439	0.1057	0.1505	0.0723	0.1213	3.2562	0.0402	0.0795	0.1462
PRDM6	0.3812	0.0051	0.0001	0.0144	0	0	-0.4617	-0.0244	-5.7892	-1.0816	-8.4827	29.5586	76.0351	-4.7075	178.75	-1.507	0.8357	0.2493	-0.7053	0.0032	19.1604	-0.2985	0.9593	4.7518	3.2234	6.4764	0.439	-4.0235	0.5084	0.0001	0.0325	0.0577	0.4436	0.4484	0.2599	0.4011	0.2886	0.2932	0.3356	0.3208	0.6156	0.1355	0.1985	0.022	0.1149	3.0916	0.068	0.0248	0.2171
PRDM7	0.1519	0.0011	0.0021	0.0034	0	0.0003	-0.4617	-0.0244	-5.7892	-1.0816	-8.4827	29.5586	76.0351	-4.7075	178.75	-1.507	0.8357	0.2493	-0.7053	0.0032	19.1604	-0.2985	0.9593	4.7518	3.2234	6.4764	0.439	-4.0235	0.5084	0.0001	0.0325	0.0577	0.4436	0.4484	0.2599	0.4011	0.2886	0.2932	0.3356	0.3208	0.6156	0.1355	0.1985	0.022	0.1149	3.0916	0.068	0.0248	0.2171
PRDM8	0.2953	0	0.0005	0.0031	0	0	-0.4617	-0.0244	-5.7892	-1.0816	-8.4827	29.5586	76.0351	-4.7075	178.75	-1.507	0.8357	0.2493	-0.7053	0.0032	19.1604	-0.2985	0.9593	4.7518	3.2234	6.4764	0.439	-4.0235	0.5084	0.0001	0.0325	0.0577	0.4436	0.4484	0.2599	0.4011	0.2886	0.2932	0.3356	0.3208	0.6156	0.1355	0.1985	0.022	0.1149	3.0916	0.068	0.0248	0.2171
PRDM9	0.1545	0.0057	0.0005	0.0282	0	0.0039	-0.4617	-0.0244	-5.7892	-1.0816	-8.4827	29.5586	76.0351	-4.7075	178.75	-1.507	0.8357	0.2493	-0.7053	0.0032	19.1604	-0.2985	0.9593	4.7518	3.2234	6.4764	0.439	-4.0235	0.5084	0.0001	0.0325	0.0577	0.4436	0.4484	0.2599	0.4011	0.2886	0.2932	0.3356	0.3208	0.6156	0.1355	0.1985	0.022	0.1149	3.0916	0.068	0.0248	0.2171
PRDM10	0.3584	0.0074	0.0156	0.0152	0.0011	0.0025	-0.4667	-0.1111	-5.5705	-0.9336	-8.3587	30.1852	78.0519	-4.6369	204.37	-1.4578	0.7413	0.2741	-1.0333	0.0033	21.4	-0.2577	0.6854	6.0627	3.5223	7.3113	0.439	-4.0235	0.5084	0.0002	0.0346	0.0577	0.4436	0.4484	0.2599	0.4011	0.2886	0.2932	0.3356	0.3208	0.6156	0.1355	0.1985	0.0191	0.1396	3.0307	0.0558	0.03	0.184
PRDM11	0.331	0.0027	0	0.0102	0	0	-0.5648	0.0556	-5.95	-1.0844	-8.6741	31.4722	81.3704	-4.8656	186.657	-2.4574	0.7523	0.0657	-1.1944	0.0033	20.2222	-0.282	0.945	5.0056	3.3079	6.4706	0.439	-4.0235	0.5084	0.0001	0.0325	0.0577	0.4436	0.4484	0.2599	0.4011	0.2886	0.2932	0.3356	0.3208	0.6156	0.1355	0.1985	0.0311	0.1436	3.1639	0.0569	0.0146	0.2331
PRDM12	0.3227	0.0145	0.0004	0.0096	0	0.0037	-0.4617	-0.0244	-5.7892	-1.0816	-8.4827	29.5586	76.0351	-4.7075	178.75	-1.507	0.8357	0.2493	-0.7053	0.0032	19.1604	-0.2985	0.9593	4.7518	3.2234	6.4764	0.439	-4.0235	0.5084	0.0001	0.0325	0.0577	0.4436	0.4484	0.2599	0.4011	0.2886	0.2932	0.3356	0.3208	0.6156	0.1355	0.1985	0.022	0.1149	3.0916	0.068	0.0248	0.2171
PRDM13	0.2366	0.0031	0	0.0037	0	0	-0.4617	-0.0244	-5.7892	-1.0816	-8.4827	29.5586	76.0351	-4.7075	178.75	-1.507	0.8357	0.2493	-0.7053	0.0032	19.1604	-0.2985	0.9593	4.7518	3.2234	6.4764	0.439	-4.0235	0.5084	0.0001	0.0325	0.0577	0.4436	0.4484	0.2599	0.4011	0.2886	0.2932	0.3356	0.3208	0.6156	0.1355	0.1985	0.022	0.1149	3.0916	0.068	0.0248	0.2171
PRDM14	0.2844	0.0067	0	0.0248	0	0	-0.4617	-0.0244	-5.7892	-1.0816	-8.4827	29.5586	76.0351	-4.7075	178.75	-1.507	0.8357	0.2493	-0.7053	0.0032	19.1604	-0.2985	0.9593	4.7518	3.2234	6.4764	0.439	-4.0235	0.5084	0.0001	0.0325	0.0577	0.4436	0.4484	0.2599	0.4011	0.2886	0.2932	0.3356	0.3208	0.6156	0.1355	0.1985	0.022	0.1149	3.0916	0.068	0.0248	0.2171
PRDM15	0.3591	0.004	0.0018	0.0021	0	0.0008	-0.3372	-0.0345	-5.5955	-0.9834	-8.3396	31	75.1992	-4.612	233.897	-3.092	0.8408	0.3249	-1.2889	0.003	23.6628	-0.202	0.8147	5.7799	3.4445	6.8281	0.4388	-4.808	0.5324	0.0001	0.0373	0.0702	0.5432	0.3866	0.1746	0.525	0.3005	0.3093	0.3527	0.338	0.7577	0.0767	0.1655	0.0335	0.1384	3.0836	0.0554	0.0655	0.1852
PRDM16	0.2884	0.0071	0.0014	0.0216	0	0.0009	-0.6684	-0.0632	-5.9119	-1.1272	-8.6205	28.8895	85.7368	-4.7848	211.237	-2.2853	0.7342	0.0458	-1.2553	0.003	20.2684	-0.6855	0.9458	4.8972	3.2913	6.188	0.5336	-5.0313	0.6236	0.0001	0.0261	0.0731	0.561	0.366	0.1929	0.4876	0.3195	0.3095	0.3523	0.3383	0.7111	0.093	0.1959	0.0317	0.145	3.0493	0.0662	0.0403	0.1605
PRKAA1	0.3906	0.0092	0	0.0698	0	0.0036	-0.25	0.3125	-5.6117	-0.6155	-8.2687	27.8125	67.6875	-4.9963	198.188	-4.675	1.0906	0.6437	-1.925	0.0026	21.6875	-0.2283	0.4623	7.1387	3.9115	8.8279	0.5276	-4.8104	0.5828	0.0001	0.0151	0.0665	0.5395	0.3938	0.2603	0.4442	0.2955	0.3091	0.353	0.3376	0.6382	0.1576	0.2043	0.0067	0.1167	3.169	0.0833	0.0367	0.29
PRKAA2	0.4678	0.0155	0	0.0174	0	0.0032	-0.4617	-0.0244	-5.7892	-1.0816	-8.4827	29.5586	76.0351	-4.7075	178.75	-1.507	0.8357	0.2493	-0.7053	0.0032	19.1604	-0.2985	0.9593	4.7518	3.2234	6.4764	0.439	-4.0235	0.5084	0.0001	0.0325	0.0577	0.4436	0.4484	0.2599	0.4011	0.2886	0.2932	0.3356	0.3208	0.6156	0.1355	0.1985	0.022	0.1149	3.0916	0.068	0.0248	0.2171
PRKAB1	0.3388	0.0575	0	0.0368	0	0	-0.4286	-0.1429	-6.3954	-1.1675	-9.1606	35.4286	102.429	-5.228	94.1429	-0.8857	0.92	0.2857	-0.4714	0.0037	18.5714	-0.31	0.2862	3.1863	3.905	9.6867	0.2579	-5.6168	0.3327	0.0001	0.0216	0.0714	0.4957	0.4332	0.2934	0.4462	0.2607	0.3088	0.3534	0.3376	0.5732	0.2182	0.2087	0.02	0.12	3.1849	0.04	0.06	0.2267
PRKAB2	0.4722	0	0	0.0446	0	0	-0.6667	0.0606	-5.5418	-0.778	-8.1029	31.2121	82.5455	-4.7638	158.788	-2.803	0.6806	0.0455	-2.3848	0.0027	15.2424	-0.8385	0.4929	7.745	3.8993	8.0004	0.4096	-5.6904	0.5687	0.0001	0.0199	0.0627	0.5778	0.3595	0.1871	0.4812	0.3317	0.3092	0.3534	0.3374	0.7051	0.1033	0.1916	0.0167	0.1593	3.1898	0.0407	0.0389	0.2185
PRKAG1	0.5234	0.032	0	0.0282	0	0	-0.3585	0.3962	-5.8081	-1.0524	-8.4223	28.1321	81.9811	-4.7557	226.226	-3.1151	0.8798	0.4472	-0.3887	0.0028	21.5094	0.4505	0.5106	7.3854	4.0459	9.0109	0.4345	-4.3639	0.544	0.0001	0.0525	0.0271	0.4604	0.5125	0.344	0.3005	0.3554	0.309	0.3532	0.3378	0.5624	0.1687	0.2688	0.0117	0.1193	3.199	0.0316	0.0386	0.3287
PRKAG2	0.4513	0.0305	0	0.0516	0.0072	0.0053	-0.5789	-0.0395	-5.6646	-1.0256	-8.287	30.9342	74.7237	-4.639	164.96	-0.2539	0.6524	0.0237	-0.55	0.003	21.1974	0.1418	0.5063	7.6237	3.8114	8.1388	0.6743	-3.2395	0.7891	0.0001	0.0399	0.0412	0.427	0.5316	0.361	0.3259	0.313	0.3085	0.3536	0.3381	0.5955	0.1697	0.2345	0.0061	0.1424	3.0803	0.0364	0.0455	0.2568
PRKAG3	0.3505	0.0326	0	0.0236	0	0	-1.0444	0.0222	-5.8702	-1.0818	-8.5459	26.9	83.4778	-4.7885	242.222	-1.1922	0.6968	-0.1733	-0.1744	0.0028	20.6111	-0.0536	0.9066	4.385	3.4414	6.6032	0.5486	-3.7028	0.6404	0.0001	0.0422	0.046	0.4322	0.5218	0.3231	0.3509	0.3261	0.3086	0.3535	0.3378	0.5993	0.1702	0.2306	0.0206	0.1005	3.1496	0.0614	0.027	0.2683
PRKCA	0.4309	0.038	0.0049	0.0363	0.0032	0.0049	-0.4617	-0.0244	-5.7892	-1.0816	-8.4827	29.5586	76.0351	-4.7075	178.75	-1.507	0.8357	0.2493	-0.7053	0.0032	19.1604	-0.2985	0.9593	4.7518	3.2234	6.4764	0.439	-4.0235	0.5084	0.0001	0.0325	0.0577	0.4436	0.4484	0.2599	0.4011	0.2886	0.2932	0.3356	0.3208	0.6156	0.1355	0.1985	0.022	0.1149	3.0916	0.068	0.0248	0.2171
PRKCB	0.408	0.0125	0.0025	0.0123	0.0013	0	-0.4617	-0.0244	-5.7892	-1.0816	-8.4827	29.5586	76.0351	-4.7075	178.75	-1.507	0.8357	0.2493	-0.7053	0.0032	19.1604	-0.2985	0.9593	4.7518	3.2234	6.4764	0.439	-4.0235	0.5084	0.0001	0.0325	0.0577	0.4436	0.4484	0.2599	0.4011	0.2886	0.2932	0.3356	0.3208	0.6156	0.1355	0.1985	0.022	0.1149	3.0916	0.068	0.0248	0.2171
PRKCD	0.355	0.0414	0.0053	0.0356	0	0.0055	-0.4617	-0.0244	-5.7892	-1.0816	-8.4827	29.5586	76.0351	-4.7075	178.75	-1.507	0.8357	0.2493	-0.7053	0.0032	19.1604	-0.2985	0.9593	4.7518	3.2234	6.4764	0.439	-4.0235	0.5084	0.0001	0.0325	0.0577	0.4436	0.4484	0.2599	0.4011	0.2886	0.2932	0.3356	0.3208	0.6156	0.1355	0.1985	0.022	0.1149	3.0916	0.068	0.0248	0.2171
PRKDC	0.3254	0.0487	0.0046	0.0517	0	0.014	-2	0.6667	-6.5518	-1.515	-9.4349	18	86	-5.0368	297.333	-9.6	0.3233	-0.9333	-3.4667	0.0024	24	-0.8878	1.3674	2.8781	2.7894	5.4586	0.2133	-3.1348	0.3265	0.0001	0.0323	0.0247	0.4137	0.5613	0.2547	0.4262	0.319	0.3082	0.3532	0.3387	0.6782	0.1448	0.1772	0.0334	0.0667	3.304	0.1	0.0248	0.2333
PRMT1	0.4127	0.0261	0.0149	0.0363	0.0029	0	-0.6897	-0.1034	-5.2979	-0.3711	-8.001	27.7931	85.8276	-4.9268	203.621	0.431	0.5814	-0.0172	0.0448	0.0031	19.1034	-0.5474	0.5004	6.0228	3.7408	7.9855	0.6261	-2.141	0.699	0.0019	0.027	0.0198	0.3584	0.6219	0.4832	0.2348	0.282	0.3085	0.3538	0.3375	0.5352	0.2069	0.2577	0.026	0.1398	3.2127	0.0618	0.0195	0.265
PRMT2	0.2516	0.0048	0.0023	0.044	0	0.013	-1.0667	-0.1333	-5.5931	-0.8607	-8.285	25.5333	87.2667	-4.7324	189.133	-0.86	0.4287	-0.2933	-0.44	0.0033	23.2667	-0.1456	1.2216	4.4482	3.0843	4.9137	0.4435	-6.2491	0.5332	0.0007	0.0229	0.0529	0.4117	0.5354	0.4652	0.2235	0.3115	0.3084	0.3543	0.3372	0.478	0.2622	0.2598	0.0375	0.0958	3.0846	0.0958	0.0583	0.1667
PRMT5	0.4145	0.0244	0	0.102	0	0.0105	-0.8462	0.3462	-5.8894	-1.3686	-8.7597	25.6923	75.1795	-4.5208	270.077	-4.8564	0.9151	0.1115	-1.3872	0.0029	25.8718	-0.3182	0.447	5.4775	3.8126	8.7564	0.4469	-3.1921	0.5567	0.0001	0.0182	0.0135	0.3551	0.6315	0.3859	0.2761	0.338	0.3083	0.3541	0.3375	0.5104	0.1921	0.2976	0.0217	0.1578	3.2273	0.0245	0.0239	0.2336
PRMT6	0.3397	0	0.0116	0.0108	0	0	-1.1389	-0.2778	-5.0745	0.0057	-7.8572	24.7778	93.3056	-5.0802	178.528	0.1278	0.4275	-0.3833	-0.35	0.0029	13.4444	-0.8241	0.8766	5.7652	3.2513	6.8701	0.5012	-3.0927	0.5457	0.0001	0.0095	0.0423	0.4726	0.4851	0.2842	0.4175	0.2982	0.3089	0.3535	0.3377	0.6663	0.1433	0.1905	0.0236	0.1542	3.1722	0.1	0.0153	0.2736
PRMT7	0.3728	0	0	0.0102	0	0.0097	0.3636	-0.1818	-5.7833	-1.2196	-8.5122	32.6667	57.303	-4.5637	206.515	-0.7121	1.3015	1.103	-0.0273	0.0036	24.4545	-0.0934	0.9451	4.6046	3.4132	6.5545	0.4537	-4.3744	0.5155	0.0001	0.0416	0.0227	0.4012	0.5762	0.301	0.3611	0.3379	0.3087	0.353	0.3382	0.6235	0.1509	0.2255	0.0302	0.1492	3.2498	0.0397	0.0445	0.227
PRMT8	0.3834	0.0072	0	0.01	0	0.002	-0.4617	-0.0244	-5.7892	-1.0816	-8.4827	29.5586	76.0351	-4.7075	178.75	-1.507	0.8357	0.2493	-0.7053	0.0032	19.1604	-0.2985	0.9593	4.7518	3.2234	6.4764	0.439	-4.0235	0.5084	0.0001	0.0325	0.0577	0.4436	0.4484	0.2599	0.4011	0.2886	0.2932	0.3356	0.3208	0.6156	0.1355	0.1985	0.022	0.1149	3.0916	0.068	0.0248	0.2171
PRMT9	0.3637	0.0146	0	0.0076	0	0	-0.1132	0.0377	-6.0944	-1.2588	-8.7016	35.5472	73.8679	-4.8357	156.189	-0.4094	1.0108	0.6472	-0.234	0.0031	19.6792	-0.0949	0.8234	5.8426	3.4741	6.8945	0.439	-4.0235	0.5084	0.0001	0.0411	0.0577	0.4436	0.4484	0.2599	0.4011	0.2886	0.2932	0.3356	0.3208	0.6156	0.1355	0.1985	0.0194	0.1527	3.2349	0.0495	0.0269	0.3075
PRPF31	0.3807	0	0	0.0313	0	0	0.4	-0.1	-5.0413	-0.6109	-7.8942	31.35	53.6	-4.4304	260.85	-2.305	1.3545	0.875	-0.62	0.0037	31.2	-0.65	0.7545	4.4462	3.3997	6.638	0.1452	-6.7217	0.1861	0.0001	0.0416	0.302	0.6123	0.0853	0.0745	0.6107	0.3149	0.3093	0.353	0.338	0.8985	0.012	0.0896	0.0025	0.1333	2.9878	0.0766	0.0222	0.1852
PRR14	0.2389	0.0079	0.0016	0.0055	0	0.0006	-0.4617	-0.0244	-5.7892	-1.0816	-8.4827	29.5586	76.0351	-4.7075	178.75	-1.507	0.8357	0.2493	-0.7053	0.0032	19.1604	-0.2985	0.9593	4.7518	3.2234	6.4764	0.439	-4.0235	0.5084	0.0001	0.0325	0.0577	0.4436	0.4484	0.2599	0.4011	0.2886	0.2932	0.3356	0.3208	0.6156	0.1355	0.1985	0.022	0.1149	3.0916	0.068	0.0248	0.2171
PSIP1	0.2565	0.0616	0.0114	0.1212	0	0.0313	-0.4617	-0.0244	-5.7892	-1.0816	-8.4827	29.5586	76.0351	-4.7075	178.75	-1.507	0.8357	0.2493	-0.7053	0.0032	19.1604	-0.2985	0.9593	4.7518	3.2234	6.4764	0.439	-4.0235	0.5084	0.0001	0.0325	0.0577	0.4436	0.4484	0.2599	0.4011	0.2886	0.2932	0.3356	0.3208	0.6156	0.1355	0.1985	0.022	0.1149	3.0916	0.068	0.0248	0.2171
PWWP2A	0.2965	0.0012	0	0.0017	0	0	-0.4617	-0.0244	-5.7892	-1.0816	-8.4827	29.5586	76.0351	-4.7075	178.75	-1.507	0.8357	0.2493	-0.7053	0.0032	19.1604	-0.2985	0.9593	4.7518	3.2234	6.4764	0.439	-4.0235	0.5084	0.0001	0.0325	0.0577	0.4436	0.4484	0.2599	0.4011	0.2886	0.2932	0.3356	0.3208	0.6156	0.1355	0.1985	0.022	0.1149	3.0916	0.068	0.0248	0.2171
PWWP2B	0.1638	0.0016	0	0.0014	0	0	-0.4617	-0.0244	-5.7892	-1.0816	-8.4827	29.5586	76.0351	-4.7075	178.75	-1.507	0.8357	0.2493	-0.7053	0.0032	19.1604	-0.2985	0.9593	4.7518	3.2234	6.4764	0.439	-4.0235	0.5084	0.0001	0.0325	0.0577	0.4436	0.4484	0.2599	0.4011	0.2886	0.2932	0.3356	0.3208	0.6156	0.1355	0.1985	0.022	0.1149	3.0916	0.068	0.0248	0.2171
PWWP3A	0.1545	0.0048	0	0.0431	0	0	-0.9655	0.0517	-5.8484	-1.0093	-8.5983	28.6034	92.5517	-4.8391	222.5	-2.5259	0.419	-0.3483	-1.1966	0.0034	18.3966	-0.6865	1.5795	2.5163	2.6366	4.0463	0.2946	-4.4057	0.3744	0.0001	0.045	0.1485	0.5774	0.2742	0.1534	0.5388	0.3077	0.3088	0.3534	0.3379	0.7328	0.0864	0.1807	0.0268	0.1134	3.0596	0.0779	0.0173	0.1818
PWWP3B	0.3025	0.0007	0	0.0024	0	0	-0.4617	-0.0244	-5.7892	-1.0816	-8.4827	29.5586	76.0351	-4.7075	178.75	-1.507	0.8357	0.2493	-0.7053	0.0032	19.1604	-0.2985	0.9593	4.7518	3.2234	6.4764	0.439	-4.0235	0.5084	0.0001	0.0325	0.0577	0.4436	0.4484	0.2599	0.4011	0.2886	0.2932	0.3356	0.3208	0.6156	0.1355	0.1985	0.022	0.1149	3.0916	0.068	0.0248	0.2171
PYGO1	0.3037	0.004	0	0.0219	0	0.0017	0.3333	0.3333	-6.053	-1.6843	-8.7615	37.3333	70.3333	-4.3687	122.333	-4.1333	1.4267	1.3333	-0.2667	0.0021	13.3333	1.1778	0.8522	7.7516	3.0538	7.7516	0.439	-4.0235	0.5084	0.0001	0.0189	0.4073	0.5443	0.049	0.0143	0.866	0.1197	0.3103	0.352	0.338	0.912	0.009	0.0783	0.022	0.1555	3.262	0.0445	0.0248	0.2222
PYGO2	0.315	0.0161	0	0.0305	0	0	-1.1714	0.0286	-5.6623	-1.0125	-8.4106	30.2571	75.3429	-4.6498	230.771	-1.6571	0.7309	-0.2257	-1.0486	0.0035	19.9714	-0.7532	0.5123	6.353	3.7711	8.0841	0.4048	-4.1623	0.4976	0.0001	0.0278	0.0985	0.4467	0.4548	0.2454	0.4247	0.3298	0.309	0.3527	0.3384	0.6555	0.1213	0.2229	0.0136	0.0379	2.832	0.1864	0.0076	0.1258
RAC3	0.3362	0.0331	0	0.0398	0	0.0158	-0.4783	0.1884	-6.1377	-1.0547	-8.7747	28.3913	71.5797	-5.083	157.594	-1.9725	0.8681	0.1957	-0.6551	0.0032	16.6522	-0.2425	0.7948	4.5021	3.7279	7.3254	0.2814	-4.1648	0.3937	0.0001	0.0666	0.025	0.341	0.6339	0.2285	0.4704	0.3011	0.3093	0.3531	0.3376	0.7488	0.0723	0.1789	0.022	0.0336	1.9948	0.0667	0.0165	0.1647
RAD51	0.629	0.0159	0	0.0797	0	0	0.1111	-0.1481	-5.7529	-1.1433	-8.5457	33.1111	73.5556	-4.6096	182.074	-0.937	1.2052	0.637	-0.6963	0.0034	20.0741	-0.4306	0.3336	8.5734	3.9923	8.1156	0.4207	-4.0162	0.4799	0.0001	0.0343	0.0333	0.4729	0.4939	0.2437	0.489	0.2674	0.3093	0.3534	0.3374	0.7417	0.0728	0.1855	0.0133	0.1155	3.1239	0.0622	0.0156	0.3267
RAD54B	0.2837	0.0254	0.016	0.0897	0	0	-0.4617	-0.0244	-5.7892	-1.0816	-8.4827	29.5586	76.0351	-4.7075	178.75	-1.507	0.8357	0.2493	-0.7053	0.0032	19.1604	-0.2985	0.9593	4.7518	3.2234	6.4764	0.439	-4.0235	0.5084	0.0001	0.0325	0.0577	0.4436	0.4484	0.2599	0.4011	0.2886	0.2932	0.3356	0.3208	0.6156	0.1355	0.1985	0.022	0.1149	3.0916	0.068	0.0248	0.2171
RAD54L	0.4259	0.0178	0.0132	0.0234	0.0073	0.0063	-0.3214	-0.1071	-5.9523	-1.2262	-8.7032	34.1786	76.9286	-4.7261	181.429	-1.7786	0.7457	0.1643	-1.6036	0.0035	19.3571	-0.6688	0.7843	5.8858	3.4124	7.2286	0.2435	-4.8128	0.301	0.0001	0.0171	0.328	0.5547	0.1172	0.0869	0.5989	0.3143	0.3089	0.3529	0.3383	0.8398	0.028	0.1321	0.022	0.1908	2.7063	0.0519	0.0248	0.1185
RAD54L2	0.3955	0.0069	0.0022	0.0105	0	0	-0.6939	0.0612	-5.9219	-1.1738	-8.6889	28.4184	77.3367	-4.7481	207.388	-2.6724	0.786	0.1276	-1.0898	0.0031	21.0306	-0.4824	0.6563	6.1117	3.589	7.7914	0.5419	-4.5288	0.6119	0.0001	0.027	0.0831	0.5615	0.3554	0.228	0.4536	0.3184	0.3092	0.3529	0.338	0.6895	0.1075	0.203	0.0156	0.0957	3.113	0.0672	0.0172	0.2194
RAG1	0.3571	0.0103	0	0.0287	0.0013	0	-0.4617	-0.0244	-5.7892	-1.0816	-8.4827	29.5586	76.0351	-4.7075	178.75	-1.507	0.8357	0.2493	-0.7053	0.0032	19.1604	-0.2985	0.9593	4.7518	3.2234	6.4764	0.439	-4.0235	0.5084	0.0001	0.0325	0.0577	0.4436	0.4484	0.2599	0.4011	0.2886	0.2932	0.3356	0.3208	0.6156	0.1355	0.1985	0.022	0.1149	3.0916	0.068	0.0248	0.2171
RAG2	0.3708	0.0237	0	0.0264	0	0	-0.4617	-0.0244	-5.7892	-1.0816	-8.4827	29.5586	76.0351	-4.7075	178.75	-1.507	0.8357	0.2493	-0.7053	0.0032	19.1604	-0.2985	0.9593	4.7518	3.2234	6.4764	0.439	-4.0235	0.5084	0.0001	0.0325	0.0577	0.4436	0.4484	0.2599	0.4011	0.2886	0.2932	0.3356	0.3208	0.6156	0.1355	0.1985	0.022	0.1149	3.0916	0.068	0.0248	0.2171
RAI1	0.2115	0.0232	0.0012	0.0413	0	0.0037	-0.6	0.2	-6.0499	-1.4507	-8.813	28.4	58	-4.5992	168.8	-8	0.54	-0.04	-1.98	0.0032	19.4	0.156	1.6999	2.626	2.682	5.3808	1.5112	-4.0265	1.6698	0.0001	0.0325	0.0667	0.4583	0.4748	0.4117	0.372	0.2167	0.3103	0.3525	0.3372	0.7615	0.1078	0.1307	0.0222	0.0556	2.8595	0.0556	0.0248	0.0667
RARA	0.4971	0.0725	0.0359	0.0184	0	0	-0.929	0.1097	-5.7991	-1.1045	-8.5706	26.2903	85.6065	-4.6946	237.381	-2.8626	0.6352	-0.2284	-1.0277	0.0032	22.5935	-0.463	0.4708	7.8459	3.7693	8.1063	0.3762	-4.8441	0.49	0.0001	0.0269	0.0704	0.4534	0.4764	0.257	0.4073	0.3358	0.3088	0.3533	0.338	0.6695	0.1128	0.2178	0.0298	0.1134	3.0395	0.0904	0.0117	0.232
RB1	0.1913	0.2019	0.0087	0.3424	0	0.0281	-0.4617	-0.0244	-5.7892	-1.0816	-8.4827	29.5586	76.0351	-4.7075	178.75	-1.507	0.8357	0.2493	-0.7053	0.0032	19.1604	-0.2985	0.9593	4.7518	3.2234	6.4764	0.439	-4.0235	0.5084	0.0001	0.0325	0.0577	0.4436	0.4484	0.2599	0.4011	0.2886	0.2932	0.3356	0.3208	0.6156	0.1355	0.1985	0.022	0.1149	3.0916	0.068	0.0248	0.2171
RBBP4	0.4854	0	0.0093	0.0231	0	0	-0.4617	-1.1667	-4.8991	-0.4735	-7.6088	28.9167	83.6667	-4.4256	228.5	-1.5	0.3142	0.1667	-1.6833	0.0035	19.9167	-0.4647	0.2912	8.0692	4.2116	9.106	0.5478	-4.2662	0.7004	0.0001	0.0162	0.0474	0.5162	0.4362	0.2334	0.4481	0.3185	0.3092	0.3529	0.3381	0.7174	0.1089	0.1736	0.0191	0.1476	3.2305	0.0476	0.0524	0.1953
RBBP5	0.4401	0.0253	0	0.092	0	0.0058	-0.4617	-0.0244	-5.7892	-1.0816	-8.4827	29.5586	76.0351	-4.7075	178.75	-1.507	0.8357	0.2493	-0.7053	0.0032	19.1604	-0.2985	0.9593	4.7518	3.2234	6.4764	0.439	-4.0235	0.5084	0.0001	0.0325	0.0577	0.4436	0.4484	0.2599	0.4011	0.2886	0.2932	0.3356	0.3208	0.6156	0.1355	0.1985	0.022	0.1149	3.0916	0.068	0.0248	0.2171
RBBP7	0.5601	0.0325	0.0152	0.0258	0	0.0118	-0.881	-0.1905	-5.597	-0.9006	-8.3401	26.381	93.3095	-4.6964	224.524	-2.6238	0.4457	-0.2952	-0.8595	0.0033	19.2619	0.1883	0.3168	8.5576	3.9241	8.5132	0.8257	-1.5487	0.8733	0.0001	0.0166	0.0161	0.3101	0.6738	0.463	0.2365	0.3003	0.3088	0.3537	0.3374	0.6222	0.1729	0.2049	0.0174	0.1246	3.2299	0.0464	0.0681	0.2333
RBM15	0.2909	0.0191	0	0.0401	0	0	-0.4617	-0.0244	-5.7892	-1.0816	-8.4827	29.5586	76.0351	-4.7075	178.75	-1.507	0.8357	0.2493	-0.7053	0.0032	19.1604	-0.2985	0.9593	4.7518	3.2234	6.4764	0.439	-4.0235	0.5084	0.0001	0.0325	0.0577	0.4436	0.4484	0.2599	0.4011	0.2886	0.2932	0.3356	0.3208	0.6156	0.1355	0.1985	0.022	0.1149	3.0916	0.068	0.0248	0.2171
RBP1	0.2484	0.0049	0.013	0.0313	0.0122	0	-0.4617	-0.0244	-5.7892	-1.0816	-8.4827	29.5586	76.0351	-4.7075	178.75	-1.507	0.8357	0.2493	-0.7053	0.0032	19.1604	-0.2985	0.9593	4.7518	3.2234	6.4764	0.439	-4.0235	0.5084	0.0001	0.0325	0.0577	0.4436	0.4484	0.2599	0.4011	0.2886	0.2932	0.3356	0.3208	0.6156	0.1355	0.1985	0.022	0.1149	3.0916	0.068	0.0248	0.2171
RBP2	0.2676	0.0138	0	0.0299	0	0.0259	-0.3029	-0.0971	-5.8135	-1.1348	-8.6091	30.2457	73.8057	-4.6787	191.04	-1.3303	0.8729	0.4	-0.8989	0.0032	22.7143	-0.8098	0.8982	4.5583	3.275	6.5762	0.439	-4.0235	0.5084	0.0001	0.051	0.0577	0.4436	0.4484	0.2599	0.4011	0.2886	0.2932	0.3356	0.3208	0.6156	0.1355	0.1985	0.008	0.1254	3.0373	0.0781	0.022	0.2167
RBX1	0.4276	0	0	0.0917	0	0	-0.4617	-0.0244	-5.7892	-1.0816	-8.4827	29.5586	76.0351	-4.7075	178.75	-1.507	0.8357	0.2493	-0.7053	0.0032	19.1604	-0.2985	0.9593	4.7518	3.2234	6.4764	0.439	-4.0235	0.5084	0.0001	0.0325	0.0577	0.4436	0.4484	0.2599	0.4011	0.2886	0.2932	0.3356	0.3208	0.6156	0.1355	0.1985	0.022	0.1149	3.0916	0.068	0.0248	0.2171
RCC1	0.351	0.0064	0.0063	0.0374	0	0	-0.4617	-0.0244	-5.7892	-1.0816	-8.4827	29.5586	76.0351	-4.7075	178.75	-1.507	0.8357	0.2493	-0.7053	0.0032	19.1604	-0.2985	0.9593	4.7518	3.2234	6.4764	0.439	-4.0235	0.5084	0.0001	0.0325	0.0577	0.4436	0.4484	0.2599	0.4011	0.2886	0.2932	0.3356	0.3208	0.6156	0.1355	0.1985	0.022	0.1149	3.0916	0.068	0.0248	0.2171
RCOR1	0.3675	0	0	0.0692	0	0.0038	-0.3182	-0.0227	-5.6784	-1.0768	-8.5653	32.1818	70.7955	-4.6017	189.5	-1.7841	0.9666	0.3636	-0.275	0.0036	22.2045	-0.1263	0.6355	7.4813	3.5342	7.0849	0.2863	-5.2917	0.3589	0.0001	0.0325	0.1358	0.6232	0.241	0.145	0.544	0.311	0.3091	0.3531	0.3378	0.7523	0.0811	0.1666	0.0053	0.1893	3.0277	0.0467	0.0107	0.1773
RCOR3	0.3958	0.0092	0	0.0024	0	0.0028	-0.4617	-0.0244	-5.7892	-1.0816	-8.4827	29.5586	76.0351	-4.7075	178.75	-1.507	0.8357	0.2493	-0.7053	0.0032	19.1604	-0.2985	0.9593	4.7518	3.2234	6.4764	0.439	-4.0235	0.5084	0.0001	0.0325	0.0577	0.4436	0.4484	0.2599	0.4011	0.2886	0.2932	0.3356	0.3208	0.6156	0.1355	0.1985	0.022	0.1149	3.0916	0.068	0.0248	0.2171
RERE	0.4028	0.0344	0.0065	0.0351	0	0.0024	-0.7015	-0.1716	-5.7535	-1.1696	-8.5449	29.8657	80.4179	-4.5839	199.634	-2.503	0.7487	0.0179	-1.4866	0.0038	21.403	-0.5188	0.5503	6.5621	3.7079	7.4327	0.4187	-3.8157	0.488	0.0001	0.0353	0.0917	0.53	0.3784	0.1837	0.5141	0.3022	0.309	0.3527	0.3383	0.736	0.0784	0.1856	0.0086	0.1208	2.784	0.058	0.0451	0.1498
REST	0.1567	0.0117	0.0032	0.0672	0	0	-0.4617	-0.0244	-5.7892	-1.0816	-8.4827	29.5586	76.0351	-4.7075	178.75	-1.507	0.8357	0.2493	-0.7053	0.0032	19.1604	-0.2985	0.9593	4.7518	3.2234	6.4764	0.439	-4.0235	0.5084	0.0001	0.0325	0.0577	0.4436	0.4484	0.2599	0.4011	0.2886	0.2932	0.3356	0.3208	0.6156	0.1355	0.1985	0.022	0.1149	3.0916	0.068	0.0248	0.2171
RING1	0.3418	0.0126	0	0.0176	0	0	-0.4617	-0.0244	-5.7892	-1.0816	-8.4827	29.5586	76.0351	-4.7075	178.75	-1.507	0.8357	0.2493	-0.7053	0.0032	19.1604	-0.2985	0.9593	4.7518	3.2234	6.4764	0.439	-4.0235	0.5084	0.0001	0.0325	0.0577	0.4436	0.4484	0.2599	0.4011	0.2886	0.2932	0.3356	0.3208	0.6156	0.1355	0.1985	0.022	0.1149	3.0916	0.068	0.0248	0.2171
RIOX1	0	0	0	0	0	0	-0.4617	-0.0244	-5.7892	-1.0816	-8.4827	29.5586	76.0351	-4.7075	178.75	-1.507	0.8357	0.2493	-0.7053	0.0032	19.1604	-0.2985	0.9593	4.7518	3.2234	6.4764	0.439	-4.0235	0.5084	0.0001	0.0325	0.0577	0.4436	0.4484	0.2599	0.4011	0.2886	0.2932	0.3356	0.3208	0.6156	0.1355	0.1985	0.022	0.1149	3.0916	0.068	0.0248	0.2171
RIOX2	0.2896	0.0209	0	0.0105	0	0	-0.4617	-0.0244	-5.7892	-1.0816	-8.4827	29.5586	76.0351	-4.7075	178.75	-1.507	0.8357	0.2493	-0.7053	0.0032	19.1604	-0.2985	0.9593	4.7518	3.2234	6.4764	0.439	-4.0235	0.5084	0.0001	0.0325	0.0577	0.4436	0.4484	0.2599	0.4011	0.2886	0.2932	0.3356	0.3208	0.6156	0.1355	0.1985	0.022	0.1149	3.0916	0.068	0.0248	0.2171
RLIM	0.3815	0.0334	0	0.0241	0	0	-0.4617	-0.0244	-5.7892	-1.0816	-8.4827	29.5586	76.0351	-4.7075	178.75	-1.507	0.8357	0.2493	-0.7053	0.0032	19.1604	-0.2985	0.9593	4.7518	3.2234	6.4764	0.439	-4.0235	0.5084	0.0001	0.0325	0.0577	0.4436	0.4484	0.2599	0.4011	0.2886	0.2932	0.3356	0.3208	0.6156	0.1355	0.1985	0.022	0.1149	3.0916	0.068	0.0248	0.2171
RNASE12	0.1751	0	0	0.0083	0	0	-0.6	0.2	-6.0499	-1.4507	-8.813	28.4	58	-4.5992	168.8	-8	0.54	-0.04	-1.98	0.0032	19.4	0.156	1.6999	2.626	2.682	5.3808	1.5112	-4.0265	1.6698	0.0001	0.0325	0.0667	0.4583	0.4748	0.4117	0.372	0.2167	0.3103	0.3525	0.3372	0.7615	0.1078	0.1307	0.0222	0.0556	2.8595	0.0556	0.0248	0.0667
RNF2	0.3933	0	0	0.0824	0	0	-0.1	0.3	-6.0719	-1.0828	-8.7752	28.8	79.5	-4.9891	188.5	-3.19	0.746	0.92	-1.01	0.0023	23.7	-0.2437	0.4149	4.8741	3.7466	8.7952	0.307	-4.9583	0.4846	0.0001	0.028	0.0251	0.5066	0.4682	0.2264	0.449	0.3245	0.3085	0.3536	0.338	0.6042	0.1596	0.2363	0.022	0.1375	3.2077	0.0625	0.0125	0.1667
RNF8	0.2509	0.0075	0.0074	0.0756	0	0.0084	-0.4617	-0.0244	-5.7892	-1.0816	-8.4827	29.5586	76.0351	-4.7075	178.75	-1.507	0.8357	0.2493	-0.7053	0.0032	19.1604	-0.2985	0.9593	4.7518	3.2234	6.4764	0.439	-4.0235	0.5084	0.0001	0.0325	0.0577	0.4436	0.4484	0.2599	0.4011	0.2886	0.2932	0.3356	0.3208	0.6156	0.1355	0.1985	0.022	0.1149	3.0916	0.068	0.0248	0.2171
RNF17	0.2698	0.003	0	0.0131	0	0.0024	0.0541	-0.2568	-5.8103	-1.1506	-8.5092	30.4595	70.027	-4.6597	158.797	-1.6676	1.125	0.8311	-0.2878	0.0032	19.3108	0.0407	0.8849	4.68	3.3617	7.3371	0.6919	-4.0124	0.7437	0.0001	0.0301	0.0693	0.4892	0.4415	0.2887	0.4065	0.305	0.3088	0.3534	0.3378	0.6107	0.172	0.2173	0.0251	0.1617	3.2118	0.0363	0.0238	0.2541
RNF20	0.4115	0.0159	0.0057	0.0649	0	0.0108	-0.4617	-0.0244	-5.7892	-1.0816	-8.4827	29.5586	76.0351	-4.7075	178.75	-1.507	0.8357	0.2493	-0.7053	0.0032	19.1604	-0.2985	0.9593	4.7518	3.2234	6.4764	0.439	-4.0235	0.5084	0.0001	0.0325	0.0577	0.4436	0.4484	0.2599	0.4011	0.2886	0.2932	0.3356	0.3208	0.6156	0.1355	0.1985	0.022	0.1149	3.0916	0.068	0.0248	0.2171
RNF40	0.384	0.0147	0	0.0122	0	0.0008	-0.1545	-0.0488	-5.7185	-1.1453	-8.4614	29.6098	67.5772	-4.5732	229.398	-3.9106	0.8655	0.5447	-1.5244	0.003	24.7886	-0.298	0.5627	6.8666	3.7038	7.7229	0.417	-5.2624	0.4938	0.0001	0.0263	0.0652	0.5878	0.347	0.238	0.4345	0.3273	0.3099	0.3515	0.3386	0.6512	0.1238	0.225	0.0153	0.1731	3.0523	0.0508	0.0221	0.2019
RNF168	0.2035	0.0364	0.0043	0.015	0	0.0057	-0.4617	-0.0244	-5.7892	-1.0816	-8.4827	29.5586	76.0351	-4.7075	178.75	-1.507	0.8357	0.2493	-0.7053	0.0032	19.1604	-0.2985	0.9593	4.7518	3.2234	6.4764	0.439	-4.0235	0.5084	0.0001	0.0325	0.0577	0.4436	0.4484	0.2599	0.4011	0.2886	0.2932	0.3356	0.3208	0.6156	0.1355	0.1985	0.022	0.1149	3.0916	0.068	0.0248	0.2171
RPS6KA3	0.495	0.1084	0.0387	0.0869	0	0.0064	-0.6712	-0.0183	-5.7093	-0.9094	-8.487	28.2146	85.0731	-4.7999	199.457	-1.3228	0.9159	0.1178	-0.342	0.0032	19.6667	0.0638	0.363	8.3883	3.8617	8.5318	1.2932	-0.4907	1.3109	0.0001	0.0136	0.0301	0.391	0.5792	0.3671	0.3492	0.2838	0.3086	0.3535	0.3376	0.6007	0.2177	0.1815	0.0092	0.1347	3.251	0.0714	0.0251	0.248
RPS6KA4	0.3247	0.0525	0	0.0232	0	0	-0.7203	0.0909	-5.589	-1.1058	-8.4529	29.5245	75.0979	-4.4832	265.692	-4.2517	0.6305	0.007	-1.5916	0.0033	26.3147	-0.4213	0.8757	6.148	3.2931	6.4167	0.08	-6.8685	0.1756	0.0001	0.0217	0.0941	0.6035	0.3024	0.1311	0.551	0.318	0.3087	0.3536	0.3378	0.7211	0.0786	0.2003	0.0144	0.1002	3.0994	0.0854	0.0058	0.1899
RPS6KA5	0.4504	0.0054	0	0.0066	0	0.0009	-0.2885	-0.1923	-5.807	-1.2477	-8.528	32.8269	71.1346	-4.5594	185.731	-1.2019	1.0004	0.3192	-0.7	0.0032	22	-0.3677	0.4847	6.5284	3.7011	8.3374	0.439	-4.0235	0.5084	0.0001	0.0258	0.0577	0.4436	0.4484	0.2599	0.4011	0.2886	0.2932	0.3356	0.3208	0.6156	0.1355	0.1985	0.0209	0.1264	3.165	0.0577	0.0358	0.2249
RRP8	0.3045	0.0015	0	0.0091	0	0.005	-1.2857	-0.1429	-7.0024	-1.7193	-9.7468	26.5714	94.4286	-5.2832	119	-4.4143	0.3971	-0.7	-1.7571	0.0027	14	-0.3386	0.9288	7.7546	3.1629	7.0996	0.3495	-3.7773	0.4114	0.0001	0.0191	0.0271	0.5367	0.4359	0.1716	0.58	0.2483	0.3081	0.3541	0.3376	0.7249	0.0997	0.1757	0.022	0.1238	3.1281	0.0762	0.0095	0.2476
RSF1	0.2979	0.0521	0.0037	0.0492	0	0.0012	-0.4917	-0.1157	-5.8021	-1.1335	-8.5865	30.9463	83.2149	-4.6686	180.934	-2.3483	0.7602	0.1967	-0.9244	0.003	18.4256	-0.1467	0.8099	6.1214	3.4454	7.1207	0.3435	-4.9387	0.4032	0.0001	0.0296	0.116	0.6468	0.2372	0.1507	0.5313	0.3179	0.3089	0.353	0.3381	0.7555	0.0658	0.1787	0.0105	0.2095	2.8985	0.0414	0.0079	0.1449
RUVBL1	0.465	0	0	0.0397	0	0.0125	-0.9444	-0.0556	-6.1887	-1.2288	-8.8357	28.2778	84.5	-4.9599	107.722	1.9167	0.5128	-0.1611	1.4722	0.003	14.5556	-0.0798	0.4883	6.1338	3.7616	7.0551	0.753	-2.529	0.7992	0.0001	0.0178	0.0337	0.4321	0.5342	0.4429	0.2567	0.3005	0.309	0.3532	0.3375	0.4847	0.2307	0.2845	0.0154	0.1205	3.2007	0.0821	0.0154	0.2359
RUVBL2	0.4829	0.015	0.0076	0.0136	0	0.0137	-1.2157	0.1569	-5.3231	-0.3355	-8.1399	25.2353	88.8235	-4.9876	216.02	-1.8451	0.4237	-0.451	-0.9647	0.0029	17.4314	-0.6506	0.4071	7.2123	3.6605	7.7634	0.7625	-1.8749	0.754	0.0001	0.0242	0.0218	0.3864	0.5918	0.4678	0.2138	0.3185	0.309	0.3529	0.3381	0.5618	0.1725	0.2658	0.0042	0.1208	3.054	0.099	0.0104	0.275
SAFB	0.3026	0.0557	0.0091	0.0467	0	0.0027	-0.5047	0.0561	-5.7844	-1.1224	-8.56	30.5514	82.0093	-4.6619	235.439	-4.0523	0.7945	0.2243	-1.1187	0.0029	21.8505	0.1267	0.6506	5.8837	3.6752	8.0612	0.407	-3.6414	0.4748	0.0001	0.0364	0.1023	0.5729	0.325	0.2455	0.4192	0.3354	0.3087	0.3534	0.3379	0.7375	0.0817	0.1808	0.0057	0.2085	2.7277	0.0879	0.0293	0.1206
SAP18	0.4792	0.0296	0.0359	0.0068	0	0	-0.4617	-0.0244	-5.7892	-1.0816	-8.4827	29.5586	76.0351	-4.7075	178.75	-1.507	0.8357	0.2493	-0.7053	0.0032	19.1604	-0.2985	0.9593	4.7518	3.2234	6.4764	0.439	-4.0235	0.5084	0.0001	0.0325	0.0577	0.4436	0.4484	0.2599	0.4011	0.2886	0.2932	0.3356	0.3208	0.6156	0.1355	0.1985	0.022	0.1149	3.0916	0.068	0.0248	0.2171
SAP25	0.1591	0	0	0	0	0	-0.4617	-0.0244	-5.7892	-1.0816	-8.4827	29.5586	76.0351	-4.7075	178.75	-1.507	0.8357	0.2493	-0.7053	0.0032	19.1604	-0.2985	0.9593	4.7518	3.2234	6.4764	0.439	-4.0235	0.5084	0.0001	0.0325	0.0577	0.4436	0.4484	0.2599	0.4011	0.2886	0.2932	0.3356	0.3208	0.6156	0.1355	0.1985	0.022	0.1149	3.0916	0.068	0.0248	0.2171
SAP30	0.3714	0	0	0	0	0	-0.4617	-0.0244	-5.7892	-1.0816	-8.4827	29.5586	76.0351	-4.7075	178.75	-1.507	0.8357	0.2493	-0.7053	0.0032	19.1604	-0.2985	0.9593	4.7518	3.2234	6.4764	0.439	-4.0235	0.5084	0.0001	0.0325	0.0577	0.4436	0.4484	0.2599	0.4011	0.2886	0.2932	0.3356	0.3208	0.6156	0.1355	0.1985	0.022	0.1149	3.0916	0.068	0.0248	0.2171
SAP30L	0.2907	0	0	0.0678	0	0	-0.4617	-0.0244	-5.7892	-1.0816	-8.4827	29.5586	76.0351	-4.7075	178.75	-1.507	0.8357	0.2493	-0.7053	0.0032	19.1604	-0.2985	0.9593	4.7518	3.2234	6.4764	0.439	-4.0235	0.5084	0.0001	0.0325	0.0577	0.4436	0.4484	0.2599	0.4011	0.2886	0.2932	0.3356	0.3208	0.6156	0.1355	0.1985	0.022	0.1149	3.0916	0.068	0.0248	0.2171
SAP130	0.4115	0.005	0	0.0109	0	0.001	-0.7692	-0.0085	-5.9714	-1.291	-8.7317	29.9231	78.9316	-4.6804	194.821	-1.7256	0.6035	-0.1197	-0.9513	0.0035	22.2308	-0.575	0.5845	6.2813	3.6881	7.1476	0.5492	-2.7977	0.6017	0.0001	0.0301	0.0439	0.3591	0.5969	0.3479	0.3412	0.311	0.3098	0.3521	0.338	0.6063	0.1492	0.2445	0.0032	0.0501	2.906	0.0418	0.0253	0.205
SATB1	0.3601	0.0143	0.0054	0.0359	0	0.0055	-1	-0.0244	-6.9227	-2.1151	-9.4199	19	89	-4.8076	186	1.9	-0.88	-0.3	3.4	0.0026	17	1.6867	1.7844	0.9526	2.8482	7.5973	0.0374	-10.5272	0.118	0.0001	0.0125	0.02	0.451	0.53	0.367	0.203	0.431	0.306	0.357	0.337	0.653	0.079	0.268	0.022	0.2	3.3736	0.068	0.0667	0.2667
SATB2	0.44	0.0068	0	0.0305	0	0.0035	-0.2088	-0.1172	-5.7099	-1.0343	-8.4784	31.0073	74.022	-4.6755	178.993	-1.5227	0.8945	0.5315	-0.7487	0.0032	21.293	-0.1942	0.5408	6.7686	3.647	7.3281	0.7081	-3.4674	0.7861	0.0001	0.0198	0.0624	0.4984	0.4393	0.2557	0.4346	0.3097	0.3096	0.3524	0.338	0.6282	0.1544	0.2174	0.0073	0.1422	3.0835	0.0273	0.0489	0.2236
SCG2	0.268	0.0075	0	0.0413	0	0	-0.8922	0.0948	-5.7345	-0.9306	-8.4974	29.5603	78.7026	-4.804	188.207	-1.5526	0.6175	-0.1659	-0.8461	0.0036	19.6078	-0.1474	0.7855	4.9601	3.3949	4.8211	0.3824	-2.9877	0.4574	0.0001	0.0226	0.1124	0.4763	0.4115	0.3008	0.4023	0.2969	0.3089	0.3534	0.3378	0.6597	0.1317	0.2087	0.0141	0.1242	2.9246	0.0698	0.0151	0.1721
SCMH1	0.3538	0.0141	0	0.0212	0	0	-0.2778	0.0926	-5.6552	-1.1873	-8.4916	30.7222	66.9074	-4.4679	237.074	-1.0444	1.0717	0.3944	-0.3778	0.0034	27.0556	-0.5906	0.5447	5.814	3.5792	6.8157	0.3949	-4.646	0.4848	0.0001	0.0301	0.0459	0.492	0.4621	0.3031	0.379	0.3178	0.3084	0.3534	0.3382	0.6099	0.1494	0.2408	0.0333	0.0865	3.1314	0.064	0.0261	0.191
SCML2	0.2216	0.0068	0	0.0062	0	0.0016	-0.7692	0.1538	-6.3037	-1.3124	-8.9674	28.7692	86.4231	-4.9913	126.077	-2.3885	0.87	-0.0154	-0.7	0.0028	12.2308	-0.1564	1.4238	3.4927	2.7455	4.6338	0.2055	-6.6345	0.2625	0.0001	0.0088	0.0548	0.5554	0.3899	0.2384	0.4742	0.2874	0.3087	0.3533	0.3378	0.6962	0.1036	0.2002	0.0243	0.0849	3.1051	0.0748	0.0445	0.1939
SCML4	0.2195	0.0015	0	0.002	0	0.0006	-0.5192	0.0865	-5.6641	-1.1044	-8.4807	27.5577	70.5096	-4.5597	235.24	-2.1837	0.9019	0.2904	-0.725	0.0034	27.8365	-0.7344	1.0273	3.1583	3.1122	5.5796	0.362	-5.1977	0.462	0.0001	0.0441	0.0882	0.5628	0.3489	0.197	0.4988	0.3042	0.3087	0.3531	0.3381	0.682	0.1138	0.2041	0.0162	0.0892	3.0929	0.0703	0.0279	0.1694
SENP1	0.255	0.0121	0	0.1411	0	0.0045	-0.7143	-0.0244	-5.7472	-1.2144	-8.3568	28.0714	70.1429	-4.5328	239.071	-1.8714	0.5021	0.1571	-1.2429	0.0032	22.0714	-0.6343	0.7282	4.4787	3.6323	7.8213	0.8572	-4.0989	0.8667	0.0001	0.0168	0.0706	0.4768	0.4525	0.3409	0.3348	0.3244	0.3077	0.3551	0.3374	0.632	0.1346	0.2334	0.0233	0.1067	3.119	0.06	0.0233	0.2533
SENP3	0.2838	0.0933	0	0.0238	0	0.02	-0.4	-0.2	-5.7569	-1.3795	-8.5954	26.6	59.5	-4.3774	245.9	-2.66	0.696	0.25	-1.33	0.0034	27.1	-0.489	0.3487	6.7376	3.6414	7.2239	0.6149	-4.4558	0.7256	0.0001	0.0218	0.0422	0.526	0.4319	0.2148	0.4923	0.2928	0.3095	0.353	0.3374	0.6657	0.1127	0.2218	0.0308	0.1077	3.3296	0.0051	0.0154	0.159
SERPINA2	0.3674	0.0592	0.0046	0.056	0	0.0043	-0.3345	0.0597	-5.837	-1.1123	-8.5823	30.0358	78.6365	-4.7248	188.811	-2.0179	0.8644	0.3229	-0.7619	0.0031	19.8686	-0.1868	0.6949	5.7397	3.5814	7.3544	0.5087	-4.1135	0.6109	0.0001	0.0259	0.0331	0.431	0.5359	0.3292	0.3574	0.3134	0.3091	0.3528	0.3381	0.612	0.1523	0.2356	0.0244	0.1257	3.2009	0.0467	0.0455	0.2746
SETD1A	0.2855	0.0122	0.004	0.0267	0	0	-0.4617	-0.0244	-5.7892	-1.0816	-8.4827	29.5586	76.0351	-4.7075	178.75	-1.507	0.8357	0.2493	-0.7053	0.0032	19.1604	-0.2985	0.9593	4.7518	3.2234	6.4764	0.439	-4.0235	0.5084	0.0001	0.0325	0.0577	0.4436	0.4484	0.2599	0.4011	0.2886	0.2932	0.3356	0.3208	0.6156	0.1355	0.1985	0.022	0.1149	3.0916	0.068	0.0248	0.2171
SETD1B	0.2505	0.0085	0	0.0075	0	0.0005	-0.4617	-0.0244	-5.7892	-1.0816	-8.4827	29.5586	76.0351	-4.7075	178.75	-1.507	0.8357	0.2493	-0.7053	0.0032	19.1604	-0.2985	0.9593	4.7518	3.2234	6.4764	0.439	-4.0235	0.5084	0.0001	0.0325	0.0577	0.4436	0.4484	0.2599	0.4011	0.2886	0.2932	0.3356	0.3208	0.6156	0.1355	0.1985	0.022	0.1149	3.0916	0.068	0.0248	0.2171
SETD2	0.2666	0.1278	0.0081	0.1301	0	0.0062	-0.4617	-0.0244	-5.7892	-1.0816	-8.4827	29.5586	76.0351	-4.7075	178.75	-1.507	0.8357	0.2493	-0.7053	0.0032	19.1604	-0.2985	0.9593	4.7518	3.2234	6.4764	0.439	-4.0235	0.5084	0.0001	0.0325	0.0577	0.4436	0.4484	0.2599	0.4011	0.2886	0.2932	0.3356	0.3208	0.6156	0.1355	0.1985	0.022	0.1149	3.0916	0.068	0.0248	0.2171
SETD3	0.2892	0.0059	0	0.0192	0	0.0052	-0.4617	-0.0244	-5.7892	-1.0816	-8.4827	29.5586	76.0351	-4.7075	178.75	-1.507	0.8357	0.2493	-0.7053	0.0032	19.1604	-0.2985	0.9593	4.7518	3.2234	6.4764	0.439	-4.0235	0.5084	0.0001	0.0325	0.0577	0.4436	0.4484	0.2599	0.4011	0.2886	0.2932	0.3356	0.3208	0.6156	0.1355	0.1985	0.022	0.1149	3.0916	0.068	0.0248	0.2171
SETD4	0.303	0.0053	0	0.0061	0	0	-0.7941	-0.0294	-5.7192	-1.0142	-8.4781	30.2059	81.2353	-4.705	161.265	-1.1824	0.6694	-0.0147	-1.2265	0.0035	22.2647	-0.4306	1.1159	5.4438	3.1194	7.0259	0.4649	-4.8286	0.5394	0.0001	0.0325	0.0413	0.5179	0.4408	0.2109	0.4526	0.3365	0.3087	0.3535	0.3378	0.6386	0.1285	0.233	0.0193	0.1263	3.1671	0.0228	0.0368	0.2246
SETD5	0.2806	0.0094	0.0003	0.0187	0.0003	0.0011	-0.236	0.1124	-5.9417	-1.1974	-8.6973	32.6667	69.794	-4.7443	151.854	-2.0034	0.9857	0.4352	-0.5888	0.0032	19.779	-0.0098	0.6888	5.3644	3.538	7.4304	0.5481	-3.9161	0.6312	0.0001	0.0148	0.1061	0.5681	0.3258	0.1798	0.5103	0.31	0.3091	0.3531	0.3379	0.7121	0.0958	0.1921	0.026	0.0972	3.0233	0.0605	0.0267	0.1631
SETD6	0.2827	0.0103	0	0.0225	0	0.0019	-0.3333	-0.1333	-6.173	-1.4666	-8.9835	26.8	56.1333	-4.7065	174.267	-0.52	0.7333	0.3667	0.5133	0.003	21.2	0.2264	0.8625	4.1667	3.303	6.7104	0.6108	-4.0595	0.7091	0.0002	0.0472	0.0323	0.4457	0.5221	0.3339	0.3748	0.2912	0.3088	0.3531	0.3381	0.5937	0.1589	0.2474	0.0058	0.1449	3.0969	0.0406	0.0319	0.2754
SETD7	0.3145	0.051	0	0.0117	0	0.0064	-1.6	0.1	-5.3113	-0.589	-8.0369	21.6	120	-4.7223	389.5	-4.68	0.548	-0.89	-1.31	0.002	22	-0.0184	1.5258	1.1463	2.8348	4.1384	0.5161	-0.3918	0.5711	0.0001	0.0405	0.1778	0.6208	0.2013	0.0737	0.6629	0.2633	0.3085	0.3537	0.3378	0.8582	0.0309	0.1108	0.0074	0.1259	3.1028	0.0926	0.0248	0.1778
SETD9	0.2912	0.0074	0	0	0	0.0025	-0.4617	-0.0244	-5.7892	-1.0816	-8.4827	29.5586	76.0351	-4.7075	178.75	-1.507	0.8357	0.2493	-0.7053	0.0032	19.1604	-0.2985	0.9593	4.7518	3.2234	6.4764	0.439	-4.0235	0.5084	0.0001	0.0325	0.0577	0.4436	0.4484	0.2599	0.4011	0.2886	0.2932	0.3356	0.3208	0.6156	0.1355	0.1985	0.022	0.1149	3.0916	0.068	0.0248	0.2171
SETDB1	0.4203	0.0525	0.0045	0.0485	0.0017	0.0041	1.6667	-0.0244	-7.3838	-2.3848	-9.4058	39.6667	23.6667	-4.999	99.3333	0.7	1.4833	2.2667	0.3667	0.0018	29.6667	0.8055	0.6672	8.8468	4.8618	7.363	0.1374	-8.7836	0.2195	0.0001	0.0676	0.035	0.5583	0.4073	0.1933	0.4423	0.3637	0.3087	0.3547	0.3377	0.61	0.1387	0.252	0.022	0.0444	2.9065	0.0667	0.0248	0.3778
SETDB2	0.2047	0.0101	0	0.0108	0	0	-1	-0.0244	-3.5079	1.479	-6.6509	37	112	-4.9869	56	-1.4	-0.74	0.1	-3.7	0.0019	14	-0.65	0.6033	8.6819	3.2537	8.6819	0.0051	-4.2591	0.0659	0.0001	0.033	0.226	0.686	0.088	0.063	0.6	0.336	0.31	0.352	0.338	0.88	0.012	0.108	0.1333	0.0667	3.3736	0.0667	0.0248	0.0667
SETMAR	0.2018	0.0041	0	0.0064	0.0013	0	-0.4617	-0.0244	-5.7892	-1.0816	-8.4827	29.5586	76.0351	-4.7075	178.75	-1.507	0.8357	0.2493	-0.7053	0.0032	19.1604	-0.2985	0.9593	4.7518	3.2234	6.4764	0.439	-4.0235	0.5084	0.0001	0.0325	0.0577	0.4436	0.4484	0.2599	0.4011	0.2886	0.2932	0.3356	0.3208	0.6156	0.1355	0.1985	0.022	0.1149	3.0916	0.068	0.0248	0.2171
SF3B1	0.742	0.0099	0.0067	0.0068	0	0.0009	-0.6833	-0.1667	-5.5487	-0.9357	-8.3403	31.6	83.2	-4.6131	181.833	-2.56	0.606	0.1267	-1.1683	0.0031	19.85	-0.2832	0.4683	6.2005	3.7351	7.5419	0.439	-4.0235	0.5084	0.0001	0.0219	0.0577	0.4436	0.4484	0.2599	0.4011	0.2886	0.2932	0.3356	0.3208	0.6156	0.1355	0.1985	0.0024	0.1691	2.8865	0.0587	0.0159	0.2079
SF3B3	0.5198	0.0028	0	0.0128	0.0009	0.0018	-0.7692	-0.0085	-5.9714	-1.291	-8.7317	29.9231	78.9316	-4.6804	194.821	-1.7256	0.6035	-0.1197	-0.9513	0.0035	22.2308	-0.575	0.5845	6.2813	3.6881	7.1476	0.5492	-2.7977	0.6017	0.0001	0.0301	0.0439	0.3591	0.5969	0.3479	0.3412	0.311	0.3098	0.3521	0.338	0.6063	0.1492	0.2445	0.0032	0.0501	2.906	0.0418	0.0253	0.205
SFMBT1	0.3911	0.0049	0	0.0123	0.0015	0	-0.25	-0.5	-4.4018	0.2753	-7.214	33.5	78	-4.6771	186.5	-0.075	0.4875	0.175	-0.75	0.0035	15	-0.67	0.2629	9.538	3.7924	9.538	2.0232	1.8864	1.8181	0.0001	0.015	0.0028	0.2173	0.78	0.2653	0.3655	0.3688	0.3085	0.3548	0.3368	0.865	0.0143	0.1208	0.05	0.1167	3.2423	0.0667	0.05	0.3167
SFMBT2	0.3523	0.0019	0.0017	0.0097	0	0	1	0.5	-6.537	-1.8778	-9.2507	43.5	56.75	-4.6593	72.25	-2.2	1.4025	1.9	0.1	0.0021	19.75	0.7175	1.7656	5.8227	2.3297	4.8703	0.1104	-7.1936	0.1493	0.0001	0.0035	0.1138	0.6775	0.2093	0.0453	0.6938	0.261	0.309	0.353	0.3383	0.9033	0.011	0.0852	0.022	0.1833	3.0062	0.0167	0.0334	0.2333
SFPQ	0.369	0.0184	0.0009	0.0225	0	0	-0.4617	-0.0244	-5.7892	-1.0816	-8.4827	29.5586	76.0351	-4.7075	178.75	-1.507	0.8357	0.2493	-0.7053	0.0032	19.1604	-0.2985	0.9593	4.7518	3.2234	6.4764	0.439	-4.0235	0.5084	0.0001	0.0325	0.0577	0.4436	0.4484	0.2599	0.4011	0.2886	0.2932	0.3356	0.3208	0.6156	0.1355	0.1985	0.022	0.1149	3.0916	0.068	0.0248	0.2171
SGF29	0.5213	0.0037	0	0	0	0	-0.4617	-0.0244	-5.7892	-1.0816	-8.4827	29.5586	76.0351	-4.7075	178.75	-1.507	0.8357	0.2493	-0.7053	0.0032	19.1604	-0.2985	0.9593	4.7518	3.2234	6.4764	0.439	-4.0235	0.5084	0.0001	0.0325	0.0577	0.4436	0.4484	0.2599	0.4011	0.2886	0.2932	0.3356	0.3208	0.6156	0.1355	0.1985	0.022	0.1149	3.0916	0.068	0.0248	0.2171
SHPRH	0.3695	0.0046	0.0014	0.0118	0	0.001	-0.5	-1	-5.8546	-1.3678	-8.8084	32	51.5	-4.4868	117	-3.55	1.555	1.25	-1.15	0.0023	11	-1.0883	0.623	8.7944	3.4661	8.7944	1.032	-1.112	1.1334	0.0005	0.0121	0.0505	0.64	0.309	0.287	0.217	0.496	0.31	0.3525	0.3375	0.49	0.181	0.3285	0.022	0.1667	2.9648	0.068	0.0334	0.3
SIN3A	0.4499	0.0321	0	0.1218	0	0.0015	-1.25	-0.0244	-4.6985	-0.4077	-7.6369	33.25	111	-4.2908	103.75	-1.675	-0.07	-0.75	-3	0.0031	10.75	-1.6508	1.7849	1.7316	2.365	7.2762	1.1515	-1.0746	1.0391	0.0001	0.0149	0.0145	0.3913	0.5943	0.1745	0.5255	0.3	0.3093	0.3532	0.3375	0.7283	0.015	0.2568	0.022	0.1149	2.5767	0.068	0.0248	0.2667
SIN3B	0.2679	0.0137	0.0049	0.0295	0	0.0015	0.1111	-0.0111	-5.9005	-1.2937	-8.6482	33.1222	64.7778	-4.6067	210.411	-2.6178	1.0866	0.8078	-0.8911	0.0032	27.6667	-0.2467	0.913	4.9917	3.3468	6.4994	0.4621	-4.5445	0.5557	0.0001	0.0343	0.057	0.509	0.4341	0.2278	0.4474	0.325	0.3086	0.3536	0.3378	0.66	0.1171	0.2228	0.0275	0.1684	3.0684	0.0369	0.031	0.217
SIRT1	0.4199	0.0377	0	0.0652	0	0.0053	-0.8571	-0.1905	-5.8573	-1.2553	-8.6425	30.9048	92.619	-4.6021	200.286	-2.1381	0.4857	-0.1905	-1.881	0.0033	20.0476	-0.7725	0.6877	5.8341	3.631	7.5435	0.4907	-3.6518	0.5822	0.0001	0.0706	0.0651	0.5202	0.4147	0.197	0.4717	0.3311	0.3084	0.354	0.3377	0.6881	0.0989	0.2129	0.0333	0.1857	3.1486	0.0572	0.0214	0.2191
SIRT2	0.3828	0.0115	0	0.0444	0	0.0186	-0.4617	-0.0244	-5.7892	-1.0816	-8.4827	29.5586	76.0351	-4.7075	178.75	-1.507	0.8357	0.2493	-0.7053	0.0032	19.1604	-0.2985	0.9593	4.7518	3.2234	6.4764	0.439	-4.0235	0.5084	0.0001	0.0325	0.0577	0.4436	0.4484	0.2599	0.4011	0.2886	0.2932	0.3356	0.3208	0.6156	0.1355	0.1985	0.022	0.1149	3.0916	0.068	0.0248	0.2171
SIRT3	0.3763	0.0337	0	0.0076	0	0.0035	-0.7941	0.0441	-5.4865	-0.6675	-8.2811	27.8235	79.2059	-4.8189	211.735	-4.0088	0.9969	-0.2162	-1.8235	0.0036	20.5294	-0.9376	0.9514	3.3326	3.2309	7.2593	0.5277	-3.3474	0.6109	0.0001	0.1267	0.0311	0.4539	0.5152	0.3412	0.3653	0.2935	0.3084	0.354	0.3374	0.591	0.1842	0.2249	0.0065	0.1502	3.0086	0.0777	0.0266	0.31
SIRT4	0.3739	0.0081	0	0.0277	0	0.0102	-0.4617	-0.0244	-5.7892	-1.0816	-8.4827	29.5586	76.0351	-4.7075	178.75	-1.507	0.8357	0.2493	-0.7053	0.0032	19.1604	-0.2985	0.9593	4.7518	3.2234	6.4764	0.439	-4.0235	0.5084	0.0001	0.0325	0.0577	0.4436	0.4484	0.2599	0.4011	0.2886	0.2932	0.3356	0.3208	0.6156	0.1355	0.1985	0.022	0.1149	3.0916	0.068	0.0248	0.2171
SIRT5	0.4036	0.0334	0	0.0504	0	0	-0.4617	-0.0244	-5.7892	-1.0816	-8.4827	29.5586	76.0351	-4.7075	178.75	-1.507	0.8357	0.2493	-0.7053	0.0032	19.1604	-0.2985	0.9593	4.7518	3.2234	6.4764	0.439	-4.0235	0.5084	0.0001	0.0325	0.0577	0.4436	0.4484	0.2599	0.4011	0.2886	0.2932	0.3356	0.3208	0.6156	0.1355	0.1985	0.022	0.1149	3.0916	0.068	0.0248	0.2171
SIRT6	0.2917	0.049	0	0.0356	0	0	-0.9375	0.0313	-6.0581	-0.984	-8.7749	25.375	77.2813	-5.0742	168.844	-2.6156	1.0512	-0.0406	-1.3906	0.0029	15.6875	-0.0148	0.9169	5.8	3.3615	6.1747	0.3266	-4.419	0.4241	0.0001	0.1004	0.0588	0.5165	0.4248	0.1878	0.4903	0.3218	0.309	0.3534	0.3378	0.7338	0.1012	0.165	0.019	0.1016	2.9979	0.0683	0.0222	0.2365
SIRT7	0.3555	0.0328	0	0.0139	0	0	-0.4617	-0.0244	-5.7892	-1.0816	-8.4827	29.5586	76.0351	-4.7075	178.75	-1.507	0.8357	0.2493	-0.7053	0.0032	19.1604	-0.2985	0.9593	4.7518	3.2234	6.4764	0.439	-4.0235	0.5084	0.0001	0.0325	0.0577	0.4436	0.4484	0.2599	0.4011	0.2886	0.2932	0.3356	0.3208	0.6156	0.1355	0.1985	0.022	0.1149	3.0916	0.068	0.0248	0.2171
SKP1	0.3722	0	0	0.0416	0	0	-0.4617	-0.0244	-5.7892	-1.0816	-8.4827	29.5586	76.0351	-4.7075	178.75	-1.507	0.8357	0.2493	-0.7053	0.0032	19.1604	-0.2985	0.9593	4.7518	3.2234	6.4764	0.439	-4.0235	0.5084	0.0001	0.0325	0.0577	0.4436	0.4484	0.2599	0.4011	0.2886	0.2932	0.3356	0.3208	0.6156	0.1355	0.1985	0.022	0.1149	3.0916	0.068	0.0248	0.2171
SLC25A15	0.4302	0	0	0.028	0.0019	0	-0.4617	-0.0244	-5.7892	-1.0816	-8.4827	29.5586	76.0351	-4.7075	178.75	-1.507	0.8357	0.2493	-0.7053	0.0032	19.1604	-0.2985	0.9593	4.7518	3.2234	6.4764	0.439	-4.0235	0.5084	0.0001	0.0325	0.0577	0.4436	0.4484	0.2599	0.4011	0.2886	0.2932	0.3356	0.3208	0.6156	0.1355	0.1985	0.022	0.1149	3.0916	0.068	0.0248	0.2171
SLF1	0.2859	0.0046	0	0.0033	0	0	-0.4617	-0.0244	-5.7892	-1.0816	-8.4827	29.5586	76.0351	-4.7075	178.75	-1.507	0.8357	0.2493	-0.7053	0.0032	19.1604	-0.2985	0.9593	4.7518	3.2234	6.4764	0.439	-4.0235	0.5084	0.0001	0.0325	0.0577	0.4436	0.4484	0.2599	0.4011	0.2886	0.2932	0.3356	0.3208	0.6156	0.1355	0.1985	0.022	0.1149	3.0916	0.068	0.0248	0.2171
SMAP2	0.2765	0.0119	0	0.0366	0	0.0056	-0.6849	0.0274	-5.5679	-0.7355	-8.354	31.2055	87	-4.8324	150.123	-1.4507	0.427	-0.2589	-1.3986	0.0032	17.8082	-0.9299	0.5824	7.2903	3.6737	7.8458	0.4418	-4.7221	0.55	0.0001	0.0206	0.0889	0.6051	0.306	0.1831	0.4808	0.3361	0.3088	0.3532	0.3379	0.6781	0.106	0.2159	0.0064	0.1703	3.1321	0.0586	0.0321	0.2273
SMARCA1	0.4208	0.0482	0.001	0.0833	0	0.0192	-0.4617	-0.0244	-5.7892	-1.0816	-8.4827	29.5586	76.0351	-4.7075	178.75	-1.507	0.8357	0.2493	-0.7053	0.0032	19.1604	-0.2985	0.9593	4.7518	3.2234	6.4764	0.439	-4.0235	0.5084	0.0001	0.0325	0.0577	0.4436	0.4484	0.2599	0.4011	0.2886	0.2932	0.3356	0.3208	0.6156	0.1355	0.1985	0.022	0.1149	3.0916	0.068	0.0248	0.2171
SMARCA2	0.3645	0.006	0.0021	0.0203	0	0.0044	0.2692	0.0385	-5.9344	-1.4593	-8.7234	31.3205	64.9615	-4.475	174.103	-4.1603	1.2527	0.9346	-1.7167	0.0035	21.5897	-0.3773	0.5754	3.6976	3.6123	6.8298	0.1987	-5.7087	0.2827	0.0001	0.0413	0.1165	0.6333	0.2504	0.1186	0.5574	0.324	0.3089	0.3531	0.338	0.8036	0.0433	0.1532	0.0046	0.2172	2.899	0.0654	0.0099	0.1855
SMARCA4	0.3403	0.0595	0.0117	0.0729	0	0.0038	-0.4617	-0.0244	-5.7892	-1.0816	-8.4827	29.5586	76.0351	-4.7075	178.75	-1.507	0.8357	0.2493	-0.7053	0.0032	19.1604	-0.2985	0.9593	4.7518	3.2234	6.4764	0.439	-4.0235	0.5084	0.0001	0.0325	0.0577	0.4436	0.4484	0.2599	0.4011	0.2886	0.2932	0.3356	0.3208	0.6156	0.1355	0.1985	0.022	0.1149	3.0916	0.068	0.0248	0.2171
SMARCA5	0.4421	0.0093	0	0.0179	0	0.008	-0.4617	-0.0244	-5.7892	-1.0816	-8.4827	29.5586	76.0351	-4.7075	178.75	-1.507	0.8357	0.2493	-0.7053	0.0032	19.1604	-0.2985	0.9593	4.7518	3.2234	6.4764	0.439	-4.0235	0.5084	0.0001	0.0325	0.0577	0.4436	0.4484	0.2599	0.4011	0.2886	0.2932	0.3356	0.3208	0.6156	0.1355	0.1985	0.022	0.1149	3.0916	0.068	0.0248	0.2171
SMARCAD1	0.3599	0.0199	0.0056	0.0099	0	0.0058	-0.4617	-0.0244	-5.7892	-1.0816	-8.4827	29.5586	76.0351	-4.7075	178.75	-1.507	0.8357	0.2493	-0.7053	0.0032	19.1604	-0.2985	0.9593	4.7518	3.2234	6.4764	0.439	-4.0235	0.5084	0.0001	0.0325	0.0577	0.4436	0.4484	0.2599	0.4011	0.2886	0.2932	0.3356	0.3208	0.6156	0.1355	0.1985	0.022	0.1149	3.0916	0.068	0.0248	0.2171
SMARCAL1	0.2875	0.0137	0	0.0371	0	0.0123	-0.4617	-0.0244	-5.7892	-1.0816	-8.4827	29.5586	76.0351	-4.7075	178.75	-1.507	0.8357	0.2493	-0.7053	0.0032	19.1604	-0.2985	0.9593	4.7518	3.2234	6.4764	0.439	-4.0235	0.5084	0.0001	0.0325	0.0577	0.4436	0.4484	0.2599	0.4011	0.2886	0.2932	0.3356	0.3208	0.6156	0.1355	0.1985	0.022	0.1149	3.0916	0.068	0.0248	0.2171
SMARCB1	0.3246	0.2302	0.0146	0.1548	0	0.0026	-0.6313	0.1656	-5.9192	-1.2608	-8.6953	25.6469	73.6906	-4.6583	257.994	-6.3434	0.6173	0.0294	-1.5653	0.0027	26.6406	0.0996	0.6018	6.133	3.7146	7.7956	1.3365	0.1915	1.4842	0.0001	0.0245	0.0157	0.334	0.6501	0.1662	0.5208	0.3128	0.3077	0.3554	0.3368	0.7094	0.0877	0.2028	0.0176	0.1237	2.9295	0.0517	0.0072	0.2143
SMARCC1	0.3623	0.0231	0	0.0187	0	0.0097	-0.4617	-0.0244	-5.7892	-1.0816	-8.4827	29.5586	76.0351	-4.7075	178.75	-1.507	0.8357	0.2493	-0.7053	0.0032	19.1604	-0.2985	0.9593	4.7518	3.2234	6.4764	0.439	-4.0235	0.5084	0.0001	0.0325	0.0577	0.4436	0.4484	0.2599	0.4011	0.2886	0.2932	0.3356	0.3208	0.6156	0.1355	0.1985	0.022	0.1149	3.0916	0.068	0.0248	0.2171
SMARCC2	0.3402	0.0115	0.0038	0.0208	0	0.002	-0.4762	-0.0476	-6.6882	-2.1352	-9.4998	26.8095	55.5238	-4.553	131.429	0.3619	1.5486	0.4905	-0.6762	0.0038	17.2857	-0.5214	0.5098	3.9504	3.6245	7.8668	0.439	-4.0235	0.5084	0.0001	0.0405	0.0577	0.4436	0.4484	0.2599	0.4011	0.2886	0.2932	0.3356	0.3208	0.6156	0.1355	0.1985	0.022	0.0333	2.4684	0.0938	0.05	0.1875
SMARCD1	0.4786	0.0097	0	0.0436	0.0007	0.0031	-0.58	-0.1	-6.2254	-1.4095	-8.8526	30.44	74.2	-4.8159	153.22	-1.42	0.866	0.29	-0.66	0.0027	16.96	-0.0203	0.3095	8.024	4.0771	9.1746	0.6334	-2.6681	0.7164	0.0001	0.0189	0.0405	0.4837	0.4757	0.2364	0.4499	0.3136	0.309	0.3533	0.3378	0.6384	0.1525	0.2091	0.0161	0.1115	3.175	0.0356	0.0264	0.2368
SMARCD2	0.3559	0.0117	0	0.0621	0	0.0026	-1	0.4615	-5.4861	-0.7034	-8.2815	28.1385	86.3231	-4.7827	249.631	-2.4462	0.3978	-0.1985	-0.4877	0.003	21.8923	-0.2374	0.5353	6.6138	3.6183	7.4669	0.3894	-4.0904	0.4337	0.0001	0.0202	0.0676	0.5328	0.3997	0.1644	0.4932	0.3423	0.3095	0.3526	0.3379	0.7302	0.0595	0.2104	0.0104	0.1108	3.0749	0.0823	0.0104	0.2069
SMARCD3	0.3706	0.0049	0	0.065	0	0.0051	-0.4617	-0.0244	-5.7892	-1.0816	-8.4827	29.5586	76.0351	-4.7075	178.75	-1.507	0.8357	0.2493	-0.7053	0.0032	19.1604	-0.2985	0.9593	4.7518	3.2234	6.4764	0.439	-4.0235	0.5084	0.0001	0.0325	0.0577	0.4436	0.4484	0.2599	0.4011	0.2886	0.2932	0.3356	0.3208	0.6156	0.1355	0.1985	0.022	0.1149	3.0916	0.068	0.0248	0.2171
SMARCE1	0.3322	0.0452	0	0.0921	0	0.0263	-0.5059	-0.1882	-5.4754	-0.9789	-8.2217	29.9765	83.8	-4.4965	263.329	-1.7882	0.7579	0.16	-0.88	0.0034	22.5059	0.1179	0.6463	6.3127	3.689	8.5754	0.5564	-3.9793	0.6485	0.0001	0.022	0.1449	0.5514	0.3039	0.1812	0.5268	0.292	0.3093	0.353	0.3375	0.7336	0.105	0.1614	0.0036	0.2426	2.8641	0.0631	0.0174	0.1603
SMN1	0	0	0	0.2043	0	0	-0.4617	-0.0244	-5.7892	-1.0816	-8.4827	29.5586	76.0351	-4.7075	178.75	-1.507	0.8357	0.2493	-0.7053	0.0032	19.1604	-0.2985	0.3814	-0.0537	3.9287	8.8584	1.2823	-0.9195	1.3953	0.0001	0.0811	0.007	0.242	0.751	0.529	0.195	0.276	0.307	0.354	0.339	0.129	0.507	0.363	0.0667	0.0667	2.0865	0.0667	0.0248	0.2
SMN2	0	0	0	0	0	0	-0.4617	-0.0244	-5.7892	-1.0816	-8.4827	29.5586	76.0351	-4.7075	178.75	-1.507	0.8357	0.2493	-0.7053	0.0032	19.1604	-0.2985	0.3814	-0.0537	3.9287	8.8584	1.2823	-0.9195	1.3953	0.0001	0.0811	0.007	0.242	0.751	0.529	0.195	0.276	0.307	0.354	0.339	0.129	0.507	0.363	0.0667	0.0667	2.0865	0.0667	0.0248	0.2
SMNDC1	0.3723	0	0	0	0	0.0084	-0.4617	-0.0244	-5.7892	-1.0816	-8.4827	29.5586	76.0351	-4.7075	178.75	-1.507	0.8357	0.2493	-0.7053	0.0032	19.1604	-0.2985	0.9593	4.7518	3.2234	6.4764	0.439	-4.0235	0.5084	0.0001	0.0325	0.0577	0.4436	0.4484	0.2599	0.4011	0.2886	0.2932	0.3356	0.3208	0.6156	0.1355	0.1985	0.022	0.1149	3.0916	0.068	0.0248	0.2171
SMS	0.4314	0.0693	0	0.0812	0	0.0001	-0.7619	-0.1905	-5.591	-0.9328	-8.2596	26.2857	91.619	-4.6583	233.476	-0.6333	0.87	0.2	-0.0333	0.003	19.0952	0.103	0.5185	7.2196	3.7545	8.9375	0.8853	-2.2216	0.9155	0.0001	0.0228	0.0285	0.4082	0.5635	0.3359	0.3956	0.2686	0.3087	0.3533	0.3379	0.6413	0.1463	0.2125	0.0361	0.1639	3.1956	0.0778	0.0056	0.3
SMYD1	0.4021	0.0062	0	0.021	0.0021	0	-0.7164	-0.0597	-5.8266	-1.1633	-8.5755	30.2388	83.5821	-4.6633	242.806	-1.3776	0.7524	0.1657	-0.6284	0.0031	18.6418	-0.3339	0.7111	6.3141	3.5414	7.467	0.4762	-4.1129	0.5659	0.0001	0.0577	0.0486	0.4918	0.4598	0.2445	0.4552	0.3004	0.3089	0.3534	0.3379	0.6456	0.1395	0.2147	0.0236	0.1341	3.1525	0.0407	0.0276	0.2594
SMYD2	0.3299	0	0	0.0414	0	0.0072	-0.4617	-0.0244	-5.7892	-1.0816	-8.4827	29.5586	76.0351	-4.7075	178.75	-1.507	0.8357	0.2493	-0.7053	0.0032	19.1604	-0.2985	0.9593	4.7518	3.2234	6.4764	0.439	-4.0235	0.5084	0.0001	0.0325	0.0577	0.4436	0.4484	0.2599	0.4011	0.2886	0.2932	0.3356	0.3208	0.6156	0.1355	0.1985	0.022	0.1149	3.0916	0.068	0.0248	0.2171
SMYD3	0.3816	0.0277	0	0.0379	0	0.0143	-0.4617	-0.0244	-5.7892	-1.0816	-8.4827	29.5586	76.0351	-4.7075	178.75	-1.507	0.8357	0.2493	-0.7053	0.0032	19.1604	-0.2985	1.1494	-0.2104	3.1814	6.4861	0.8378	-2.1425	0.5869	0.0017	0.0189	0.021	0.439	0.541	0.433	0.226	0.342	0.308	0.353	0.339	0.854	0.015	0.131	0.022	0.1333	3.1396	0.0667	0.0248	0.2
SMYD4	0.2614	0.0048	0	0.0024	0	0.0014	-0.4617	-0.0244	-5.7892	-1.0816	-8.4827	29.5586	76.0351	-4.7075	178.75	-1.507	0.8357	0.2493	-0.7053	0.0032	19.1604	-0.2985	0.9593	4.7518	3.2234	6.4764	0.439	-4.0235	0.5084	0.0001	0.0325	0.0577	0.4436	0.4484	0.2599	0.4011	0.2886	0.2932	0.3356	0.3208	0.6156	0.1355	0.1985	0.022	0.1149	3.0916	0.068	0.0248	0.2171
SMYD5	0.4186	0	0	0.0026	0	0	-0.4617	-0.0244	-5.7892	-1.0816	-8.4827	29.5586	76.0351	-4.7075	178.75	-1.507	0.8357	0.2493	-0.7053	0.0032	19.1604	-0.2985	0.9593	4.7518	3.2234	6.4764	0.439	-4.0235	0.5084	0.0001	0.0325	0.0577	0.4436	0.4484	0.2599	0.4011	0.2886	0.2932	0.3356	0.3208	0.6156	0.1355	0.1985	0.022	0.1149	3.0916	0.068	0.0248	0.2171
SNAI2	0.3568	0.0122	0	0.0303	0	0.0057	-0.4617	-0.0244	-5.7892	-1.0816	-8.4827	29.5586	76.0351	-4.7075	178.75	-1.507	0.8357	0.2493	-0.7053	0.0032	19.1604	-0.2985	0.9593	4.7518	3.2234	6.4764	0.439	-4.0235	0.5084	0.0001	0.0325	0.0577	0.4436	0.4484	0.2599	0.4011	0.2886	0.2932	0.3356	0.3208	0.6156	0.1355	0.1985	0.022	0.1149	3.0916	0.068	0.0248	0.2171
SND1	0.4207	0.0181	0	0.0363	0	0.014	-0.4617	-0.0244	-5.7892	-1.0816	-8.4827	29.5586	76.0351	-4.7075	178.75	-1.507	0.8357	0.2493	-0.7053	0.0032	19.1604	-0.2985	0.9593	4.7518	3.2234	6.4764	0.439	-4.0235	0.5084	0.0001	0.0325	0.0577	0.4436	0.4484	0.2599	0.4011	0.2886	0.2932	0.3356	0.3208	0.6156	0.1355	0.1985	0.022	0.1149	3.0916	0.068	0.0248	0.2171
SNRPB2	0.3666	0	0.0012	0.0028	0	0.0109	-0.7059	0.2353	-6.2018	-1.1987	-8.9675	31.3922	79.6863	-5.0032	137.784	-2.1667	1.0249	0.0686	-0.5059	0.0034	19.8824	-0.2129	0.5026	5.1266	3.74	8.5573	0.5965	-3.4437	0.6722	0.0001	0.01	0.1249	0.5259	0.3493	0.1547	0.5358	0.3095	0.3093	0.353	0.3377	0.7147	0.0883	0.1968	0.0189	0.1564	3.0584	0.0403	0.0272	0.1687
SP1	0.2563	0.0222	0	0.0898	0	0.0034	-0.4617	-0.0244	-5.7892	-1.0816	-8.4827	29.5586	76.0351	-4.7075	178.75	-1.507	0.8357	0.2493	-0.7053	0.0032	19.1604	-0.2985	0.9593	4.7518	3.2234	6.4764	0.439	-4.0235	0.5084	0.0001	0.0325	0.0577	0.4436	0.4484	0.2599	0.4011	0.2886	0.2932	0.3356	0.3208	0.6156	0.1355	0.1985	0.022	0.1149	3.0916	0.068	0.0248	0.2171
SP100	0.155	0.0149	0.0047	0.0361	0	0.007	0.4286	-0.1429	-6.0981	-1.2638	-8.6577	29.2857	59.8571	-4.8343	89.2857	-3.7857	0.7371	1.2857	-0.8714	0.0031	14.2857	0.4405	1.8486	1.9556	2.4489	4.4017	0.2719	-7.8702	0.3689	0.0001	0.0691	0.0706	0.6448	0.2844	0.1064	0.6264	0.267	0.3101	0.3518	0.338	0.8122	0.0469	0.1408	0.0222	0.0667	2.7009	0.0371	0.0371	0.0889
SP110	0.2062	0.0015	0	0.0308	0.0016	0.0294	-0.303	0.2727	-5.9344	-1.1718	-8.6511	30.4394	80.1212	-4.7625	207.636	-3.1697	0.6529	0.3303	-0.9939	0.0026	24.0606	-0.3937	1.8303	2.2388	2.4253	4.611	0.1869	-5.4458	0.2763	0.0001	0.0858	0.0897	0.6119	0.2984	0.1852	0.4787	0.3359	0.3087	0.3535	0.3379	0.6864	0.0905	0.2231	0.0462	0.0983	3.1131	0.0855	0.0086	0.1667
SP140	0.1394	0.0056	0	0.0084	0	0.0006	-0.3844	-0.2443	-5.6513	-0.9733	-8.3872	31.886	73.8567	-4.6781	201.218	-1.1814	0.9732	0.4065	-0.8091	0.0033	18.6482	-0.4367	1.4609	3.069	2.7804	5.0898	0.5778	-4.449	0.6425	0.0001	0.0301	0.0908	0.5429	0.3663	0.2121	0.4642	0.3237	0.3089	0.3531	0.338	0.7043	0.0981	0.1976	0.0534	0.1571	3.0816	0.0766	0.0163	0.1924
SP140L	0.1419	0.0009	0	0.0018	0	0	-0.0323	-0.0244	-5.9713	-1.2398	-8.5644	27.3871	75.6774	-4.7315	194.742	-2.2355	0.9574	0.5226	-0.5484	0.0033	22.7419	0.1991	1.7251	1.4729	2.6461	5.3505	0.4711	-5.6384	0.5816	0.0001	0.0139	0.0602	0.5086	0.4311	0.2852	0.3701	0.3448	0.3091	0.3527	0.3382	0.62	0.1438	0.2362	0.0333	0.1544	3.174	0.0491	0.0193	0.2316
SPEN	0.2671	0.0539	0.004	0.0614	0	0.0005	-0.4617	-0.0244	-5.7892	-1.0816	-8.4827	29.5586	76.0351	-4.7075	178.75	-1.507	0.8357	0.2493	-0.7053	0.0032	19.1604	-0.2985	0.9593	4.7518	3.2234	6.4764	0.439	-4.0235	0.5084	0.0001	0.0325	0.0577	0.4436	0.4484	0.2599	0.4011	0.2886	0.2932	0.3356	0.3208	0.6156	0.1355	0.1985	0.022	0.1149	3.0916	0.068	0.0248	0.2171
SPOP	0.735	0.0056	0.0044	0.0206	0	0.0059	-0.4617	-0.0244	-5.7892	-1.0816	-8.4827	29.5586	76.0351	-4.7075	178.75	-1.507	0.8357	0.2493	-0.7053	0.0032	19.1604	-0.2985	0.9593	4.7518	3.2234	6.4764	0.439	-4.0235	0.5084	0.0001	0.0325	0.0577	0.4436	0.4484	0.2599	0.4011	0.2886	0.2932	0.3356	0.3208	0.6156	0.1355	0.1985	0.022	0.1149	3.0916	0.068	0.0248	0.2171
SPP1	0.2578	0.0359	0.0063	0.025	0	0.0041	-0.4617	-0.0244	-5.7892	-1.0816	-8.4827	29.5586	76.0351	-4.7075	178.75	-1.507	0.8357	0.2493	-0.7053	0.0032	19.1604	-0.2985	0.9593	4.7518	3.2234	6.4764	0.439	-4.0235	0.5084	0.0001	0.0325	0.0577	0.4436	0.4484	0.2599	0.4011	0.2886	0.2932	0.3356	0.3208	0.6156	0.1355	0.1985	0.022	0.1149	3.0916	0.068	0.0248	0.2171
SRCAP	0.2667	0.0407	0.0011	0.0482	0	0.0015	-0.717	0.0566	-5.7299	-1.0515	-8.5573	30.066	77.4387	-4.6784	195.467	-2.1991	0.7965	-0.009	-1.0047	0.0036	20.3962	-0.4164	0.7095	6.4226	3.4702	7.3046	0.4601	-4.7581	0.5251	0.0001	0.0342	0.1026	0.6027	0.2947	0.2072	0.4677	0.3251	0.3095	0.3523	0.3382	0.6951	0.1036	0.2013	0.0089	0.0909	2.7686	0.0749	0.0107	0.1917
SRSF1	0.366	0.0604	0	0.0666	0	0	-0.4617	-0.0244	-5.7892	-1.0816	-8.4827	29.5586	76.0351	-4.7075	178.75	-1.507	0.8357	0.2493	-0.7053	0.0032	19.1604	-0.2985	0.9593	4.7518	3.2234	6.4764	0.439	-4.0235	0.5084	0.0001	0.0325	0.0577	0.4436	0.4484	0.2599	0.4011	0.2886	0.2932	0.3356	0.3208	0.6156	0.1355	0.1985	0.022	0.1149	3.0916	0.068	0.0248	0.2171
SRSF3	0.4558	0.0382	0.0079	0.0431	0.0082	0	-0.4617	-0.0244	-5.7892	-1.0816	-8.4827	29.5586	76.0351	-4.7075	178.75	-1.507	0.8357	0.2493	-0.7053	0.0032	19.1604	-0.2985	0.2328	-0.0301	3.3382	9.7536	0.1011	-3.0501	0.1403	0.0001	0.0066	0.171	0.627	0.202	0.076	0.688	0.237	0.309	0.354	0.336	0.852	0.028	0.12	0.022	0.1333	3.1396	0.0667	0.0248	0.2
SS18L1	0.2621	0.003	0	0.0084	0	0.0021	-0.7805	-0.1707	-5.1114	-0.4518	-7.9969	30.122	87.3659	-4.6596	240.195	2.1	0.8322	-0.1634	-0.3902	0.0037	22.3659	-1.4272	0.8984	4.0872	3.0993	5.495	0.4407	-3.2859	0.4666	0.0001	0.0381	0.0249	0.3214	0.6537	0.2259	0.463	0.3111	0.3093	0.353	0.3378	0.7237	0.0789	0.1975	0.004	0.0299	2.7039	0.1373	0.0239	0.0896
SS18L2	0.3548	0	0	0	0	0	-0.4617	-0.0244	-5.7892	-1.0816	-8.4827	29.5586	76.0351	-4.7075	178.75	-1.507	0.8357	0.2493	-0.7053	0.0032	19.1604	-0.2985	0.9593	4.7518	3.2234	6.4764	0.439	-4.0235	0.5084	0.0001	0.0325	0.0577	0.4436	0.4484	0.2599	0.4011	0.2886	0.2932	0.3356	0.3208	0.6156	0.1355	0.1985	0.022	0.1149	3.0916	0.068	0.0248	0.2171
SSRP1	0.4043	0.0143	0.0013	0.0458	0	0	-0.4617	-0.0244	-5.7892	-1.0816	-8.4827	29.5586	76.0351	-4.7075	178.75	-1.507	0.8357	0.2493	-0.7053	0.0032	19.1604	-0.2985	0.9593	4.7518	3.2234	6.4764	0.439	-4.0235	0.5084	0.0001	0.0325	0.0577	0.4436	0.4484	0.2599	0.4011	0.2886	0.2932	0.3356	0.3208	0.6156	0.1355	0.1985	0.022	0.1149	3.0916	0.068	0.0248	0.2171
STK4	0.4198	0.0173	0	0.059	0	0.0034	-0.5	-0.0244	-6.0674	-1.2644	-8.7242	32.5	76	-4.803	169.571	-2.6929	0.7271	0.2929	-1.3571	0.0033	18.1429	-0.5266	0.6588	7.7044	3.6922	7.8858	0.1187	-7.6869	0.2115	0.0001	0.0278	0.0666	0.5932	0.3402	0.0976	0.6164	0.286	0.3086	0.3538	0.3377	0.7748	0.0552	0.1698	0.0063	0.1875	3.1063	0.0458	0.0125	0.1979
STK31	0.3213	0.0037	0.0011	0.0149	0	0.0039	-0.4617	-0.0244	-5.7892	-1.0816	-8.4827	29.5586	76.0351	-4.7075	178.75	-1.507	0.8357	0.2493	-0.7053	0.0032	19.1604	-0.2985	0.9593	4.7518	3.2234	6.4764	0.439	-4.0235	0.5084	0.0001	0.0325	0.0577	0.4436	0.4484	0.2599	0.4011	0.2886	0.2932	0.3356	0.3208	0.6156	0.1355	0.1985	0.022	0.1149	3.0916	0.068	0.0248	0.2171
SUDS3	0.3989	0	0	0.0393	0.0015	0	-0.1667	0.1667	-6.0316	-1.3766	-8.8921	34.0833	57.4167	-4.655	167.833	-4.8833	0.7692	0.2917	-1.675	0.0036	22.0833	-0.11	0.4674	5.8472	3.6426	6.1251	0.5065	-4.0164	0.6115	0.0001	0.0146	0.0889	0.484	0.427	0.279	0.3916	0.3295	0.309	0.3534	0.3375	0.6104	0.1631	0.2266	0.022	0.1	2.9655	0.0222	0.0222	0.1815
SUPT3H	0.4193	0.0109	0	0.0265	0.0017	0.0049	-0.25	-0.0244	-6.5831	-1.5744	-9.1134	32.6667	69.5833	-5.0087	113.917	-1	0.7675	0.625	0.025	0.003	14.9167	0.0264	0.6894	5.7366	3.6188	7.169	0.3329	-5.2457	0.3532	0.0001	0.0313	0.0866	0.5152	0.3982	0.2639	0.4407	0.2954	0.3093	0.3525	0.3381	0.7372	0.0589	0.2041	0.0292	0.1125	3.1993	0.05	0.0458	0.225
SUPT6H	0.4236	0.0048	0.0056	0.0155	0	0.0011	-0.4617	-0.0244	-5.7892	-1.0816	-8.4827	29.5586	76.0351	-4.7075	178.75	-1.507	0.8357	0.2493	-0.7053	0.0032	19.1604	-0.2985	0.9593	4.7518	3.2234	6.4764	0.439	-4.0235	0.5084	0.0001	0.0325	0.0577	0.4436	0.4484	0.2599	0.4011	0.2886	0.2932	0.3356	0.3208	0.6156	0.1355	0.1985	0.022	0.1149	3.0916	0.068	0.0248	0.2171
SUPT16H	0.451	0.0146	0.0025	0.0274	0	0.0185	-0.4617	-0.0244	-5.7892	-1.0816	-8.4827	29.5586	76.0351	-4.7075	178.75	-1.507	0.8357	0.2493	-0.7053	0.0032	19.1604	-0.2985	0.9593	4.7518	3.2234	6.4764	0.439	-4.0235	0.5084	0.0001	0.0325	0.0577	0.4436	0.4484	0.2599	0.4011	0.2886	0.2932	0.3356	0.3208	0.6156	0.1355	0.1985	0.022	0.1149	3.0916	0.068	0.0248	0.2171
SUV39H1	0.3308	0	0	0.0246	0	0.0044	-0.4	0.15	-5.9396	-1.2233	-8.742	30.75	68.35	-4.7163	188.283	-4.1483	1.0713	0.4683	-1.26	0.0031	22.4	-0.1066	0.7771	4.5632	3.4301	7.2926	0.4994	-3.8881	0.5657	0.0001	0.0147	0.0615	0.4626	0.4759	0.2486	0.4452	0.306	0.3086	0.3538	0.3376	0.6667	0.1336	0.1998	0.0419	0.0966	3.0486	0.0779	0.0097	0.1858
SUV39H2	0.3329	0.0902	0	0.0289	0.0107	0	-0.4617	-0.0244	-5.7892	-1.0816	-8.4827	29.5586	76.0351	-4.7075	178.75	-1.507	0.8357	0.2493	-0.7053	0.0032	19.1604	-0.2985	0.9593	4.7518	3.2234	6.4764	0.439	-4.0235	0.5084	0.0001	0.0325	0.0577	0.4436	0.4484	0.2599	0.4011	0.2886	0.2932	0.3356	0.3208	0.6156	0.1355	0.1985	0.022	0.1149	3.0916	0.068	0.0248	0.2171
SUZ12	0.407	0.1238	0.0038	0.0674	0	0.002	-0.6667	-0.2095	-5.6429	-0.7958	-8.3113	28.581	85.2857	-4.8472	185.648	-1.1476	0.8036	0.0933	-0.9457	0.0031	15.9429	-0.1137	0.5124	8.3301	3.8188	8.6421	0.439	-4.0235	0.5084	0.0001	0.0152	0.0577	0.4436	0.4484	0.2599	0.4011	0.2886	0.2932	0.3356	0.3208	0.6156	0.1355	0.1985	0.0164	0.1461	3.1858	0.0455	0.0346	0.1788
SYNCRIP	0.3703	0.0439	0	0.0195	0	0.0105	-0.4617	-0.0244	-5.7892	-1.0816	-8.4827	29.5586	76.0351	-4.7075	178.75	-1.507	0.8357	0.2493	-0.7053	0.0032	19.1604	-0.2985	0.9593	4.7518	3.2234	6.4764	0.439	-4.0235	0.5084	0.0001	0.0325	0.0577	0.4436	0.4484	0.2599	0.4011	0.2886	0.2932	0.3356	0.3208	0.6156	0.1355	0.1985	0.022	0.1149	3.0916	0.068	0.0248	0.2171
TADA2A	0.4279	0.0034	0.0041	0.0152	0	0.0067	-0.4576	0.0508	-5.9426	-1.2051	-8.588	29.0508	69.2373	-4.7375	175.051	-0.4458	1.2105	0.4644	-0.0746	0.0032	19.7119	0.0084	1.4347	3.0525	2.8535	4.5018	0.3817	-5.7057	0.4501	0.0001	0.0501	0.0252	0.4087	0.5662	0.2684	0.4175	0.3139	0.3092	0.3529	0.338	0.6042	0.1653	0.2304	0.0041	0.1272	3.2751	0.0667	0.0462	0.2523
TADA2B	0.3512	0.0154	0	0.0125	0	0	-1.1538	0.1538	-5.4315	-0.6494	-8.1631	23.6923	80.4615	-4.7821	263.846	-5.5538	0.0715	-0.2615	-2.0923	0.0023	24.8462	-0.4431	0.4073	6.5104	3.9866	8.5371	0.5824	-2.9918	0.7006	0.0001	0.0132	0.0718	0.5848	0.3433	0.149	0.5737	0.2774	0.3092	0.3536	0.3372	0.7505	0.1132	0.1363	0.0056	0.1981	3.0495	0.0482	0.0222	0.1926
TAF1	0.5405	0.0254	0.0015	0.0329	0	0.0037	-0.2182	-0.6364	-5.1294	-0.5661	-7.9739	32.0727	78.2909	-4.5633	188.109	-1.6018	0.8042	0.2818	-1.6018	0.0035	19.6727	-0.7553	0.5822	7.6348	3.6048	8.4871	0.2637	-7.0896	0.2929	0.0001	0.0093	0.3225	0.5846	0.0928	0.0718	0.6336	0.2945	0.309	0.3532	0.3378	0.8601	0.0205	0.1196	0.022	0.3582	2.6741	0.1119	0.0158	0.1198
TAF1L	0.1567	0.0004	0	0.0013	0	0	-0.4617	-0.0244	-5.7892	-1.0816	-8.4827	29.5586	76.0351	-4.7075	178.75	-1.507	0.8357	0.2493	-0.7053	0.0032	19.1604	-0.2985	0.9593	4.7518	3.2234	6.4764	0.439	-4.0235	0.5084	0.0001	0.0325	0.0577	0.4436	0.4484	0.2599	0.4011	0.2886	0.2932	0.3356	0.3208	0.6156	0.1355	0.1985	0.022	0.1149	3.0916	0.068	0.0248	0.2171
TAF2	0.429	0.0179	0.0038	0.0683	0	0.0131	-0.4617	-0.0244	-5.7892	-1.0816	-8.4827	29.5586	76.0351	-4.7075	178.75	-1.507	0.8357	0.2493	-0.7053	0.0032	19.1604	-0.2985	0.9593	4.7518	3.2234	6.4764	0.439	-4.0235	0.5084	0.0001	0.0325	0.0577	0.4436	0.4484	0.2599	0.4011	0.2886	0.2932	0.3356	0.3208	0.6156	0.1355	0.1985	0.022	0.1149	3.0916	0.068	0.0248	0.2171
TAF3	0.2935	0.0042	0.0002	0.0211	0	0	-0.4617	-0.0244	-5.7892	-1.0816	-8.4827	29.5586	76.0351	-4.7075	178.75	-1.507	0.8357	0.2493	-0.7053	0.0032	19.1604	-0.2985	0.9593	4.7518	3.2234	6.4764	0.439	-4.0235	0.5084	0.0001	0.0325	0.0577	0.4436	0.4484	0.2599	0.4011	0.2886	0.2932	0.3356	0.3208	0.6156	0.1355	0.1985	0.022	0.1149	3.0916	0.068	0.0248	0.2171
TAF5	0.43	0.0175	0.0201	0.0353	0	0.0066	-0.3077	-0.0769	-5.5881	-0.7844	-8.242	32.2308	73.9231	-4.8037	157	1.1077	1.0715	0.5308	-0.7	0.0034	20.2308	-0.8272	0.4918	5.7498	3.7375	6.9366	0.5076	-5.0093	0.5509	0.0001	0.0193	0.0248	0.4716	0.5038	0.2115	0.4494	0.3391	0.3088	0.3535	0.3378	0.7545	0.0661	0.1794	0.0275	0.0902	3.3058	0.102	0.051	0.2471
TAF5L	0.3811	0.0021	0	0.0126	0	0	-0.4617	-0.0244	-5.7892	-1.0816	-8.4827	29.5586	76.0351	-4.7075	178.75	-1.507	0.8357	0.2493	-0.7053	0.0032	19.1604	-0.2985	1.4329	-0.3815	2.2997	-0.0766	0.4839	-2.2717	0.381	0.0001	0.0365	0.058	0.543	0.399	0.237	0.395	0.368	0.308	0.354	0.338	0.919	0.009	0.072	0.022	0.0667	2.4226	0.4	0.0248	0.2
TAF6	0.3473	0.0248	0.0205	0.0279	0	0.0153	-0.8676	0.0515	-5.9372	-1.213	-8.6992	27.4265	89.9191	-4.7242	223.728	-2.4044	0.6282	-0.1493	-1.0684	0.0031	21.6912	-0.381	0.5626	5.2301	3.6431	8.0993	0.3631	-3.9368	0.4772	0.0003	0.0405	0.0904	0.4837	0.426	0.2497	0.445	0.3052	0.309	0.3532	0.3378	0.6453	0.1464	0.2083	0.0146	0.093	2.9819	0.0569	0.0114	0.2289
TAF7	0.313	0.0198	0.0038	0.0503	0.0042	0	-0.4617	-0.0244	-5.7892	-1.0816	-8.4827	29.5586	76.0351	-4.7075	178.75	-1.507	0.8357	0.2493	-0.7053	0.0032	19.1604	-0.2985	0.9593	4.7518	3.2234	6.4764	0.439	-4.0235	0.5084	0.0001	0.0325	0.0577	0.4436	0.4484	0.2599	0.4011	0.2886	0.2932	0.3356	0.3208	0.6156	0.1355	0.1985	0.022	0.1149	3.0916	0.068	0.0248	0.2171
TAF10	0.2345	0	0	0.0498	0	0	-0.4617	-0.0244	-5.7892	-1.0816	-8.4827	29.5586	76.0351	-4.7075	178.75	-1.507	0.8357	0.2493	-0.7053	0.0032	19.1604	-0.2985	0.9593	4.7518	3.2234	6.4764	0.439	-4.0235	0.5084	0.0001	0.0325	0.0577	0.4436	0.4484	0.2599	0.4011	0.2886	0.2932	0.3356	0.3208	0.6156	0.1355	0.1985	0.022	0.1149	3.0916	0.068	0.0248	0.2171
TAF12	0.3399	0.0403	0	0.0953	0	0	-0.4617	-0.0244	-5.7892	-1.0816	-8.4827	29.5586	76.0351	-4.7075	178.75	-1.507	0.8357	0.2493	-0.7053	0.0032	19.1604	-0.2985	0.9593	4.7518	3.2234	6.4764	0.439	-4.0235	0.5084	0.0001	0.0325	0.0577	0.4436	0.4484	0.2599	0.4011	0.2886	0.2932	0.3356	0.3208	0.6156	0.1355	0.1985	0.022	0.1149	3.0916	0.068	0.0248	0.2171
TAF15	0.2833	0.028	0.0009	0.0666	0	0.0012	-0.4617	-0.0244	-5.7892	-1.0816	-8.4827	29.5586	76.0351	-4.7075	178.75	-1.507	0.8357	0.2493	-0.7053	0.0032	19.1604	-0.2985	0.9593	4.7518	3.2234	6.4764	0.439	-4.0235	0.5084	0.0001	0.0325	0.0577	0.4436	0.4484	0.2599	0.4011	0.2886	0.2932	0.3356	0.3208	0.6156	0.1355	0.1985	0.022	0.1149	3.0916	0.068	0.0248	0.2171
TBL1XR1	0.5861	0.081	0.0159	0.0389	0	0.0183	-0.4617	-0.0244	-5.7892	-1.0816	-8.4827	29.5586	76.0351	-4.7075	178.75	-1.507	0.8357	0.2493	-0.7053	0.0032	19.1604	-0.2985	0.9593	4.7518	3.2234	6.4764	0.439	-4.0235	0.5084	0.0001	0.0325	0.0577	0.4436	0.4484	0.2599	0.4011	0.2886	0.2932	0.3356	0.3208	0.6156	0.1355	0.1985	0.022	0.1149	3.0916	0.068	0.0248	0.2171
TCF19	0.1858	0.0073	0	0.0119	0	0	-0.4617	-0.0244	-5.7892	-1.0816	-8.4827	29.5586	76.0351	-4.7075	178.75	-1.507	0.8357	0.2493	-0.7053	0.0032	19.1604	-0.2985	0.9593	4.7518	3.2234	6.4764	0.439	-4.0235	0.5084	0.0001	0.0325	0.0577	0.4436	0.4484	0.2599	0.4011	0.2886	0.2932	0.3356	0.3208	0.6156	0.1355	0.1985	0.022	0.1149	3.0916	0.068	0.0248	0.2171
TCF20	0.3629	0.0089	0.0031	0.0181	0	0	-0.375	0.0417	-6.1657	-1.2929	-8.8546	33.7917	70.5833	-4.8728	155.667	-2.6292	1.1008	0.5042	-0.8917	0.0037	21.6667	-0.0443	0.6674	6.6762	3.6197	7.8964	0.9808	-2.7677	1.0889	0.0001	0.03	0.1104	0.4954	0.3943	0.2956	0.408	0.2965	0.3088	0.3532	0.3381	0.6792	0.1105	0.2103	0.0387	0.1505	3.0874	0.0387	0.043	0.1247
TDRD1	0.2876	0.0239	0	0.0569	0	0.0038	-0.7365	-0.2838	-6.2872	-1.2817	-8.9897	30.1824	84.5946	-5.0055	155.345	-1.3047	0.7616	0.0669	-0.5189	0.0034	14.8581	-0.3162	1.0592	4.8482	3.2053	6.4349	0.5608	-4.3881	0.645	0.0001	0.0331	0.0483	0.4963	0.4555	0.3004	0.3798	0.3198	0.3088	0.353	0.3382	0.6217	0.1587	0.2197	0.0269	0.1348	3.2035	0.0561	0.0178	0.2917
TDRD3	0.3264	0.0041	0.0072	0.0194	0	0.0028	-0.4617	-0.0244	-5.7892	-1.0816	-8.4827	29.5586	76.0351	-4.7075	178.75	-1.507	0.8357	0.2493	-0.7053	0.0032	19.1604	-0.2985	0.9593	4.7518	3.2234	6.4764	0.439	-4.0235	0.5084	0.0001	0.0325	0.0577	0.4436	0.4484	0.2599	0.4011	0.2886	0.2932	0.3356	0.3208	0.6156	0.1355	0.1985	0.022	0.1149	3.0916	0.068	0.0248	0.2171
TDRD5	0.2581	0.0016	0.0004	0.0113	0	0.0012	-0.4617	-0.0244	-5.7892	-1.0816	-8.4827	29.5586	76.0351	-4.7075	178.75	-1.507	0.8357	0.2493	-0.7053	0.0032	19.1604	-0.2985	0.9593	4.7518	3.2234	6.4764	0.439	-4.0235	0.5084	0.0001	0.0325	0.0577	0.4436	0.4484	0.2599	0.4011	0.2886	0.2932	0.3356	0.3208	0.6156	0.1355	0.1985	0.022	0.1149	3.0916	0.068	0.0248	0.2171
TDRD6	0.2435	0.0056	0.0003	0.0115	0	0.0004	-0.4617	-0.0244	-5.7892	-1.0816	-8.4827	29.5586	76.0351	-4.7075	178.75	-1.507	0.8357	0.2493	-0.7053	0.0032	19.1604	-0.2985	0.9593	4.7518	3.2234	6.4764	0.439	-4.0235	0.5084	0.0001	0.0325	0.0577	0.4436	0.4484	0.2599	0.4011	0.2886	0.2932	0.3356	0.3208	0.6156	0.1355	0.1985	0.022	0.1149	3.0916	0.068	0.0248	0.2171
TDRD7	0.3682	0.0025	0	0.0103	0	0	-0.8667	-0.1714	-5.884	-1.0136	-8.6445	28.981	90.1619	-4.8703	176.819	-2.0371	0.5586	-0.1476	-1.1267	0.003	16.9143	-0.4231	0.7318	5.4456	3.5301	7.6657	0.2883	-5.4672	0.3704	0.0001	0.0277	0.0597	0.573	0.3671	0.2034	0.469	0.3276	0.309	0.353	0.3379	0.6762	0.1136	0.2103	0.0177	0.1444	3.2167	0.0254	0.0341	0.2715
TDRD9	0.3714	0.0054	0	0.0113	0	0.0015	0.1667	-0.1667	-5.8525	-1.3696	-8.6448	29	45.6667	-4.4829	206.167	-3.3	1.58	1.4	0.3	0.003	24.5	-0.0489	0.9324	4.5387	3.3084	6.7807	0.152	-4.7037	0.2166	0.0001	0.0352	0.1038	0.6037	0.2927	0.1081	0.5933	0.2983	0.3087	0.3541	0.3374	0.7454	0.0852	0.1692	0.0148	0.1037	3.4345	0.0519	0.0222	0.2296
TDRD10	0.1516	0.0022	0	0.0045	0	0.001	-0.4617	-0.0244	-5.7892	-1.0816	-8.4827	29.5586	76.0351	-4.7075	178.75	-1.507	0.8357	0.2493	-0.7053	0.0032	19.1604	-0.2985	0.9593	4.7518	3.2234	6.4764	0.439	-4.0235	0.5084	0.0001	0.0325	0.0577	0.4436	0.4484	0.2599	0.4011	0.2886	0.2932	0.3356	0.3208	0.6156	0.1355	0.1985	0.022	0.1149	3.0916	0.068	0.0248	0.2171
TDRD12	0.1661	0.0119	0	0.0097	0	0.004	0.0313	-0.125	-5.9113	-1.253	-8.7609	31.5313	66.4688	-4.6583	175.656	-0.7562	1.1731	0.7375	-0.2188	0.0037	20.8438	-0.3913	1.0776	2.9384	3.0185	6.1286	0.5836	-4.5225	0.667	0.0001	0.0191	0.0436	0.4812	0.4754	0.27	0.458	0.272	0.309	0.3532	0.3379	0.6352	0.1805	0.1841	0.0286	0.1095	3.1619	0.0619	0.025	0.2405
TDRKH	0.3497	0.0009	0	0.0099	0	0.0016	-0.2785	-0.0506	-5.7235	-0.7848	-8.4691	32.1392	85.5696	-4.9387	175.709	-2.9987	0.7425	0.6544	-1.3684	0.0031	17.1013	0.1408	0.8048	4.9444	3.5077	7.4898	0.4223	-4.285	0.5067	0.0001	0.0171	0.0349	0.4978	0.4672	0.2312	0.4792	0.2897	0.3091	0.3532	0.3377	0.6431	0.1466	0.2103	0.0162	0.1547	3.1348	0.0647	0.0227	0.2278
TET1	0.2194	0.0264	0.0035	0.0353	0	0.0013	-0.4617	-0.0244	-5.7892	-1.0816	-8.4827	29.5586	76.0351	-4.7075	178.75	-1.507	0.8357	0.2493	-0.7053	0.0032	19.1604	-0.2985	0.9593	4.7518	3.2234	6.4764	0.439	-4.0235	0.5084	0.0001	0.0325	0.0577	0.4436	0.4484	0.2599	0.4011	0.2886	0.2932	0.3356	0.3208	0.6156	0.1355	0.1985	0.022	0.1149	3.0916	0.068	0.0248	0.2171
TET2	0.2381	0.2702	0.0057	0.2106	0.0001	0.0024	-0.8499	0.0126	-5.9598	-1.0118	-8.6228	28.6137	91.5037	-4.948	180.088	-0.4761	0.6322	-0.1085	-0.3662	0.0031	16.3105	-0.3699	0.7282	7.0294	3.5774	7.4344	1.4349	0.258	1.5716	0.0001	0.0124	0.0371	0.3658	0.5972	0.354	0.3281	0.3178	0.3086	0.3537	0.3377	0.6067	0.1705	0.2228	0.0415	0.1084	3.1563	0.0579	0.0448	0.1884
TET3	0.2627	0.0323	0.004	0.0147	0	0.0059	-0.4617	-0.0244	-5.7892	-1.0816	-8.4827	29.5586	76.0351	-4.7075	178.75	-1.507	0.8357	0.2493	-0.7053	0.0032	19.1604	-0.2985	0.9593	4.7518	3.2234	6.4764	0.439	-4.0235	0.5084	0.0001	0.0325	0.0577	0.4436	0.4484	0.2599	0.4011	0.2886	0.2932	0.3356	0.3208	0.6156	0.1355	0.1985	0.022	0.1149	3.0916	0.068	0.0248	0.2171
TEX10	0.2462	0.0096	0.0007	0.0124	0	0.0016	0.2254	0.0423	-6.4217	-1.6285	-9.2339	36.8169	57.2535	-4.7932	93.5634	-0.8817	1.0423	0.9901	-0.3592	0.0033	20.2958	0.2257	0.8202	3.4081	3.2873	6.854	0.5247	-3.914	0.5943	0.0001	0.0162	0.0436	0.4442	0.5123	0.2516	0.4093	0.3391	0.3091	0.3531	0.3377	0.644	0.1198	0.2361	0.0033	0.0856	3.1069	0.0242	0.0255	0.281
TFDP1	0.4287	0.021	0	0.0314	0	0	-0.2308	-0.0962	-5.6395	-1.0679	-8.3787	32.1538	72.1346	-4.5716	188.327	-2.4538	0.821	0.3519	-1.6981	0.0032	20.8654	-0.7023	0.675	6.9608	3.5461	7.1036	0.8228	-2.4071	0.9111	0.0001	0.0355	0.0563	0.4872	0.4567	0.1838	0.4915	0.3248	0.3092	0.3533	0.3376	0.7237	0.0972	0.179	0.0203	0.1311	3.1277	0.061	0.0203	0.2316
TFPT	0.2591	0.0127	0.0055	0.0178	0	0	-0.8636	0.2727	-5.6178	-0.9717	-8.4898	24.5909	82.1818	-4.6461	284.5	-3.2727	0.9655	-0.1773	-1.3818	0.0031	26.2273	-1.1594	0.9231	4.9215	3.2498	6.5492	0.3284	-3.636	0.3746	0.0001	0.053	0.1362	0.6094	0.2545	0.1096	0.5985	0.2918	0.3085	0.3536	0.338	0.7987	0.0472	0.1542	0.0172	0.1097	2.766	0.129	0.0301	0.1613
TLE1	0.401	0.0156	0.0005	0.0279	0	0.0085	-0.64	-0.08	-5.8692	-1.1353	-8.7268	30.12	80.48	-4.734	204.08	-0.384	0.976	0.08	-0.484	0.0034	18.08	-0.6849	0.3952	5.3216	3.7665	7.2852	0.1912	-4.7423	0.2754	0.0001	0.0436	0.0516	0.5562	0.3922	0.2041	0.4657	0.3301	0.3093	0.3524	0.3381	0.6636	0.1087	0.2279	0.0032	0.0397	2.9142	0.1016	0.0318	0.2318
TLE2	0.2346	0.0063	0	0.0125	0	0.0015	-0.92	0.16	-5.8817	-1.1318	-8.697	30.96	83.2	-4.7499	182.8	-3.932	0.8968	-0.06	-1.352	0.003	21.12	-0.0712	0.629	4.5342	3.5258	7.4337	0.6871	-3.9428	0.765	0.0005	0.0252	0.028	0.435	0.537	0.3552	0.3689	0.2759	0.3088	0.3531	0.3381	0.6358	0.1675	0.1967	0.0524	0.0746	3.1315	0.0778	0.0238	0.2175
TLE4	0.4827	0.0154	0.0015	0.0307	0	0.006	-0.7794	0.0176	-5.864	-1.046	-8.6186	29.1176	92.6471	-4.8179	195.515	-2.0132	0.6253	-0.1253	-1.0291	0.0029	18.9941	-0.4401	0.3277	7.1187	3.7775	7.8587	0.6683	-3.7939	0.6967	0.0001	0.0205	0.0396	0.4532	0.5072	0.3536	0.3469	0.2994	0.3095	0.3526	0.3379	0.6889	0.1183	0.1928	0.0293	0.0805	3.0655	0.0977	0.0324	0.1948
TLK1	0.4411	0.0274	0.0099	0.0401	0	0.0042	-0.58	-0.02	-5.9545	-1.2163	-8.6194	29.24	85.18	-4.7383	166.16	-3.652	0.7844	0.148	-1.6	0.0032	18.18	0.0111	0.3666	7.2435	3.9562	8.3568	0.4266	-5.9494	0.5338	0.0001	0.0209	0.0573	0.5377	0.405	0.2067	0.4985	0.2947	0.3088	0.3534	0.338	0.679	0.1165	0.2046	0.014	0.1151	3.1086	0.0323	0.0387	0.228
TLK2	0.4319	0.0022	0	0.0145	0	0.0011	0.1146	-0.0244	-5.8106	-1.177	-8.555	32.2396	65.6667	-4.6336	184.479	-1.8865	0.8956	0.7792	-0.7323	0.0032	23	-0.2333	0.358	6.1565	3.8039	8.5943	0.6843	-4.3561	0.7764	0.0002	0.0121	0.0439	0.4929	0.4633	0.2626	0.4399	0.2975	0.3087	0.3535	0.3379	0.6166	0.16	0.2233	0.0292	0.1412	3.1279	0.0431	0.044	0.2069
TNP1	0.2714	0	0	0.0179	0	0	-0.4617	-0.0244	-5.7892	-1.0816	-8.4827	29.5586	76.0351	-4.7075	178.75	-1.507	0.8357	0.2493	-0.7053	0.0032	19.1604	-0.2985	0.9593	4.7518	3.2234	6.4764	0.439	-4.0235	0.5084	0.0001	0.0325	0.0577	0.4436	0.4484	0.2599	0.4011	0.2886	0.2932	0.3356	0.3208	0.6156	0.1355	0.1985	0.022	0.1149	3.0916	0.068	0.0248	0.2171
TNP2	0.1433	0.0091	0	0.0055	0	0	-0.4617	-0.0244	-5.7892	-1.0816	-8.4827	29.5586	76.0351	-4.7075	178.75	-1.507	0.8357	0.2493	-0.7053	0.0032	19.1604	-0.2985	0.9593	4.7518	3.2234	6.4764	0.439	-4.0235	0.5084	0.0001	0.0325	0.0577	0.4436	0.4484	0.2599	0.4011	0.2886	0.2932	0.3356	0.3208	0.6156	0.1355	0.1985	0.022	0.1149	3.0916	0.068	0.0248	0.2171
TNRC18	0.2248	0.0033	0	0.0044	0	0	-1.4444	0.2222	-5.7922	-0.6748	-8.8542	28.3333	110.667	-5.1175	112	-1.0778	0.59	-0.7333	-1.7222	0.0033	8.2222	-1.697	1.0928	4.0387	2.8154	6.3878	0.1995	-3.357	0.2351	0.0024	0.0219	0.0336	0.3615	0.6052	0.3345	0.3546	0.3108	0.3088	0.3534	0.338	0.634	0.1456	0.2205	0.022	0.0462	2.708	0.1436	0.0462	0.2
TONSL	0.2166	0.0011	0.0001	0.0028	0	0.0014	-0.4617	-0.0244	-5.7892	-1.0816	-8.4827	29.5586	76.0351	-4.7075	178.75	-1.507	0.8357	0.2493	-0.7053	0.0032	19.1604	-0.2985	0.9593	4.7518	3.2234	6.4764	0.439	-4.0235	0.5084	0.0001	0.0325	0.0577	0.4436	0.4484	0.2599	0.4011	0.2886	0.2932	0.3356	0.3208	0.6156	0.1355	0.1985	0.022	0.1149	3.0916	0.068	0.0248	0.2171
TOP2A	0.3441	0.0335	0	0.0201	0	0.0029	-0.4617	-0.0244	-5.7892	-1.0816	-8.4827	29.5586	76.0351	-4.7075	178.75	-1.507	0.8357	0.2493	-0.7053	0.0032	19.1604	-0.2985	0.9593	4.7518	3.2234	6.4764	0.439	-4.0235	0.5084	0.0001	0.0325	0.0577	0.4436	0.4484	0.2599	0.4011	0.2886	0.2932	0.3356	0.3208	0.6156	0.1355	0.1985	0.022	0.1149	3.0916	0.068	0.0248	0.2171
TOP2B	0.469	0.0226	0.0047	0.0301	0	0.0036	-0.5646	-0.1435	-5.8321	-1.0986	-8.5171	29.3684	80.8421	-4.7335	179.56	-3.045	0.8047	0.2301	-1.2273	0.003	18.1722	-0.0123	0.4983	7.0127	3.8182	8.1704	0.4167	-4.198	0.5039	0.0001	0.0117	0.0667	0.4944	0.4389	0.2567	0.4192	0.3241	0.3087	0.3536	0.3377	0.6578	0.1361	0.2061	0.0081	0.1554	3.0689	0.064	0.0194	0.1992
TP53	0.6294	0.1094	0.0141	0.102	0.0002	0.0069	-1.2	0.9	-7.0639	-1.815	-9.8171	19.9	87.7	-5.2489	109	-12.73	0.8	-0.47	-2.12	0.0028	8.7	1.7667	1.5164	4.535	3.0547	5.5946	0.3296	-7.5357	0.3955	0.0001	0.1168	0.0655	0.6467	0.2888	0.0322	0.823	0.1448	0.3085	0.3528	0.3388	0.9212	0.0218	0.057	0.022	0.1889	3.3346	0.0111	0.0556	0.3111
TP53BP1	0.3411	0.0326	0.0037	0.0726	0	0.0059	-0.7941	-0.1176	-5.6756	-0.9679	-8.4304	27.0294	91.4118	-4.7077	207.368	-1.6824	0.8169	-0.0838	-0.6618	0.003	18.2353	-0.3888	0.5566	7.2744	3.6663	8.1005	1.0127	-1.0259	1.0719	0.0001	0.028	0.0559	0.4514	0.4928	0.3553	0.3225	0.3221	0.3088	0.3534	0.3378	0.6111	0.1701	0.2188	0.0254	0.1263	3.1048	0.0684	0.0184	0.2105
TRAC	0.0974	0	0	0.0114	0	0	-0.8	-0.4	-5.3357	-0.6755	-8.1428	30.8	91	-4.6603	124.2	-4.14	-0.142	-0.56	-2.72	0.0035	13.8	-1.4167	0.9593	4.7518	3.2234	6.4764	0.439	-4.0235	0.5084	0.0001	0.0167	0.0584	0.3639	0.5777	0.3083	0.381	0.3109	0.3076	0.355	0.3371	0.6593	0.1067	0.2343	0.0191	0.1333	3.0828	0.0191	0.0248	0.1905
TRAM1	0.4015	0.0115	0	0.0124	0	0.002	0.56	0.04	-6.3236	-1.6075	-9.0885	34.58	63.78	-4.7162	131.98	-1.178	1.277	1.078	-0.054	0.0028	22.84	-0.0928	0.497	6.6447	3.7576	7.8875	0.4541	-4.2071	0.5919	0.0001	0.0263	0.0234	0.2395	0.7374	0.4286	0.3018	0.2694	0.3086	0.3537	0.3378	0.4901	0.2841	0.2259	0.0158	0.0565	3.144	0.0396	0.0305	0.3311
TRIM16	0.3531	0.0115	0	0.003	0	0	-0.732	0.1443	-6.3423	-1.4785	-9.0298	24.9381	80.8351	-4.8638	149.021	-2.9969	0.9615	-0.0124	-0.6722	0.0031	15.7835	0.2687	0.942	5.3613	3.3266	6.0587	0.4958	-4.2638	0.5942	0.0001	0.0441	0.0425	0.4789	0.4787	0.2801	0.4105	0.3095	0.3089	0.353	0.338	0.6874	0.1127	0.2	0.014	0.1362	3.2194	0.045	0.0123	0.1871
TRIM24	0.3532	0.0209	0.0034	0.0104	0	0.0081	-0.4617	-0.0244	-5.7892	-1.0816	-8.4827	29.5586	76.0351	-4.7075	178.75	-1.507	0.8357	0.2493	-0.7053	0.0032	19.1604	-0.2985	0.9593	4.7518	3.2234	6.4764	0.439	-4.0235	0.5084	0.0001	0.0325	0.0577	0.4436	0.4484	0.2599	0.4011	0.2886	0.2932	0.3356	0.3208	0.6156	0.1355	0.1985	0.022	0.1149	3.0916	0.068	0.0248	0.2171
TRIM27	0.3446	0.0051	0	0.0351	0	0.0063	-0.4617	-0.0244	-5.7892	-1.0816	-8.4827	29.5586	76.0351	-4.7075	178.75	-1.507	0.8357	0.2493	-0.7053	0.0032	19.1604	-0.2985	0.9593	4.7518	3.2234	6.4764	0.439	-4.0235	0.5084	0.0001	0.0325	0.0577	0.4436	0.4484	0.2599	0.4011	0.2886	0.2932	0.3356	0.3208	0.6156	0.1355	0.1985	0.022	0.1149	3.0916	0.068	0.0248	0.2171
TRIM28	0.2776	0.0166	0	0.0341	0	0.0034	-0.3585	-0.0377	-5.7314	-1.2075	-8.4889	32.4906	65.6415	-4.524	210.208	-2.766	0.8902	0.466	-1.2811	0.0032	22.2075	-0.1506	0.6437	5.8377	3.5214	7.2597	0.3792	-5.3054	0.4462	0.0001	0.0401	0.0528	0.5722	0.3751	0.1805	0.542	0.2776	0.3088	0.3531	0.3381	0.7317	0.0968	0.1715	0.0152	0.1313	3.0751	0.097	0.0182	0.2061
TRIM33	0.4131	0.0247	0.0103	0.0166	0	0	-0.6923	-0.0769	-5.7181	-0.9365	-8.38	30.9359	85.4231	-4.7816	171.5	-2.3051	0.6108	0.0141	-1.1103	0.003	17.6026	-0.2602	0.5828	6.296	3.7898	7.6186	0.3824	-4.4732	0.4843	0.0001	0.0174	0.0526	0.5283	0.4189	0.2371	0.4449	0.318	0.309	0.3529	0.3381	0.6605	0.1233	0.2162	0.0302	0.1072	3.0594	0.0509	0.0392	0.1993
TRIM66	0.2284	0.0011	0	0.0047	0.0002	0.0003	-0.4605	-0.0395	-5.6652	-0.9395	-8.3556	31.4474	76.9474	-4.7257	154.684	-0.4947	0.9179	0.2474	-0.6118	0.0032	19.6842	-0.3496	1.0005	4.9541	3.2135	6.3306	0.363	-5.5943	0.4352	0.0001	0.014	0.0691	0.5237	0.4072	0.2352	0.4385	0.3264	0.3092	0.3527	0.338	0.6883	0.1032	0.2085	0.0327	0.1027	2.8551	0.0476	0.0238	0.1918
TRRAP	0.5307	0.0177	0.002	0.0172	0	0.0023	-0.4617	-0.0244	-5.7892	-1.0816	-8.4827	29.5586	76.0351	-4.7075	178.75	-1.507	0.8357	0.2493	-0.7053	0.0032	19.1604	-0.2985	0.9593	4.7518	3.2234	6.4764	0.439	-4.0235	0.5084	0.0001	0.0325	0.0577	0.4436	0.4484	0.2599	0.4011	0.2886	0.2932	0.3356	0.3208	0.6156	0.1355	0.1985	0.022	0.1149	3.0916	0.068	0.0248	0.2171
TSSK4	0.3018	0.0116	0.0079	0.0183	0	0	-1.0714	-0.0244	-5.2756	-0.4505	-8.0025	26.8571	87.3571	-4.8251	241.857	-2.9429	0.3457	-0.1	-0.8071	0.0018	20.7143	-0.2881	0.8054	4.2979	3.3696	7.7096	0.4728	-3.0321	0.5423	0.0001	0.0439	0.0505	0.5436	0.406	0.2584	0.5015	0.24	0.3086	0.3528	0.3385	0.6781	0.1289	0.1932	0.0421	0.1123	3.3426	0.0562	0.0211	0.2211
TSSK6	0.1778	0.0006	0	0.0092	0.0019	0	-1.0714	-0.0244	-5.2756	-0.4505	-8.0025	26.8571	87.3571	-4.8251	241.857	-2.9429	0.3457	-0.1	-0.8071	0.0018	20.7143	-0.2881	0.8054	4.2979	3.3696	7.7096	0.4728	-3.0321	0.5423	0.0001	0.0439	0.0505	0.5436	0.406	0.2584	0.5015	0.24	0.3086	0.3528	0.3385	0.6781	0.1289	0.1932	0.0421	0.1123	3.3426	0.0562	0.0211	0.2211
TTK	0.2908	0.1317	0	0.0343	0	0.0239	-0.4617	-0.0244	-5.7892	-1.0816	-8.4827	29.5586	76.0351	-4.7075	178.75	-1.507	0.8357	0.2493	-0.7053	0.0032	19.1604	-0.2985	0.9593	4.7518	3.2234	6.4764	0.439	-4.0235	0.5084	0.0001	0.0325	0.0577	0.4436	0.4484	0.2599	0.4011	0.2886	0.2932	0.3356	0.3208	0.6156	0.1355	0.1985	0.022	0.1149	3.0916	0.068	0.0248	0.2171
TYW5	0.3219	0	0	0.0074	0	0	-0.4617	-0.0244	-5.7892	-1.0816	-8.4827	29.5586	76.0351	-4.7075	178.75	-1.507	0.8357	0.2493	-0.7053	0.0032	19.1604	-0.2985	0.9593	4.7518	3.2234	6.4764	0.439	-4.0235	0.5084	0.0001	0.0325	0.0577	0.4436	0.4484	0.2599	0.4011	0.2886	0.2932	0.3356	0.3208	0.6156	0.1355	0.1985	0.022	0.1149	3.0916	0.068	0.0248	0.2171
UBE2A	0.3897	0.0184	0	0.0509	0	0.0279	-0.4617	-0.0244	-5.7892	-1.0816	-8.4827	29.5586	76.0351	-4.7075	178.75	-1.507	0.8357	0.2493	-0.7053	0.0032	19.1604	-0.2985	0.9593	4.7518	3.2234	6.4764	0.439	-4.0235	0.5084	0.0001	0.0325	0.0577	0.4436	0.4484	0.2599	0.4011	0.2886	0.2932	0.3356	0.3208	0.6156	0.1355	0.1985	0.022	0.1149	3.0916	0.068	0.0248	0.2171
UBE2B	0.3615	0	0	0	0	0	-0.4617	-0.0244	-5.7892	-1.0816	-8.4827	29.5586	76.0351	-4.7075	178.75	-1.507	0.8357	0.2493	-0.7053	0.0032	19.1604	-0.2985	0.9593	4.7518	3.2234	6.4764	0.439	-4.0235	0.5084	0.0001	0.0325	0.0577	0.4436	0.4484	0.2599	0.4011	0.2886	0.2932	0.3356	0.3208	0.6156	0.1355	0.1985	0.022	0.1149	3.0916	0.068	0.0248	0.2171
UBE2D1	0.3781	0.0229	0	0.0222	0	0.0213	-0.4617	-0.0244	-5.7892	-1.0816	-8.4827	29.5586	76.0351	-4.7075	178.75	-1.507	0.8357	0.2493	-0.7053	0.0032	19.1604	-0.2985	0.9593	4.7518	3.2234	6.4764	0.439	-4.0235	0.5084	0.0001	0.0325	0.0577	0.4436	0.4484	0.2599	0.4011	0.2886	0.2932	0.3356	0.3208	0.6156	0.1355	0.1985	0.022	0.1149	3.0916	0.068	0.0248	0.2171
UBE2D3	0.522	0.069	0	0	0.0048	0.0057	-0.8125	-0.3438	-5.2969	-0.347	-7.9753	28.1875	99.0313	-4.95	187.125	-1.7531	0.5341	0.025	-0.6781	0.0027	15.5313	-0.1805	0.2738	8.1078	4.0564	9.6227	0.882	-1.9834	1.0362	0.0001	0.0174	0.0256	0.4364	0.538	0.3213	0.3367	0.3421	0.3077	0.3541	0.3385	0.5459	0.2008	0.2533	0.0351	0.1228	3.0931	0.0263	0.0193	0.2158
UBE2E1	0.4801	0.048	0	0.0038	0	0.0097	-0.4617	-0.0244	-5.7892	-1.0816	-8.4827	29.5586	76.0351	-4.7075	178.75	-1.507	0.8357	0.2493	-0.7053	0.0032	19.1604	-0.2985	0.9593	4.7518	3.2234	6.4764	0.439	-4.0235	0.5084	0.0001	0.0325	0.0577	0.4436	0.4484	0.2599	0.4011	0.2886	0.2932	0.3356	0.3208	0.6156	0.1355	0.1985	0.022	0.1149	3.0916	0.068	0.0248	0.2171
UBE2H	0.3236	0	0	0.0109	0	0.0058	-0.4617	-0.0244	-5.7892	-1.0816	-8.4827	29.5586	76.0351	-4.7075	178.75	-1.507	0.8357	0.2493	-0.7053	0.0032	19.1604	-0.2985	0.9593	4.7518	3.2234	6.4764	0.439	-4.0235	0.5084	0.0001	0.0325	0.0577	0.4436	0.4484	0.2599	0.4011	0.2886	0.2932	0.3356	0.3208	0.6156	0.1355	0.1985	0.022	0.1149	3.0916	0.068	0.0248	0.2171
UBE2N	0.3673	0.0315	0	0.0482	0.0075	0.0099	-0.1	0.2	-6.115	-1.6364	-9.0276	30	61.8	-4.4787	205.2	-0.9	0.928	0.59	-0.57	0.0039	26.3	-0.2223	0.3351	6.4254	3.4699	3.8406	0.5612	-2.6231	0.6098	0.0001	0.0149	0.0431	0.4815	0.4758	0.4187	0.2518	0.3295	0.3078	0.3543	0.338	0.4813	0.2121	0.3067	0.022	0.1066	3.1437	0.0445	0.0089	0.2489
UBE2T	0.2077	0.0111	0	0.013	0.0029	0.0097	-0.4617	-0.0244	-5.7892	-1.0816	-8.4827	29.5586	76.0351	-4.7075	178.75	-1.507	0.8357	0.2493	-0.7053	0.0032	19.1604	-0.2985	0.9593	4.7518	3.2234	6.4764	0.439	-4.0235	0.5084	0.0001	0.0325	0.0577	0.4436	0.4484	0.2599	0.4011	0.2886	0.2932	0.3356	0.3208	0.6156	0.1355	0.1985	0.022	0.1149	3.0916	0.068	0.0248	0.2171
UBE2V1	0.459	0.0209	0	0.0673	0	0	2.125	-0.125	-6.9404	-2.5346	-9.5305	43.75	41.5	-4.4058	105.875	-1.4375	1.4175	2.25	-0.3	0.0032	42.875	0.5696	0.9792	3.0091	3.601	7.6441	0.3404	-9.3947	0.4023	0.0001	0.0274	0.1645	0.6769	0.1578	0.0205	0.8401	0.1386	0.3091	0.3532	0.3378	0.9548	0.0036	0.0416	0.022	0.125	3.3066	0.1166	0.0248	0.1917
UBN1	0.2532	0.0045	0.0105	0.0071	0	0.0011	-0.4617	-0.0244	-5.7892	-1.0816	-8.4827	29.5586	76.0351	-4.7075	178.75	-1.507	0.8357	0.2493	-0.7053	0.0032	19.1604	-0.2985	0.3027	-0.0409	4.5803	9.2846	0.439	-4.0235	0.5084	0.0004	0.0229	0.0577	0.4436	0.4484	0.2599	0.4011	0.2886	0.2932	0.3356	0.3208	0.6156	0.1355	0.1985	0.022	0.1149	3.0566	0.2	0.1333	0.1333
UBR2	0.4154	0.0109	0.0078	0.039	0	0.0017	-0.1429	-0.0408	-5.8558	-1.1931	-8.5688	31.3878	67.7755	-4.6627	186.816	-2.5551	0.8457	0.5694	-1.0449	0.0029	20.0408	-0.2542	0.5609	7.2359	3.7008	8.2313	0.4749	-3.592	0.5949	0.0001	0.0243	0.0264	0.4365	0.537	0.2721	0.4093	0.3185	0.3085	0.3538	0.3378	0.6573	0.1304	0.2122	0.031	0.1264	3.2831	0.0621	0.0402	0.2333
UBR5	0.4686	0.077	0.004	0.0608	0.0005	0.0025	-0.3483	-0.0365	-5.97	-1.2675	-8.6982	29.3652	70.3596	-4.7026	191.817	-2.2039	0.9838	0.4309	-0.775	0.0032	22.25	-0.0976	0.3864	7.0953	3.9145	8.2491	1.2383	-2.0124	1.3655	0.0001	0.0167	0.0189	0.4314	0.5498	0.3018	0.3531	0.3451	0.3085	0.3536	0.3378	0.5752	0.2064	0.2184	0.0195	0.1277	3.0379	0.0538	0.0204	0.2327
UBR7	0.2355	0.0012	0	0.0194	0.0011	0.0047	0.2381	-0.1429	-5.7998	-1.0732	-8.638	32.7619	63.3333	-4.7266	117.952	-1.1048	1.1619	1.0905	-0.9286	0.003	19.6667	-0.0119	1.0791	4.2704	3.0408	6.4275	0.4603	-4.2775	0.5465	0.0001	0.0269	0.0581	0.5523	0.3897	0.2244	0.4971	0.2784	0.3084	0.3542	0.3374	0.692	0.1263	0.1818	0.072	0.1787	3.1451	0.048	0.0133	0.1973
UCHL5	0.3832	0	0	0.1238	0	0.023	-0.1538	-0.7692	-5.2164	-0.4396	-7.7684	31.2692	74.9615	-4.7768	149.5	-2.8269	0.6285	0.3538	-1.8538	0.0032	14.9615	-0.3782	0.4343	8.2179	4.1198	8.1926	0.4655	-4.6149	0.5482	0.0001	0.0179	0.0683	0.5944	0.3373	0.2407	0.4455	0.3138	0.3095	0.3527	0.3381	0.6933	0.1055	0.2009	0.0023	0.2023	3.1955	0.0207	0.0138	0.2552
UHRF1	0.2575	0	0	0.0116	0	0.0104	-0.4617	-0.0244	-5.7892	-1.0816	-8.4827	29.5586	76.0351	-4.7075	178.75	-1.507	0.8357	0.2493	-0.7053	0.0032	19.1604	-0.2985	0.9593	4.7518	3.2234	6.4764	0.439	-4.0235	0.5084	0.0001	0.0325	0.0577	0.4436	0.4484	0.2599	0.4011	0.2886	0.2932	0.3356	0.3208	0.6156	0.1355	0.1985	0.022	0.1149	3.0916	0.068	0.0248	0.2171
UHRF2	0.4069	0.0025	0	0.0152	0	0	-0.4617	-0.0244	-5.7892	-1.0816	-8.4827	29.5586	76.0351	-4.7075	178.75	-1.507	0.8357	0.2493	-0.7053	0.0032	19.1604	-0.2985	0.9593	4.7518	3.2234	6.4764	0.439	-4.0235	0.5084	0.0001	0.0325	0.0577	0.4436	0.4484	0.2599	0.4011	0.2886	0.2932	0.3356	0.3208	0.6156	0.1355	0.1985	0.022	0.1149	3.0916	0.068	0.0248	0.2171
UIMC1	0.1953	0.0142	0	0.0121	0	0.0015	-0.5405	0.1892	-5.9284	-1.2644	-8.6944	27.1622	78.5676	-4.6641	218.622	-4.3162	0.7578	0.2622	-1.9081	0.0027	20.1351	-0.6292	1.3369	3.3818	2.9642	5.6515	0.4024	-3.299	0.4724	0.0001	0.0329	0.0547	0.4776	0.4675	0.1828	0.5108	0.3065	0.3096	0.3533	0.3369	0.7653	0.077	0.1578	0.03	0.14	3.1714	0.0567	0.0167	0.1667
USP3	0.4682	0.0136	0	0.0133	0	0.0041	-0.4012	-0.1221	-6.404	-1.3177	-9.1709	35.1744	82.6105	-5.0863	129.849	-5.6337	0.5213	0.093	-2.4634	0.0031	19.1047	0.4108	0.4085	6.9482	3.7978	7.7093	0.4673	-4.3877	0.5278	0.0001	0.0301	0.0576	0.4828	0.4598	0.2518	0.4666	0.2816	0.3093	0.3531	0.3378	0.6786	0.1285	0.1929	0.0326	0.144	3.207	0.0648	0.0448	0.2097
USP7	0.4268	0.1398	0.0132	0.0752	0	0.0022	-0.3242	-0.0731	-5.8154	-0.9722	-8.5344	28.5662	75.4521	-4.8432	165.895	-2.3137	0.8321	0.3397	-1.2434	0.0031	19.8813	-0.4331	0.3504	7.0437	3.897	8.448	0.5711	-3.8591	0.6718	0.0001	0.0243	0.0367	0.4856	0.4778	0.2837	0.3995	0.3168	0.3089	0.3533	0.3379	0.6354	0.1461	0.2185	0.021	0.151	3.2369	0.059	0.0413	0.226
USP11	0.2913	0.0039	0.0001	0.0107	0	0.0009	-0.5139	-0.0972	-6.043	-1.2175	-8.8232	30.6389	76	-4.8256	164.528	-2.8486	0.7831	0.1583	-0.8042	0.0031	16.7917	0.0603	0.933	5.2095	3.3267	7.4287	0.491	-4.0094	0.5646	0.0001	0.0179	0.0703	0.5443	0.3855	0.2305	0.4553	0.3143	0.3092	0.3528	0.3381	0.6727	0.1258	0.2015	0.0199	0.1436	3.1706	0.0612	0.0261	0.2323
USP12	0.5006	0.0087	0	0.0165	0	0	-0.4617	-0.0244	-5.7892	-1.0816	-8.4827	29.5586	76.0351	-4.7075	178.75	-1.507	0.8357	0.2493	-0.7053	0.0032	19.1604	-0.2985	0.9593	4.7518	3.2234	6.4764	0.439	-4.0235	0.5084	0.0001	0.0325	0.0577	0.4436	0.4484	0.2599	0.4011	0.2886	0.2932	0.3356	0.3208	0.6156	0.1355	0.1985	0.022	0.1149	3.0916	0.068	0.0248	0.2171
USP12P1	0.5006	0.0087	0	0.0165	0	0	-0.4617	-0.0244	-5.7892	-1.0816	-8.4827	29.5586	76.0351	-4.7075	178.75	-1.507	0.8357	0.2493	-0.7053	0.0032	19.1604	-0.2985	0.9593	4.7518	3.2234	6.4764	0.439	-4.0235	0.5084	0.0001	0.0325	0.0577	0.4436	0.4484	0.2599	0.4011	0.2886	0.2932	0.3356	0.3208	0.6156	0.1355	0.1985	0.022	0.1149	3.0916	0.068	0.0248	0.2171
USP15	0.4393	0.0119	0	0.0614	0	0.0115	-0.3165	-0.1772	-6.125	-1.1786	-8.6302	29.6203	77.6076	-4.9464	138.266	-0.6228	0.9828	0.5215	-0.2861	0.0028	14.4684	-0.0744	0.513	7.3607	3.9284	8.7896	0.5771	-4.0949	0.6941	0.0001	0.014	0.082	0.5347	0.3833	0.2777	0.4177	0.3046	0.3091	0.3528	0.3381	0.6326	0.1606	0.2069	0.0213	0.156	3.1457	0.0645	0.0255	0.1901
USP16	0.2725	0.0106	0.0032	0.0151	0	0.0009	-0.4617	-0.0811	-6.0009	-1.1121	-8.7337	31.8919	65.4595	-4.8888	121.568	-2.3189	0.9578	0.5703	-1.4838	0.0032	17.4054	-0.2155	1.1107	5.9667	3.154	6.9245	0.4073	-6.6285	0.4741	0.0001	0.037	0.0877	0.582	0.3303	0.2324	0.4642	0.3034	0.3099	0.3515	0.3387	0.7022	0.1028	0.195	0.0283	0.18	3.2134	0.045	0.0367	0.2333
USP17L2	0.1198	0	0	0.0031	0	0	-0.4617	-0.0244	-5.7892	-1.0816	-8.4827	29.5586	76.0351	-4.7075	178.75	-1.507	0.8357	0.2493	-0.7053	0.0032	19.1604	-0.2985	0.9593	4.7518	3.2234	6.4764	0.439	-4.0235	0.5084	0.0001	0.0325	0.0577	0.4436	0.4484	0.2599	0.4011	0.2886	0.2932	0.3356	0.3208	0.6156	0.1355	0.1985	0.022	0.1149	3.0916	0.068	0.0248	0.2171
USP21	0.3386	0.0034	0	0.0102	0	0.0017	-1	0.5	-5.7681	-1.1435	-8.6797	26.5	65.75	-4.6246	387.25	-5.05	0.2125	-0.1	-0.55	0.0026	33	0.0525	0.5003	5.1898	3.8861	8.977	0.3591	-5.1138	0.4804	0.0001	0.02	0.1082	0.603	0.2887	0.178	0.6433	0.1785	0.3082	0.3542	0.3375	0.6958	0.1888	0.1152	0.0444	0.0778	3.2788	0.0667	0.0222	0.2
USP22	0.4417	0.0175	0.0091	0.0496	0.0068	0	-0.6739	0.087	-5.8894	-0.8263	-8.5089	30.1739	84.2391	-5.0631	139.435	0.1283	0.6707	0.1348	-1.1609	0.0034	15.6522	-0.7846	0.5403	6.6699	3.6636	7.4815	0.439	-4.0235	0.5084	0.0004	0.0124	0.0577	0.4436	0.4484	0.2599	0.4011	0.2886	0.2932	0.3356	0.3208	0.6156	0.1355	0.1985	0.0595	0.0857	3.1429	0.075	0.0822	0.2143
USP25	0.4114	0.0152	0	0.0244	0	0.0018	-0.0706	-0.3294	-6.0687	-1.3537	-8.6788	32.3412	61.5294	-4.715	157.553	-0.9635	1.0689	0.7329	-0.6212	0.0032	17.0824	-0.0297	0.5717	6.7603	3.8056	7.5853	0.2924	-4.4121	0.3727	0.0001	0.0266	0.03	0.5084	0.4617	0.2272	0.4556	0.3173	0.3084	0.3537	0.338	0.599	0.1743	0.2268	0.0192	0.191	3.1858	0.0333	0.0468	0.2724
USP36	0.2321	0.0014	0.0064	0.0024	0	0.0009	-0.5102	-0.0204	-5.7932	-1.0636	-8.6082	31.1837	79.1837	-4.7296	184.01	-2.0796	0.7791	0.1224	-1.3408	0.0032	20.3673	-0.7356	1.1937	4.6433	2.9287	5.5628	0.4946	-4.3541	0.5725	0.0001	0.0576	0.0857	0.5796	0.3348	0.1973	0.4938	0.309	0.3088	0.3534	0.3378	0.711	0.1053	0.1837	0.0134	0.1014	2.9532	0.0852	0.0342	0.1468
USP44	0.3211	0.0032	0	0.022	0.0031	0	0.4	-0.0244	-6.1808	-1.4581	-9.0156	41	48.2	-4.7227	104.4	-1.507	1.99	1.44	0.3	0.0041	29.6	0.0833	1.3136	4.8147	2.886	7.3579	0.439	-4.0235	0.5084	0.0001	0.0092	0.0457	0.533	0.4212	0.1185	0.6565	0.225	0.3088	0.3557	0.3355	0.7532	0.0867	0.1605	0.022	0.0889	3.0956	0.0667	0.0248	0.1667
USP46	0.4215	0	0	0.0016	0	0.0018	-0.129	0.1935	-5.7743	-1.0386	-8.4946	29.6452	68.3226	-4.7357	220.903	-2.829	1.1539	0.7613	-0.3355	0.0027	23.4839	0.1868	0.3226	5.9895	3.9215	8.7656	0.4254	-4.2226	0.5504	0.0001	0.0176	0.0417	0.4744	0.484	0.2638	0.4252	0.3112	0.3089	0.3532	0.3378	0.6338	0.155	0.2113	0.0304	0.142	3.1919	0.0232	0.0145	0.2406
USP49	0.3664	0.002	0	0.0064	0	0	-0.4617	-0.0244	-5.7892	-1.0816	-8.4827	29.5586	76.0351	-4.7075	178.75	-1.507	0.8357	0.2493	-0.7053	0.0032	19.1604	-0.2985	0.9593	4.7518	3.2234	6.4764	0.439	-4.0235	0.5084	0.0001	0.0325	0.0577	0.4436	0.4484	0.2599	0.4011	0.2886	0.2932	0.3356	0.3208	0.6156	0.1355	0.1985	0.022	0.1149	3.0916	0.068	0.0248	0.2171
UTY	0.2363	0.039	0	0.1195	0	0	-0.7101	0.1159	-5.8272	-0.795	-8.5035	31.3768	73.5072	-5.0322	137.899	-1.1449	1.1086	-0.0609	-0.8478	0.0031	16.1159	-0.3365	1.0786	5.2095	3.1725	6.1546	0.439	-4.0235	0.5084	0.0001	0.0008	0.0577	0.4436	0.4484	0.2599	0.4011	0.2886	0.2932	0.3356	0.3208	0.6156	0.1355	0.1985	0.024	0.0765	3.2083	0.0853	0.0445	0.224
VDR	0.3274	0	0	0.0421	0	0.0043	-0.5938	-0.0313	-6.0755	-1.1859	-8.7444	29.875	71	-4.8896	209.906	-3.1594	0.8594	0.2188	-0.925	0.0026	22.3438	-0.2547	0.8245	4.5664	3.5519	7.2438	0.3144	-4.8617	0.3981	0.0001	0.0486	0.0521	0.4971	0.4509	0.2135	0.4706	0.3159	0.3089	0.3531	0.338	0.6444	0.1291	0.2265	0.0413	0.132	3.1451	0.0413	0.048	0.1893
VPS72	0.3222	0	0	0.0068	0	0.0068	-0.4617	-0.0244	-5.7892	-1.0816	-8.4827	29.5586	76.0351	-4.7075	178.75	-1.507	0.8357	0.2493	-0.7053	0.0032	19.1604	-0.2985	0.9593	4.7518	3.2234	6.4764	0.439	-4.0235	0.5084	0.0001	0.0325	0.0577	0.4436	0.4484	0.2599	0.4011	0.2886	0.2932	0.3356	0.3208	0.6156	0.1355	0.1985	0.022	0.1149	3.0916	0.068	0.0248	0.2171
VRK1	0.3815	0.0152	0.014	0.0454	0	0.0341	-0.4617	-0.0244	-5.7892	-1.0816	-8.4827	29.5586	76.0351	-4.7075	178.75	-1.507	0.8357	0.2493	-0.7053	0.0032	19.1604	-0.2985	0.9593	4.7518	3.2234	6.4764	0.439	-4.0235	0.5084	0.0001	0.0325	0.0577	0.4436	0.4484	0.2599	0.4011	0.2886	0.2932	0.3356	0.3208	0.6156	0.1355	0.1985	0.022	0.1149	3.0916	0.068	0.0248	0.2171
WAC	0.248	0.0733	0	0.1394	0	0.0124	0.175	0.025	-6.1634	-1.5512	-8.9173	33.2	67.25	-4.6122	141.3	-1.2325	1.2895	0.7225	-0.4925	0.0038	22.3375	-0.0571	0.6485	4.7021	3.472	6.1404	0.6036	-3.6041	0.7015	0.001	0.0304	0.0968	0.4672	0.436	0.2438	0.4394	0.3168	0.3093	0.3528	0.338	0.6682	0.109	0.2229	0.0164	0.0825	2.9348	0.0266	0.0311	0.1695
WDR5	0.3284	0.0118	0	0.0484	0	0.0348	-0.4617	-0.0244	-5.7892	-1.0816	-8.4827	29.5586	76.0351	-4.7075	178.75	-1.507	0.8357	0.2493	-0.7053	0.0032	19.1604	-0.2985	0.9593	4.7518	3.2234	6.4764	0.439	-4.0235	0.5084	0.0001	0.0325	0.0577	0.4436	0.4484	0.2599	0.4011	0.2886	0.2932	0.3356	0.3208	0.6156	0.1355	0.1985	0.022	0.1149	3.0916	0.068	0.0248	0.2171
WDR11	0.4659	0.0039	0	0.0176	0	0.0041	-0.4617	-0.0244	-5.7892	-1.0816	-8.4827	29.5586	76.0351	-4.7075	178.75	-1.507	0.8357	0.2493	-0.7053	0.0032	19.1604	-0.2985	0.9593	4.7518	3.2234	6.4764	0.439	-4.0235	0.5084	0.0001	0.0325	0.0577	0.4436	0.4484	0.2599	0.4011	0.2886	0.2932	0.3356	0.3208	0.6156	0.1355	0.1985	0.022	0.1149	3.0916	0.068	0.0248	0.2171
WDR77	0.3684	0.0067	0	0.0036	0	0.0043	-0.4617	-0.1538	-6.4413	-1.5672	-9.1864	31.6154	68.3077	-4.8741	156.615	2.2615	1.22	0.5692	0.1	0.0034	22.2308	-1.0708	0.7603	5.8321	3.2564	5.4919	0.5947	-5.3361	0.6222	0.0001	0.0259	0.0217	0.3537	0.6247	0.4647	0.2781	0.2572	0.3091	0.3535	0.3374	0.6042	0.2057	0.1899	0.0356	0.0889	3.0714	0.0444	0.0533	0.2311
WDR82	0.4111	0	0	0.0098	0	0	-0.4617	-0.0244	-5.7892	-1.0816	-8.4827	29.5586	76.0351	-4.7075	178.75	-1.507	0.8357	0.2493	-0.7053	0.0032	19.1604	-0.2985	0.9593	4.7518	3.2234	6.4764	0.439	-4.0235	0.5084	0.0001	0.0325	0.0577	0.4436	0.4484	0.2599	0.4011	0.2886	0.2932	0.3356	0.3208	0.6156	0.1355	0.1985	0.022	0.1149	3.0916	0.068	0.0248	0.2171
WDR82P1	0.4111	0	0	0.0098	0	0	-0.4617	-0.0244	-5.7892	-1.0816	-8.4827	29.5586	76.0351	-4.7075	178.75	-1.507	0.8357	0.2493	-0.7053	0.0032	19.1604	-0.2985	0.9593	4.7518	3.2234	6.4764	0.439	-4.0235	0.5084	0.0001	0.0325	0.0577	0.4436	0.4484	0.2599	0.4011	0.2886	0.2932	0.3356	0.3208	0.6156	0.1355	0.1985	0.022	0.1149	3.0916	0.068	0.0248	0.2171
WSB2	0.2495	0	0	0.0035	0	0	0.4211	0.1474	-6.0303	-1.3476	-8.7614	36.9158	58.5053	-4.6827	107.768	-1.0821	1.2197	1.1674	-0.3	0.0027	19.7474	0.1706	0.6515	4.0904	3.5896	8.3279	0.5756	-4.5319	0.6412	0.0001	0.0293	0.0235	0.4162	0.5605	0.3744	0.3468	0.279	0.3087	0.3531	0.3384	0.5584	0.2172	0.2245	0.0335	0.0982	3.1645	0.0859	0.0278	0.2159
YAF2	0.4714	0.0033	0	0.0004	0	0	-0.4231	-0.1154	-5.4244	-0.8485	-8.1869	35.2308	74.1538	-4.5759	144.115	0.1192	0.3258	0.2692	-0.3231	0.0032	18.3077	-0.0869	0.5253	6.9753	3.7341	8.9276	0.3418	-3.5936	0.3581	0.0001	0.0146	0.2604	0.5124	0.2271	0.1512	0.5658	0.2832	0.3089	0.3534	0.3377	0.7714	0.0703	0.1582	0.022	0.1247	2.9741	0.0602	0.0258	0.1678
YEATS4	0.4644	0.0278	0	0	0	0	-0.2727	-0.1818	-6.7378	-1.4798	-9.2354	35.3636	68.8182	-5.2581	87.7273	0.3818	0.7582	0.7182	-0.4727	0.0027	12.2727	-0.1194	0.5466	8.5999	4.1236	7.2965	0.1797	-7.2079	0.2726	0.0001	0.025	0.1235	0.5905	0.2857	0.1456	0.5698	0.2842	0.3091	0.3525	0.3383	0.7375	0.0947	0.1678	0.0121	0.1515	3.206	0.0303	0.0243	0.2242
YWHAB	0.4658	0	0	0.0122	0	0	-0.4617	-0.0244	-5.7892	-1.0816	-8.4827	29.5586	76.0351	-4.7075	178.75	-1.507	0.8357	0.2493	-0.7053	0.0032	19.1604	-0.2985	0.9593	4.7518	3.2234	6.4764	0.439	-4.0235	0.5084	0.0001	0.0325	0.0577	0.4436	0.4484	0.2599	0.4011	0.2886	0.2932	0.3356	0.3208	0.6156	0.1355	0.1985	0.022	0.1149	3.0916	0.068	0.0248	0.2171
YWHAE	0.4544	0.017	0	0.0173	0.006	0	-0.4	-0.2	-5.611	-0.8258	-8.3561	31.24	78.16	-4.7853	208.4	-2.192	0.5124	0.204	-0.632	0.0035	21.8	0.2151	0.4201	6.7406	3.9921	8.6901	0.4691	-3.9752	0.5553	0.0001	0.0272	0.052	0.3914	0.5567	0.3693	0.3538	0.2768	0.3092	0.3534	0.3376	0.5135	0.2645	0.2219	0.002	0.1555	3.1026	0.0344	0.0081	0.2727
YWHAZ	0.326	0.0244	0	0.0392	0	0.0116	-0.4375	-0.1563	-6.8887	-1.9119	-9.4876	31.2188	89.8125	-4.9767	90.2188	-2.5188	0.9475	0.0844	-0.6812	0.0028	15	0.6993	0.5255	6.4619	3.8822	9.1251	0.5878	-2.2858	0.6796	0.0001	0.0141	0.0181	0.3909	0.591	0.2786	0.4601	0.2615	0.3092	0.3527	0.3381	0.6234	0.1905	0.1863	0.0087	0.1971	3.1192	0.0275	0.0044	0.229
YY1	0.2823	0.029	0.0083	0.0186	0	0	-0.4617	-0.0244	-5.7892	-1.0816	-8.4827	29.5586	76.0351	-4.7075	178.75	-1.507	0.8357	0.2493	-0.7053	0.0032	19.1604	-0.2985	0.9593	4.7518	3.2234	6.4764	0.439	-4.0235	0.5084	0.0001	0.0325	0.0577	0.4436	0.4484	0.2599	0.4011	0.2886	0.2932	0.3356	0.3208	0.6156	0.1355	0.1985	0.022	0.1149	3.0916	0.068	0.0248	0.2171
ZBTB7C	0.2602	0.0058	0.0001	0.0048	0	0	-0.4617	-0.0244	-5.7892	-1.0816	-8.4827	29.5586	76.0351	-4.7075	178.75	-1.507	0.8357	0.2493	-0.7053	0.0032	19.1604	-0.2985	0.9593	4.7518	3.2234	6.4764	0.439	-4.0235	0.5084	0.0001	0.0325	0.0577	0.4436	0.4484	0.2599	0.4011	0.2886	0.2932	0.3356	0.3208	0.6156	0.1355	0.1985	0.022	0.1149	3.0916	0.068	0.0248	0.2171
ZBTB16	0.3873	0.0083	0.0025	0.0146	0	0.0055	-0.4617	-0.0244	-5.7892	-1.0816	-8.4827	29.5586	76.0351	-4.7075	178.75	-1.507	0.8357	0.2493	-0.7053	0.0032	19.1604	-0.2985	0.9593	4.7518	3.2234	6.4764	0.439	-4.0235	0.5084	0.0001	0.0325	0.0577	0.4436	0.4484	0.2599	0.4011	0.2886	0.2932	0.3356	0.3208	0.6156	0.1355	0.1985	0.022	0.1149	3.0916	0.068	0.0248	0.2171
ZBTB33	0.2835	0.0521	0.0002	0.0167	0	0	-0.4617	-0.0244	-5.7892	-1.0816	-8.4827	29.5586	76.0351	-4.7075	178.75	-1.507	0.8357	0.2493	-0.7053	0.0032	19.1604	-0.2985	0.9593	4.7518	3.2234	6.4764	0.439	-4.0235	0.5084	0.0001	0.0325	0.0577	0.4436	0.4484	0.2599	0.4011	0.2886	0.2932	0.3356	0.3208	0.6156	0.1355	0.1985	0.022	0.1149	3.0916	0.068	0.0248	0.2171
ZCWPW1	0.1416	0.0168	0	0.0164	0	0.0011	-0.4634	-0.0244	-5.7355	-0.9546	-8.3755	31.2439	76.3415	-4.7809	195.561	-1.761	0.9817	0.3195	-0.8976	0.0029	21.3171	-0.0542	1.4161	2.4406	2.9505	5.5245	0.535	-4.8305	0.6004	0.0001	0.0212	0.0493	0.5349	0.4157	0.1935	0.5216	0.2848	0.3085	0.3536	0.3378	0.7562	0.0799	0.1637	0.0264	0.1535	3.0943	0.0604	0.0164	0.1786
ZCWPW2	0.2948	0.0007	0.0011	0.0085	0	0	-0.4617	-0.0244	-5.7892	-1.0816	-8.4827	29.5586	76.0351	-4.7075	178.75	-1.507	0.8357	0.2493	-0.7053	0.0032	19.1604	-0.2985	0.9593	4.7518	3.2234	6.4764	0.439	-4.0235	0.5084	0.0001	0.0325	0.0577	0.4436	0.4484	0.2599	0.4011	0.2886	0.2932	0.3356	0.3208	0.6156	0.1355	0.1985	0.022	0.1149	3.0916	0.068	0.0248	0.2171
ZFP57	0.1682	0.0155	0	0.0156	0	0	-0.5	0.2414	-5.704	-0.894	-8.4936	28.8276	85.8966	-4.81	164.431	-2.6966	0.5548	0.1103	-0.8569	0.0034	17.6034	-0.2833	1.3841	3.5417	2.8801	5.2822	0.4171	-4.7796	0.5219	0.0001	0.0258	0.0464	0.5034	0.4502	0.168	0.5222	0.3098	0.3087	0.3533	0.338	0.735	0.0938	0.1711	0.0374	0.0904	3.2014	0.0521	0.0521	0.1699
ZHX1	0.3374	0.0052	0.0019	0.0149	0	0	-0.4617	-0.0244	-5.7892	-1.0816	-8.4827	29.5586	76.0351	-4.7075	178.75	-1.507	0.8357	0.2493	-0.7053	0.0032	19.1604	-0.2985	0.9593	4.7518	3.2234	6.4764	0.439	-4.0235	0.5084	0.0001	0.0325	0.0577	0.4436	0.4484	0.2599	0.4011	0.2886	0.2932	0.3356	0.3208	0.6156	0.1355	0.1985	0.022	0.1149	3.0916	0.068	0.0248	0.2171
ZMYM2	0.3898	0.0409	0.0129	0.0405	0	0.0024	-0.14	0.02	-5.824	-0.9579	-8.4031	31.46	74.62	-4.8661	186.16	-1.498	1.0428	0.594	-0.646	0.0028	21.34	-0.2605	0.5135	7.092	3.9126	8.4412	0.5781	-4.3075	0.7109	0.0001	0.0081	0.0469	0.4894	0.4636	0.2343	0.4524	0.3134	0.3084	0.3536	0.338	0.6464	0.1456	0.2081	0.0949	0.0927	3.2633	0.061	0.035	0.1582
ZMYM3	0.3778	0.0175	0.0019	0.0233	0	0.0005	-0.96	0.2	-5.7207	-0.8925	-8.4458	27.8971	98.5486	-4.8282	236.034	-4.3994	0.5453	-0.1571	-1.4314	0.0026	19.1143	0.2809	0.5714	6.7884	3.7432	7.8158	0.6393	-2.1884	0.746	0.0001	0.0147	0.0474	0.446	0.5065	0.2661	0.4184	0.3156	0.3084	0.3539	0.3378	0.6116	0.1769	0.2114	0.0558	0.1028	3.1158	0.0495	0.0274	0.2087
ZMYND8	0.3627	0.0216	0.0005	0.0134	0	0.0033	-0.4532	-0.2076	-5.7049	-1.1283	-8.4905	31.0801	76.1859	-4.5766	193.258	-2.3927	0.6666	0.2594	-1.4293	0.0032	21.5875	-0.5137	0.7412	5.7132	3.437	6.5638	0.4043	-4.3915	0.4877	0.0001	0.0276	0.0876	0.5234	0.389	0.1979	0.4899	0.3122	0.3091	0.3528	0.338	0.7148	0.089	0.1962	0.0138	0.1355	2.9484	0.0402	0.0238	0.1721
ZMYND11	0.4446	0.0377	0	0.0547	0	0	-0.8069	0.1116	-5.6015	-0.8022	-8.2628	27.6395	98.6567	-4.7993	209.116	-3.6159	0.5986	-0.1215	-1.718	0.0029	19.6137	0.0996	0.4293	6.3167	3.9268	8.7605	0.5177	-3.5291	0.6269	0.0001	0.0169	0.0652	0.5663	0.3685	0.1823	0.4863	0.3316	0.3087	0.3532	0.338	0.6964	0.0961	0.2074	0.0298	0.1147	3.1537	0.0394	0.0427	0.1936
ZNF217	0.1753	0.028	0.004	0.0243	0.0013	0.0011	-0.4617	-0.0244	-5.7892	-1.0816	-8.4827	29.5586	76.0351	-4.7075	178.75	-1.507	0.8357	0.2493	-0.7053	0.0032	19.1604	-0.2985	0.9593	4.7518	3.2234	6.4764	0.439	-4.0235	0.5084	0.0001	0.0325	0.0577	0.4436	0.4484	0.2599	0.4011	0.2886	0.2932	0.3356	0.3208	0.6156	0.1355	0.1985	0.022	0.1149	3.0916	0.068	0.0248	0.2171
ZNF516	0.1954	0.0038	0	0.0022	0	0.0003	-0.4617	-0.0244	-5.7892	-1.0816	-8.4827	29.5586	76.0351	-4.7075	178.75	-1.507	0.8357	0.2493	-0.7053	0.0032	19.1604	-0.2985	1.1557	-0.3332	3.0653	3.433	0.1083	-3.1262	0.1628	0.0007	0.0255	0.088	0.691	0.222	0.047	0.755	0.198	0.309	0.352	0.339	0.755	0.049	0.197	0.022	0.1149	3.1899	0.1333	0.0667	0.2667
ZNF532	0.2866	0.0008	0.0006	0.0053	0	0	-0.4617	-0.0244	-5.7892	-1.0816	-8.4827	29.5586	76.0351	-4.7075	178.75	-1.507	0.8357	0.2493	-0.7053	0.0032	19.1604	-0.2985	0.9593	4.7518	3.2234	6.4764	0.439	-4.0235	0.5084	0.0001	0.0325	0.0577	0.4436	0.4484	0.2599	0.4011	0.2886	0.2932	0.3356	0.3208	0.6156	0.1355	0.1985	0.022	0.1149	3.0916	0.068	0.0248	0.2171
ZNF541	0.2712	0.0006	0	0.0118	0	0	-0.3333	-0.1373	-6.0963	-1.453	-8.8312	32.7451	76.2941	-4.6433	176.902	-1.1412	0.7741	0.2039	-0.6922	0.0034	22.6275	-0.581	0.77	4.6788	3.4882	6.2437	0.3802	-3.8767	0.4798	0.0001	0.0149	0.0647	0.5123	0.4229	0.1987	0.4857	0.3157	0.3088	0.3533	0.3378	0.6925	0.1059	0.2015	0.0213	0.1005	3.1961	0.0628	0.0319	0.2087
ZNF592	0.307	0.0031	0	0.0104	0	0	-0.4617	-0.0244	-5.7892	-1.0816	-8.4827	29.5586	76.0351	-4.7075	178.75	-1.507	0.8357	0.2493	-0.7053	0.0032	19.1604	-0.2985	0.9593	4.7518	3.2234	6.4764	0.439	-4.0235	0.5084	0.0001	0.0325	0.0577	0.4436	0.4484	0.2599	0.4011	0.2886	0.2932	0.3356	0.3208	0.6156	0.1355	0.1985	0.022	0.1149	3.0916	0.068	0.0248	0.2171
ZNF687	0.3072	0.0026	0.0009	0.0018	0	0.0003	-1.1667	0.1667	-4.6837	-0.096	-7.518	28.6667	77.1667	-4.5876	233.167	-4.55	0.5167	-0.1833	-1.8	0.0026	24.5	-0.6105	1.2372	1.8405	3.1037	4.9035	1.3093	-3.5048	1.6342	0.0001	0.047	0.0463	0.5397	0.4139	0.1319	0.5255	0.3425	0.3082	0.3542	0.3375	0.7165	0.0877	0.1955	0.0359	0.0667	3.1033	0.1077	0.0359	0.159
ZNF711	0.4077	0.0083	0.0027	0.0149	0	0.0004	-0.32	0.016	-5.7243	-0.8413	-8.379	29.44	78.888	-4.8831	156.796	-1.2484	0.8469	0.3464	-0.8388	0.0032	16.42	-0.41	0.581	7.3005	3.7422	7.9608	0.5903	-5.0933	0.7375	0.0001	0.0121	0.0633	0.5414	0.3954	0.1567	0.5221	0.3211	0.3085	0.3535	0.338	0.7527	0.0691	0.1782	0.0352	0.1452	3.1317	0.0599	0.0684	0.1855
ZNHIT1	0.2872	0.0013	0	0.0078	0.0004	0	-0.4617	-0.0244	-5.7892	-1.0816	-8.4827	29.5586	76.0351	-4.7075	178.75	-1.507	0.8357	0.2493	-0.7053	0.0032	19.1604	-0.2985	0.9593	4.7518	3.2234	6.4764	0.439	-4.0235	0.5084	0.0001	0.0325	0.0577	0.4436	0.4484	0.2599	0.4011	0.2886	0.2932	0.3356	0.3208	0.6156	0.1355	0.1985	0.022	0.1149	3.0916	0.068	0.0248	0.2171
ZRANB3	0.2685	0.0032	0	0.0117	0	0.0017	-0.3636	0.2121	-5.919	-1.3079	-8.6739	29.0909	79.3333	-4.6111	243.091	-2.7152	0.8285	0.3212	-0.5667	0.0031	23.9394	0.049	1.2875	3.0601	2.9601	5.788	0.1571	-5.3611	0.2367	0.0001	0.0168	0.0839	0.6128	0.3032	0.1285	0.5556	0.3161	0.3086	0.3535	0.338	0.7279	0.0809	0.1912	0.047	0.0939	3.301	0.0409	0.0243	0.2045
ZZZ3	0.3041	0.0004	0.0011	0.0081	0	0.0016	0.5366	-0.2439	-6.1268	-1.6223	-8.8799	35.5122	51.5854	-4.5045	146.244	-1.0805	1.3834	1.1854	-0.3024	0.0035	25.1463	0.1141	0.6514	6.5009	3.6416	8.032	0.5308	-3.7273	0.6135	0.0001	0.017	0.0427	0.4747	0.4825	0.2814	0.4038	0.3149	0.3083	0.3535	0.3381	0.6209	0.1249	0.2542	0.016	0.1427	3.101	0.0373	0.012	0.2093
[truncated: 622 more columns]
