# Supplementary material for: CASER: A semi-supervised model with multi-omics data integration prioritizes cancer-associated epigenetic regulator genes
Source: PLoS Comput Biol. 2026 Apr 28;22(4):e1014253. doi: 10.1371/journal.pcbi.1014253 (PMC13138745; doi:10.1371/journal.pcbi.1014253)
Supplement: S4 Table — (XLSX) [file pcbi.1014253.s017.xlsx]

## Sheet: Sheet1
S4 Table. Predictive performance of tri-training models utilizing various SVM kernel configurations on the independent testing set.
Kernels	Accuracy	AUROC	AUPRC
rbf', 'rbf', 'rbf'	0.7798	0.8431	0.9196
rbf', 'rbf', 'sigmoid'	0.7982	0.8547	0.9207
rbf', 'rbf', 'poly'	0.7706	0.8318	0.8982
rbf', 'sigmoid', 'rbf'	0.7615	0.8446	0.9214
rbf', 'sigmoid', 'sigmoid'	0.8148	0.877	0.929
rbf', 'sigmoid', 'poly'	0.7156	0.8457	0.9135
rbf', 'poly', 'rbf'	0.7431	0.8596	0.9219
rbf', 'poly', 'sigmoid'	0.7523	0.8656	0.9306
rbf', 'poly', 'poly'	0.4037	0.8345	0.9002
sigmoid', 'sigmoid', 'sigmoid'	0.7523	0.8108	0.9008
sigmoid', 'poly', 'sigmoid'	0.6697	0.7924	0.8851
sigmoid', 'poly', 'poly'	0.4037	0.7688	0.869
poly', 'poly', 'poly'	0.3853	0.7872	0.8546
