# Supplementary material for: CASER: A semi-supervised model with multi-omics data integration prioritizes cancer-associated epigenetic regulator genes
Source: PLoS Comput Biol. 2026 Apr 28;22(4):e1014253. doi: 10.1371/journal.pcbi.1014253 (PMC13138745; doi:10.1371/journal.pcbi.1014253)
Supplement: S5 Table — (XLSX) [file pcbi.1014253.s018.xlsx]

## Sheet: Sheet1
S5 Table. Prediction results of the Cancer-ASsociated Epigenetic Regulator identification (CASER) approach.
Gene	Binary cER prediction	cER score	cER score p-value	cER score q-value	Binary reader prediction	Reader prediction score	Reader score p-value	Reader score q-value	Binary writer prediction	Writer prediction score	Writer score p-value	Writer score q-value	Binary eraser prediction	Eraser prediction score	Eraser socre p-value	Eraser score q-value	Binary remodeler prediction	Remodeler prediction score	Remodeler score p-value	Remodeler score q-value
ACTB	1	0.886216	0	0	NA	NA	NA	NA	NA	NA	NA	NA	NA	NA	NA	NA	NA	NA	NA	NA
ADNP	1	0.978482	0	0	NA	NA	NA	NA	NA	NA	NA	NA	NA	NA	NA	NA	NA	NA	NA	NA
ANP32A	1	0.965842	0	0	NA	NA	NA	NA	NA	NA	NA	NA	NA	NA	NA	NA	NA	NA	NA	NA
ANP32E	1	0.931946	0	0	1	0.879154	6.77e-05	0.000446468	NA	NA	NA	NA	NA	NA	NA	NA	NA	NA	NA	NA
ANTXR1	1	0.972503	0	0	NA	NA	NA	NA	NA	NA	NA	NA	NA	NA	NA	NA	NA	NA	NA	NA
ARID1A	1	0.994547	0	0	NA	NA	NA	NA	NA	NA	NA	NA	NA	NA	NA	NA	NA	NA	NA	NA
ARID1B	1	0.994553	0	0	NA	NA	NA	NA	1	0.997481	0	0	NA	NA	NA	NA	NA	NA	NA	NA
ARID2	1	0.997426	0	0	NA	NA	NA	NA	NA	NA	NA	NA	NA	NA	NA	NA	NA	NA	NA	NA
ARID4B	1	0.857868	0	0	NA	NA	NA	NA	NA	NA	NA	NA	NA	NA	NA	NA	NA	NA	NA	NA
ARNTL	1	0.88923	0	0	NA	NA	NA	NA	NA	NA	NA	NA	NA	NA	NA	NA	NA	NA	NA	NA
ARTN	1	0.870016	0	0	NA	NA	NA	NA	NA	NA	NA	NA	NA	NA	NA	NA	NA	NA	NA	NA
ASH1L	1	0.998578	0	0	1	0.942373	6.4e-07	7.75e-06	1	0.985201	1.92e-07	1.92e-07	NA	NA	NA	NA	NA	NA	NA	NA
ASXL1	1	0.994557	0	0	1	0.973298	0	0	NA	NA	NA	NA	1	1	0	0	NA	NA	NA	NA
ASXL2	1	0.98862	0	0	1	0.983592	0	0	NA	NA	NA	NA	NA	NA	NA	NA	NA	NA	NA	NA
ATAD2	1	0.981597	0	0	1	0.965497	0	0	NA	NA	NA	NA	NA	NA	NA	NA	1	0.973127	0	0
ATAD2B	1	0.977679	0	0	0	0.628689	0.0554365	0.13945	NA	NA	NA	NA	NA	NA	NA	NA	NA	NA	NA	NA
ATF2	1	0.980337	0	0	NA	NA	NA	NA	1	0.901659	0.00532429	0.00532429	NA	NA	NA	NA	NA	NA	NA	NA
ATF7IP	1	0.991716	0	0	NA	NA	NA	NA	NA	NA	NA	NA	NA	NA	NA	NA	NA	NA	NA	NA
ATM	1	0.973283	0	0	NA	NA	NA	NA	1	0.985472	1.92e-07	1.92e-07	NA	NA	NA	NA	NA	NA	NA	NA
ATN1	1	0.928523	0	0	NA	NA	NA	NA	NA	NA	NA	NA	NA	NA	NA	NA	NA	NA	NA	NA
ATR	1	0.875578	0	0	NA	NA	NA	NA	1	0.918635	0.00269969	0.00269969	NA	NA	NA	NA	NA	NA	NA	NA
ATRX	1	0.999994	0	0	1	0.985404	0	0	NA	NA	NA	NA	NA	NA	NA	NA	1	0.988946	0	0
ATXN7	1	0.790834	0	0	NA	NA	NA	NA	NA	NA	NA	NA	NA	NA	NA	NA	NA	NA	NA	NA
AURKB	1	0.906024	0	0	NA	NA	NA	NA	1	0.823143	0.0178232	0.0178232	NA	NA	NA	NA	NA	NA	NA	NA
BABAM2	1	0.785662	0	0	NA	NA	NA	NA	NA	NA	NA	NA	NA	NA	NA	NA	NA	NA	NA	NA
BAHCC1	1	0.992504	0	0	1	0.81994	0.0121454	0.0503532	NA	NA	NA	NA	NA	NA	NA	NA	NA	NA	NA	NA
BAP1	1	0.992546	0	0	NA	NA	NA	NA	NA	NA	NA	NA	1	1	0	0	NA	NA	NA	NA
BARD1	1	0.863731	0	0	NA	NA	NA	NA	1	0.948228	0.0025523	0.0025523	NA	NA	NA	NA	NA	NA	NA	NA
BAZ2A	1	0.994558	0	0	1	0.972529	0	0	NA	NA	NA	NA	1	0.665627	0.00211609	0.00211609	1	0.86213	0.00218068	0.0315021
BAZ2B	1	0.994115	0	0	1	0.935103	8.69e-07	9.22e-06	NA	NA	NA	NA	NA	NA	NA	NA	NA	NA	NA	NA
BCOR	1	1	0	0	NA	NA	NA	NA	NA	NA	NA	NA	NA	NA	NA	NA	NA	NA	NA	NA
BCORL1	1	0.856298	0	0	NA	NA	NA	NA	NA	NA	NA	NA	NA	NA	NA	NA	NA	NA	NA	NA
BPTF	1	0.994745	0	0	1	0.801817	0.0123139	0.0503532	NA	NA	NA	NA	NA	NA	NA	NA	0	0.104782	0.544572	1
BRCA1	1	0.98964	0	0	NA	NA	NA	NA	NA	NA	NA	NA	NA	NA	NA	NA	NA	NA	NA	NA
BRCA2	1	0.848383	0	0	NA	NA	NA	NA	0	0.263302	0.191929	0.191929	NA	NA	NA	NA	NA	NA	NA	NA
BRCC3	1	0.898157	0	0	NA	NA	NA	NA	NA	NA	NA	NA	1	0.708745	0.00209825	0.00209825	NA	NA	NA	NA
BRD1	1	0.995877	0	0	1	0.978622	0	0	NA	NA	NA	NA	NA	NA	NA	NA	NA	NA	NA	NA
BRD2	1	0.994795	0	0	1	0.985203	0	0	NA	NA	NA	NA	NA	NA	NA	NA	NA	NA	NA	NA
BRD3	1	0.994557	0	0	1	0.970742	0	0	NA	NA	NA	NA	NA	NA	NA	NA	NA	NA	NA	NA
BRD4	1	0.994554	0	0	1	0.96305	0	0	NA	NA	NA	NA	NA	NA	NA	NA	NA	NA	NA	NA
BRD8	1	0.99134	0	0	0	0.580476	0.0611849	0.140467	NA	NA	NA	NA	NA	NA	NA	NA	NA	NA	NA	NA
BRDT	1	0.785559	0	0	1	0.750834	0.0153425	0.0503532	NA	NA	NA	NA	NA	NA	NA	NA	NA	NA	NA	NA
BRPF1	1	0.984526	0	0	1	0.945852	4.57e-07	6.22e-06	NA	NA	NA	NA	NA	NA	NA	NA	NA	NA	NA	NA
BRPF3	1	0.992865	0	0	1	0.901936	1.19e-05	8.99e-05	NA	NA	NA	NA	NA	NA	NA	NA	NA	NA	NA	NA
BRWD1	1	0.912973	0	0	1	0.920171	1.33e-06	1.15e-05	NA	NA	NA	NA	NA	NA	NA	NA	NA	NA	NA	NA
BRWD3	1	0.785621	0	0	1	0.797887	0.0123823	0.0503532	NA	NA	NA	NA	NA	NA	NA	NA	NA	NA	NA	NA
BUB1	1	0.870787	0	0	NA	NA	NA	NA	1	0.622474	0.0655344	0.0655344	NA	NA	NA	NA	NA	NA	NA	NA
CBX7	1	0.816755	0	0	0	0.283756	0.135552	0.228873	NA	NA	NA	NA	NA	NA	NA	NA	NA	NA	NA	NA
CDC73	1	0.888941	0	0	NA	NA	NA	NA	NA	NA	NA	NA	NA	NA	NA	NA	NA	NA	NA	NA
CDK17	1	0.999999	0	0	NA	NA	NA	NA	1	0.989903	3.83e-08	3.83e-08	NA	NA	NA	NA	NA	NA	NA	NA
CDK3	1	0.911256	0	0	NA	NA	NA	NA	0	0.0731412	0.598214	0.598214	NA	NA	NA	NA	NA	NA	NA	NA
CDK7	1	0.938981	0	0	NA	NA	NA	NA	1	0.729386	0.0328821	0.0328821	NA	NA	NA	NA	NA	NA	NA	NA
CDKN3	1	0.994589	0	0	NA	NA	NA	NA	NA	NA	NA	NA	NA	NA	NA	NA	NA	NA	NA	NA
CDYL	1	0.874247	0	0	0	0.565363	0.0614609	0.140467	1	0.835903	0.0174536	0.0174536	NA	NA	NA	NA	NA	NA	NA	NA
CECR2	1	0.981914	0	0	0	0.592968	0.0586588	0.13945	NA	NA	NA	NA	NA	NA	NA	NA	NA	NA	NA	NA
CHD1	1	0.962479	0	0	1	0.851858	0.00593332	0.0334026	NA	NA	NA	NA	NA	NA	NA	NA	1	0.889497	0.00181306	0.0315021
CHD1L	1	0.81614	0	0	NA	NA	NA	NA	NA	NA	NA	NA	NA	NA	NA	NA	1	0.985672	0	0
CHD2	1	0.994551	0	0	1	0.963025	0	0	NA	NA	NA	NA	NA	NA	NA	NA	1	0.864441	0.00217649	0.0315021
CHD3	1	0.942641	0	0	1	0.739961	0.0155234	0.0503532	NA	NA	NA	NA	NA	NA	NA	NA	1	0.917501	7.44e-06	0.000155734
CHD4	1	0.994555	0	0	1	0.955189	3.2e-07	5.51e-06	NA	NA	NA	NA	NA	NA	NA	NA	1	0.985335	0	0
CHD5	1	0.959439	0	0	1	0.940819	7.31e-07	8.1e-06	NA	NA	NA	NA	NA	NA	NA	NA	1	0.95794	1.65e-07	4e-06
CHD6	1	0.996884	0	0	1	0.984358	0	0	NA	NA	NA	NA	NA	NA	NA	NA	1	0.9689	9.91e-08	2.65e-06
CHD7	1	0.936789	0	0	1	0.954851	3.2e-07	5.51e-06	NA	NA	NA	NA	NA	NA	NA	NA	1	0.977755	0	0
CHD8	1	0.976502	0	0	1	0.79322	0.0124752	0.0503532	NA	NA	NA	NA	NA	NA	NA	NA	1	0.790392	0.00440108	0.0474381
CHD9	1	0.998424	0	0	1	0.970332	0	0	NA	NA	NA	NA	NA	NA	NA	NA	1	0.995932	0	0
CHEK1	1	0.958192	0	0	NA	NA	NA	NA	0	0.50486	0.100674	0.100674	NA	NA	NA	NA	NA	NA	NA	NA
CIR1	1	0.863305	0	0	1	0.76638	0.0152455	0.0503532	NA	NA	NA	NA	NA	NA	NA	NA	NA	NA	NA	NA
CLOCK	1	0.875233	0	0	NA	NA	NA	NA	1	0.987301	1.15e-07	1.15e-07	NA	NA	NA	NA	NA	NA	NA	NA
CREBBP	1	0.994558	0	0	1	0.948092	4.57e-07	6.22e-06	1	0.997487	0	0	NA	NA	NA	NA	NA	NA	NA	NA
CSNK2A1	1	0.898368	0	0	NA	NA	NA	NA	NA	NA	NA	NA	NA	NA	NA	NA	NA	NA	NA	NA
CTBP2	1	0.997513	0	0	NA	NA	NA	NA	NA	NA	NA	NA	NA	NA	NA	NA	NA	NA	NA	NA
CTCF	1	0.957387	0	0	NA	NA	NA	NA	NA	NA	NA	NA	NA	NA	NA	NA	0	0.346095	0.124153	0.540556
CUL1	1	0.990064	0	0	NA	NA	NA	NA	NA	NA	NA	NA	NA	NA	NA	NA	NA	NA	NA	NA
CUL3	1	1	0	0	NA	NA	NA	NA	1	0.999994	0	0	NA	NA	NA	NA	NA	NA	NA	NA
CUL4B	1	0.93885	0	0	NA	NA	NA	NA	1	0.753533	0.0274589	0.0274589	NA	NA	NA	NA	NA	NA	NA	NA
CXXC5	1	0.998986	0	0	1	0.800213	0.0123338	0.0503532	NA	NA	NA	NA	NA	NA	NA	NA	NA	NA	NA	NA
DDB1	1	0.971212	0	0	NA	NA	NA	NA	1	0.598626	0.0695653	0.0695653	NA	NA	NA	NA	NA	NA	NA	NA
DEK	1	0.898024	0	0	NA	NA	NA	NA	NA	NA	NA	NA	NA	NA	NA	NA	0	0.593905	0.0357208	0.218529
DIDO1	1	0.994549	0	0	1	0.961025	4.57e-08	9.58e-07	NA	NA	NA	NA	NA	NA	NA	NA	NA	NA	NA	NA
DMAP1	1	0.976116	0	0	NA	NA	NA	NA	NA	NA	NA	NA	NA	NA	NA	NA	0	0.358542	0.115827	0.51235
DNMT1	1	0.971901	0	0	1	0.808266	0.0122571	0.0503532	1	0.902628	0.00524923	0.00524923	NA	NA	NA	NA	NA	NA	NA	NA
DNMT3A	1	0.99455	0	0	0	0.627313	0.0575791	0.13945	1	0.993999	0	0	NA	NA	NA	NA	NA	NA	NA	NA
DNMT3B	1	0.995346	0	0	1	0.808537	0.012251	0.0503532	0	0.406105	0.140923	0.140923	NA	NA	NA	NA	NA	NA	NA	NA
DOT1L	1	0.993074	0	0	NA	NA	NA	NA	1	0.95605	0.00253165	0.00253165	NA	NA	NA	NA	NA	NA	NA	NA
DPF1	1	0.794557	0	0	0	0.087427	0.721592	0.856407	NA	NA	NA	NA	NA	NA	NA	NA	NA	NA	NA	NA
DPF2	1	0.989077	0	0	0	0.431536	0.0831195	0.164906	NA	NA	NA	NA	NA	NA	NA	NA	0	0.0982868	0.559974	1
DPF3	1	0.920533	0	0	0	0.308076	0.125676	0.218476	NA	NA	NA	NA	NA	NA	NA	NA	0	0.274749	0.160383	0.646171
DSCAM	1	0.983732	0	0	NA	NA	NA	NA	NA	NA	NA	NA	NA	NA	NA	NA	NA	NA	NA	NA
E2F6	1	0.965638	0	0	NA	NA	NA	NA	NA	NA	NA	NA	NA	NA	NA	NA	NA	NA	NA	NA
EAF1	1	0.875947	0	0	NA	NA	NA	NA	NA	NA	NA	NA	NA	NA	NA	NA	NA	NA	NA	NA
EAF2	1	0.877715	0	0	NA	NA	NA	NA	NA	NA	NA	NA	NA	NA	NA	NA	NA	NA	NA	NA
EED	1	0.955015	0	0	1	0.889654	2.24e-05	0.000159269	NA	NA	NA	NA	NA	NA	NA	NA	NA	NA	NA	NA
EHMT1	1	0.983966	0	0	1	0.939487	7.31e-07	8.1e-06	1	0.994739	0	0	NA	NA	NA	NA	NA	NA	NA	NA
EP300	1	0.994552	0	0	1	0.948494	4.57e-07	6.22e-06	1	0.997485	0	0	NA	NA	NA	NA	NA	NA	NA	NA
EP400	1	0.994547	0	0	NA	NA	NA	NA	1	0.877142	0.00792816	0.00792816	NA	NA	NA	NA	0	0.140666	0.461084	1
EPC1	1	0.994933	0	0	NA	NA	NA	NA	NA	NA	NA	NA	NA	NA	NA	NA	NA	NA	NA	NA
EPC2	1	0.968278	0	0	NA	NA	NA	NA	NA	NA	NA	NA	NA	NA	NA	NA	0	0.0527692	0.679471	1
ERBB4	1	0.986813	0	0	NA	NA	NA	NA	NA	NA	NA	NA	NA	NA	NA	NA	NA	NA	NA	NA
EZH1	1	0.785621	0	0	NA	NA	NA	NA	1	0.790541	0.0182131	0.0182131	NA	NA	NA	NA	NA	NA	NA	NA
EZH2	1	0.994543	0	0	NA	NA	NA	NA	1	0.903241	0.00520974	0.00520974	NA	NA	NA	NA	NA	NA	NA	NA
FBXO11	1	0.89879	0	0	NA	NA	NA	NA	NA	NA	NA	NA	NA	NA	NA	NA	NA	NA	NA	NA
FOXA1	1	0.870428	0	0	NA	NA	NA	NA	NA	NA	NA	NA	NA	NA	NA	NA	1	0.840095	0.0022203	0.0315021
FOXP1	1	1	0	0	NA	NA	NA	NA	NA	NA	NA	NA	NA	NA	NA	NA	NA	NA	NA	NA
FOXP2	1	0.838392	0	0	NA	NA	NA	NA	NA	NA	NA	NA	NA	NA	NA	NA	NA	NA	NA	NA
FOXP3	1	0.818369	0	0	NA	NA	NA	NA	NA	NA	NA	NA	NA	NA	NA	NA	NA	NA	NA	NA
FOXP4	1	0.876201	0	0	NA	NA	NA	NA	NA	NA	NA	NA	NA	NA	NA	NA	NA	NA	NA	NA
G2E3	1	0.982017	0	0	1	0.863296	0.000482935	0.00287903	NA	NA	NA	NA	NA	NA	NA	NA	NA	NA	NA	NA
GATAD2A	1	0.992458	0	0	1	0.947867	4.57e-07	6.22e-06	NA	NA	NA	NA	NA	NA	NA	NA	NA	NA	NA	NA
GATAD2B	1	0.982903	0	0	1	0.776379	0.0151588	0.0503532	NA	NA	NA	NA	NA	NA	NA	NA	NA	NA	NA	NA
GDNF	1	0.972894	0	0	NA	NA	NA	NA	NA	NA	NA	NA	NA	NA	NA	NA	NA	NA	NA	NA
GET1	1	0.865602	0	0	NA	NA	NA	NA	NA	NA	NA	NA	NA	NA	NA	NA	NA	NA	NA	NA
GFI1	1	0.821524	0	0	NA	NA	NA	NA	NA	NA	NA	NA	NA	NA	NA	NA	1	0.949867	1.98e-07	4.39e-06
GSE1	1	0.992077	0	0	NA	NA	NA	NA	NA	NA	NA	NA	0	0.0146216	0.424542	0.424542	NA	NA	NA	NA
GTF2I	1	0.994547	0	0	NA	NA	NA	NA	NA	NA	NA	NA	NA	NA	NA	NA	NA	NA	NA	NA
GTF3C4	1	0.83783	0	0	NA	NA	NA	NA	1	0.991915	3.83e-08	3.83e-08	NA	NA	NA	NA	NA	NA	NA	NA
HAT1	1	0.952737	0	0	NA	NA	NA	NA	0	0.100732	0.53029	0.53029	NA	NA	NA	NA	NA	NA	NA	NA
HCFC1	1	0.99136	0	0	NA	NA	NA	NA	NA	NA	NA	NA	NA	NA	NA	NA	1	0.808781	0.00417684	0.0474381
HDAC1	1	0.969818	0	0	NA	NA	NA	NA	NA	NA	NA	NA	1	0.905904	0.00209053	0.00209053	NA	NA	NA	NA
HDAC2	1	0.996756	0	0	NA	NA	NA	NA	NA	NA	NA	NA	1	0.999998	0	0	NA	NA	NA	NA
HDAC3	1	0.785581	0	0	NA	NA	NA	NA	NA	NA	NA	NA	1	0.500855	0.0223909	0.0223909	NA	NA	NA	NA
HDAC4	1	0.971956	0	0	NA	NA	NA	NA	NA	NA	NA	NA	1	0.975152	0.0020725	0.0020725	NA	NA	NA	NA
HDAC5	1	0.89701	0	0	NA	NA	NA	NA	NA	NA	NA	NA	1	0.845945	0.00209206	0.00209206	NA	NA	NA	NA
HDAC6	1	0.993492	0	0	NA	NA	NA	NA	NA	NA	NA	NA	1	0.816151	0.00209234	0.00209234	NA	NA	NA	NA
HDAC7	1	0.994549	0	0	NA	NA	NA	NA	NA	NA	NA	NA	1	0.777209	0.00209344	0.00209344	NA	NA	NA	NA
HDAC8	1	0.97036	0	0	NA	NA	NA	NA	NA	NA	NA	NA	1	0.712819	0.00209803	0.00209803	NA	NA	NA	NA
HDAC9	1	0.994545	0	0	NA	NA	NA	NA	NA	NA	NA	NA	1	0.845652	0.00209206	0.00209206	NA	NA	NA	NA
HDGF	1	0.991525	0	0	1	0.95633	1.37e-07	2.66e-06	NA	NA	NA	NA	NA	NA	NA	NA	0	0.557269	0.0447649	0.257746
HELLS	1	0.805196	0	0	NA	NA	NA	NA	NA	NA	NA	NA	NA	NA	NA	NA	1	0.909888	3.04e-05	0.00058838
HIRA	1	0.986109	0	0	1	0.83927	0.009195	0.0491457	NA	NA	NA	NA	NA	NA	NA	NA	NA	NA	NA	NA
HP1BP3	1	0.991919	0	0	NA	NA	NA	NA	NA	NA	NA	NA	NA	NA	NA	NA	0	0.274041	0.160917	0.646171
HUWE1	1	0.998328	0	0	NA	NA	NA	NA	1	0.995869	0	0	NA	NA	NA	NA	NA	NA	NA	NA
IKZF1	1	0.851956	0	0	NA	NA	NA	NA	NA	NA	NA	NA	NA	NA	NA	NA	1	0.981956	0	0
IKZF3	1	0.839074	0	0	NA	NA	NA	NA	NA	NA	NA	NA	NA	NA	NA	NA	NA	NA	NA	NA
ING1	1	0.889721	0	0	1	0.783972	0.0150139	0.0503532	NA	NA	NA	NA	NA	NA	NA	NA	NA	NA	NA	NA
ING2	1	0.991315	0	0	1	0.770105	0.0152179	0.0503532	NA	NA	NA	NA	NA	NA	NA	NA	NA	NA	NA	NA
ING3	1	0.964647	0	0	1	0.859748	0.0030321	0.0178021	NA	NA	NA	NA	NA	NA	NA	NA	1	0.718475	0.00672458	0.056304
INO80	1	0.958967	0	0	NA	NA	NA	NA	NA	NA	NA	NA	NA	NA	NA	NA	1	0.766435	0.00653018	0.056304
INO80D	1	0.87005	0	0	NA	NA	NA	NA	NA	NA	NA	NA	NA	NA	NA	NA	NA	NA	NA	NA
IRF4	1	0.992353	0	0	NA	NA	NA	NA	NA	NA	NA	NA	NA	NA	NA	NA	NA	NA	NA	NA
JADE1	1	1	0	0	NA	NA	NA	NA	1	0.816392	0.017901	0.017901	NA	NA	NA	NA	NA	NA	NA	NA
JADE2	1	0.995024	0	0	NA	NA	NA	NA	1	0.865614	0.0124332	0.0124332	NA	NA	NA	NA	NA	NA	NA	NA
JADE3	1	0.785623	0	0	NA	NA	NA	NA	0	0.148916	0.399058	0.399058	NA	NA	NA	NA	NA	NA	NA	NA
JAK2	1	0.98718	0	0	NA	NA	NA	NA	1	0.540615	0.0850855	0.0850855	NA	NA	NA	NA	NA	NA	NA	NA
JARID2	1	0.999998	0	0	NA	NA	NA	NA	NA	NA	NA	NA	1	0.950163	0.00208559	0.00208559	NA	NA	NA	NA
JMJD1C	1	1	0	0	NA	NA	NA	NA	NA	NA	NA	NA	1	0.855208	0.00209181	0.00209181	NA	NA	NA	NA
KANSL1	1	1	0	0	NA	NA	NA	NA	NA	NA	NA	NA	NA	NA	NA	NA	NA	NA	NA	NA
KANSL2	1	0.964906	0	0	NA	NA	NA	NA	NA	NA	NA	NA	NA	NA	NA	NA	NA	NA	NA	NA
KAT2B	1	0.90115	0	0	1	0.788644	0.0127574	0.0503532	1	0.952523	0.00254445	0.00254445	NA	NA	NA	NA	NA	NA	NA	NA
KAT6A	1	0.878388	0	0	1	0.85504	0.00576459	0.0334026	1	0.976001	4.64e-06	4.64e-06	NA	NA	NA	NA	NA	NA	NA	NA
KAT6B	1	0.987763	0	0	1	0.85231	0.0059117	0.0334026	1	0.940129	0.0025659	0.0025659	NA	NA	NA	NA	NA	NA	NA	NA
KAT7	1	0.990419	0	0	NA	NA	NA	NA	1	0.710549	0.0332669	0.0332669	NA	NA	NA	NA	NA	NA	NA	NA
KDM1A	1	0.985507	0	0	NA	NA	NA	NA	NA	NA	NA	NA	1	0.708821	0.00209825	0.00209825	NA	NA	NA	NA
KDM1B	1	0.863177	0	0	0	0.554895	0.0618055	0.140467	NA	NA	NA	NA	1	0.881454	0.00209119	0.00209119	NA	NA	NA	NA
KDM2A	1	0.963306	0	0	1	0.713939	0.0185053	0.0548816	NA	NA	NA	NA	1	0.745573	0.00209381	0.00209381	NA	NA	NA	NA
KDM2B	1	0.992836	0	0	1	0.834348	0.0117339	0.0503532	NA	NA	NA	NA	1	0.956492	0.00208491	0.00208491	NA	NA	NA	NA
KDM3A	1	0.93601	0	0	NA	NA	NA	NA	NA	NA	NA	NA	1	0.849308	0.00209206	0.00209206	NA	NA	NA	NA
KDM3B	1	0.993805	0	0	NA	NA	NA	NA	NA	NA	NA	NA	1	0.815027	0.00209241	0.00209241	NA	NA	NA	NA
KDM4A	1	0.966596	0	0	1	0.679967	0.0250043	0.0697064	NA	NA	NA	NA	1	0.673211	0.0021024	0.0021024	NA	NA	NA	NA
KDM4B	1	0.999994	0	0	1	0.9644	0	0	NA	NA	NA	NA	1	0.817537	0.00209234	0.00209234	NA	NA	NA	NA
KDM4C	1	0.999993	0	0	1	0.960806	4.57e-08	9.58e-07	NA	NA	NA	NA	1	0.871487	0.00209153	0.00209153	NA	NA	NA	NA
KDM5A	1	0.938527	0	0	0	0.504727	0.0733298	0.156697	NA	NA	NA	NA	1	0.879469	0.00209125	0.00209125	NA	NA	NA	NA
KDM5B	1	0.9976	0	0	1	0.931905	9.6e-07	9.62e-06	NA	NA	NA	NA	1	0.8772	0.00209128	0.00209128	NA	NA	NA	NA
KDM5C	1	0.971355	0	0	1	0.929047	1.01e-06	9.62e-06	NA	NA	NA	NA	1	0.85873	0.00209178	0.00209178	NA	NA	NA	NA
KDM6A	1	0.996811	0	0	NA	NA	NA	NA	NA	NA	NA	NA	1	0.998008	3.12e-08	3.12e-08	NA	NA	NA	NA
KDM6B	1	0.994544	0	0	NA	NA	NA	NA	NA	NA	NA	NA	0	0.124716	0.130165	0.130165	NA	NA	NA	NA
KDM7A	1	0.893219	0	0	NA	NA	NA	NA	NA	NA	NA	NA	1	0.886461	0.00209116	0.00209116	NA	NA	NA	NA
KEAP1	1	0.907827	0	0	NA	NA	NA	NA	NA	NA	NA	NA	NA	NA	NA	NA	0	0.00632135	0.945051	1
KMT2A	1	0.994543	0	0	1	0.943615	5.49e-07	7.09e-06	1	0.97466	9.46e-06	9.46e-06	NA	NA	NA	NA	NA	NA	NA	NA
KMT2B	1	0.985467	0	0	1	0.901869	1.2e-05	8.99e-05	1	0.860522	0.0148835	0.0148835	NA	NA	NA	NA	NA	NA	NA	NA
KMT2C	1	0.990245	0	0	1	0.963659	0	0	1	0.969661	2.87e-05	2.87e-05	NA	NA	NA	NA	NA	NA	NA	NA
KMT2D	1	0.955781	0	0	1	0.925315	1.19e-06	1.1e-05	1	0.918941	0.00269417	0.00269417	NA	NA	NA	NA	NA	NA	NA	NA
KMT2E	1	1	0	0	1	0.983862	0	0	1	0.945877	0.00255644	0.00255644	NA	NA	NA	NA	NA	NA	NA	NA
KMT5B	1	0.994546	0	0	NA	NA	NA	NA	NA	NA	NA	NA	NA	NA	NA	NA	NA	NA	NA	NA
L3MBTL1	1	0.887072	0	0	1	0.778122	0.0151375	0.0503532	NA	NA	NA	NA	NA	NA	NA	NA	NA	NA	NA	NA
L3MBTL3	1	0.897098	0	0	1	0.750845	0.0153425	0.0503532	NA	NA	NA	NA	NA	NA	NA	NA	NA	NA	NA	NA
L3MBTL4	1	0.952425	0	0	1	0.889156	2.31e-05	0.000162652	NA	NA	NA	NA	NA	NA	NA	NA	NA	NA	NA	NA
LBR	1	0.906018	0	0	1	0.832049	0.0118665	0.0503532	NA	NA	NA	NA	NA	NA	NA	NA	NA	NA	NA	NA
MAP3K7	1	0.948359	0	0	NA	NA	NA	NA	1	0.953789	0.00254131	0.00254131	NA	NA	NA	NA	NA	NA	NA	NA
MAX	1	0.992106	0	0	NA	NA	NA	NA	NA	NA	NA	NA	NA	NA	NA	NA	NA	NA	NA	NA
MBD4	1	0.961509	0	0	1	0.878535	7.08e-05	0.000460878	NA	NA	NA	NA	NA	NA	NA	NA	NA	NA	NA	NA
MBD5	1	0.895224	0	0	1	0.915853	1.65e-06	1.37e-05	NA	NA	NA	NA	NA	NA	NA	NA	1	0.964004	9.91e-08	2.65e-06
MBTD1	1	0.97109	0	0	1	0.772091	0.0152049	0.0503532	NA	NA	NA	NA	NA	NA	NA	NA	NA	NA	NA	NA
MDC1	1	0.827901	0	0	1	0.926951	1.05e-06	9.82e-06	NA	NA	NA	NA	NA	NA	NA	NA	NA	NA	NA	NA
MECP2	1	0.979302	0	0	1	0.918922	1.37e-06	1.17e-05	NA	NA	NA	NA	NA	NA	NA	NA	NA	NA	NA	NA
MED1	1	0.851847	0	0	NA	NA	NA	NA	NA	NA	NA	NA	NA	NA	NA	NA	NA	NA	NA	NA
MEN1	1	0.992355	0	0	NA	NA	NA	NA	NA	NA	NA	NA	NA	NA	NA	NA	NA	NA	NA	NA
MGA	1	0.996846	0	0	NA	NA	NA	NA	NA	NA	NA	NA	NA	NA	NA	NA	NA	NA	NA	NA
MLLT1	1	0.862906	0	0	NA	NA	NA	NA	NA	NA	NA	NA	NA	NA	NA	NA	NA	NA	NA	NA
MLLT10	1	0.999994	0	0	1	0.734224	0.0180948	0.0548816	NA	NA	NA	NA	NA	NA	NA	NA	NA	NA	NA	NA
MLLT6	1	0.990906	0	0	1	0.80882	0.0122495	0.0503532	NA	NA	NA	NA	NA	NA	NA	NA	NA	NA	NA	NA
MORC2	1	0.953862	0	0	1	0.750826	0.0153425	0.0503532	NA	NA	NA	NA	NA	NA	NA	NA	NA	NA	NA	NA
MORF4L1	1	0.877424	0	0	1	0.883915	3.75e-05	0.000259392	NA	NA	NA	NA	NA	NA	NA	NA	NA	NA	NA	NA
MSH6	1	0.991277	0	0	1	0.935131	8.69e-07	9.22e-06	NA	NA	NA	NA	NA	NA	NA	NA	NA	NA	NA	NA
MSL2	1	0.969635	0	0	NA	NA	NA	NA	1	0.856308	0.0151258	0.0151258	NA	NA	NA	NA	NA	NA	NA	NA
MTA3	1	0.984399	0	0	1	0.733924	0.0181149	0.0548816	NA	NA	NA	NA	NA	NA	NA	NA	NA	NA	NA	NA
MTF2	1	0.992516	0	0	0	0.558294	0.0616356	0.140467	NA	NA	NA	NA	NA	NA	NA	NA	NA	NA	NA	NA
MYO1C	1	0.973027	0	0	NA	NA	NA	NA	NA	NA	NA	NA	NA	NA	NA	NA	NA	NA	NA	NA
NAA60	1	0.975058	0	0	NA	NA	NA	NA	0	0.226772	0.221299	0.221299	NA	NA	NA	NA	NA	NA	NA	NA
NAT10	1	0.8482	0	0	NA	NA	NA	NA	0	0.0169983	0.861423	0.861423	NA	NA	NA	NA	NA	NA	NA	NA
NBN	1	0.992211	0	0	NA	NA	NA	NA	NA	NA	NA	NA	NA	NA	NA	NA	1	0.965213	9.91e-08	2.65e-06
NCOA1	1	0.985681	0	0	NA	NA	NA	NA	1	0.796322	0.0180985	0.0180985	NA	NA	NA	NA	NA	NA	NA	NA
NCOA2	1	0.990531	0	0	NA	NA	NA	NA	NA	NA	NA	NA	NA	NA	NA	NA	NA	NA	NA	NA
NCOA3	1	0.994555	0	0	NA	NA	NA	NA	1	0.98906	1.15e-07	1.15e-07	NA	NA	NA	NA	NA	NA	NA	NA
NCOA6	1	0.883052	0	0	NA	NA	NA	NA	NA	NA	NA	NA	NA	NA	NA	NA	NA	NA	NA	NA
NCOR1	1	0.988029	0	0	NA	NA	NA	NA	NA	NA	NA	NA	NA	NA	NA	NA	NA	NA	NA	NA
NCOR2	1	1	0	0	NA	NA	NA	NA	NA	NA	NA	NA	NA	NA	NA	NA	NA	NA	NA	NA
NEK6	1	0.963988	0	0	NA	NA	NA	NA	1	0.992363	3.83e-08	3.83e-08	NA	NA	NA	NA	NA	NA	NA	NA
NIPBL	1	0.997485	0	0	NA	NA	NA	NA	NA	NA	NA	NA	NA	NA	NA	NA	NA	NA	NA	NA
NPAS2	1	0.963988	0	0	NA	NA	NA	NA	NA	NA	NA	NA	NA	NA	NA	NA	0	0.0206185	0.832184	1
NSD1	1	0.996762	0	0	1	0.954316	3.2e-07	5.51e-06	1	0.845023	0.0154185	0.0154185	NA	NA	NA	NA	NA	NA	NA	NA
NSD2	1	0.994561	0	0	NA	NA	NA	NA	NA	NA	NA	NA	NA	NA	NA	NA	NA	NA	NA	NA
NSD3	1	0.987298	0	0	NA	NA	NA	NA	NA	NA	NA	NA	NA	NA	NA	NA	NA	NA	NA	NA
OGA	1	0.986334	0	0	NA	NA	NA	NA	NA	NA	NA	NA	NA	NA	NA	NA	NA	NA	NA	NA
OGT	1	0.96923	0	0	NA	NA	NA	NA	1	0.750344	0.0277372	0.0277372	NA	NA	NA	NA	NA	NA	NA	NA
PAK1	1	0.993399	0	0	NA	NA	NA	NA	NA	NA	NA	NA	NA	NA	NA	NA	NA	NA	NA	NA
PAK2	1	0.999998	0	0	NA	NA	NA	NA	1	0.961223	0.00248798	0.00248798	NA	NA	NA	NA	NA	NA	NA	NA
PARP1	1	0.991602	0	0	NA	NA	NA	NA	NA	NA	NA	NA	NA	NA	NA	NA	1	0.734998	0.00663592	0.056304
PAXIP1	1	0.989646	0	0	NA	NA	NA	NA	NA	NA	NA	NA	NA	NA	NA	NA	NA	NA	NA	NA
PBRM1	1	0.989858	0	0	1	0.985205	0	0	NA	NA	NA	NA	NA	NA	NA	NA	NA	NA	NA	NA
PCGF2	1	0.827816	0	0	NA	NA	NA	NA	NA	NA	NA	NA	NA	NA	NA	NA	NA	NA	NA	NA
PCGF3	1	0.785559	0	0	NA	NA	NA	NA	NA	NA	NA	NA	NA	NA	NA	NA	NA	NA	NA	NA
PCGF5	1	0.948661	0	0	NA	NA	NA	NA	NA	NA	NA	NA	NA	NA	NA	NA	NA	NA	NA	NA
PCM1	1	0.908301	0	0	NA	NA	NA	NA	NA	NA	NA	NA	NA	NA	NA	NA	NA	NA	NA	NA
PHC2	1	0.985861	0	0	NA	NA	NA	NA	NA	NA	NA	NA	NA	NA	NA	NA	NA	NA	NA	NA
PHF1	1	0.988866	0	0	0	0.346825	0.11079	0.200627	NA	NA	NA	NA	NA	NA	NA	NA	NA	NA	NA	NA
PHF12	1	0.965527	0	0	0	0.46934	0.0823091	0.164906	NA	NA	NA	NA	NA	NA	NA	NA	NA	NA	NA	NA
PHF14	1	0.983328	0	0	1	0.765702	0.0152497	0.0503532	NA	NA	NA	NA	NA	NA	NA	NA	NA	NA	NA	NA
PHF2	1	0.984332	0	0	1	0.965451	0	0	NA	NA	NA	NA	1	0.758089	0.00209362	0.00209362	NA	NA	NA	NA
PHF20	1	0.950358	0	0	1	0.908874	6.45e-06	5.1e-05	0	0.483877	0.114864	0.114864	NA	NA	NA	NA	NA	NA	NA	NA
PHF20L1	1	0.943339	0	0	1	0.760202	0.015284	0.0503532	NA	NA	NA	NA	NA	NA	NA	NA	NA	NA	NA	NA
PHF21A	1	0.997526	0	0	1	0.794552	0.0124331	0.0503532	NA	NA	NA	NA	NA	NA	NA	NA	NA	NA	NA	NA
PHF3	1	0.994553	0	0	1	0.957443	9.14e-08	1.82e-06	NA	NA	NA	NA	NA	NA	NA	NA	NA	NA	NA	NA
PHF6	1	0.999153	0	0	1	0.955031	3.2e-07	5.51e-06	NA	NA	NA	NA	NA	NA	NA	NA	NA	NA	NA	NA
PHF7	1	0.819757	0	0	0	0.236514	0.170089	0.272353	NA	NA	NA	NA	NA	NA	NA	NA	NA	NA	NA	NA
PHIP	1	0.967189	0	0	1	0.826095	0.0120489	0.0503532	NA	NA	NA	NA	NA	NA	NA	NA	NA	NA	NA	NA
PHRF1	1	0.868959	0	0	1	0.732395	0.0181909	0.0548816	NA	NA	NA	NA	NA	NA	NA	NA	NA	NA	NA	NA
PKN1	1	0.976683	0	0	NA	NA	NA	NA	1	0.783101	0.018448	0.018448	NA	NA	NA	NA	NA	NA	NA	NA
PKN2	1	0.995388	0	0	NA	NA	NA	NA	NA	NA	NA	NA	NA	NA	NA	NA	NA	NA	NA	NA
PMP22	1	0.814934	0	0	NA	NA	NA	NA	NA	NA	NA	NA	NA	NA	NA	NA	NA	NA	NA	NA
POGZ	1	0.980554	0	0	1	0.779685	0.0151127	0.0503532	NA	NA	NA	NA	NA	NA	NA	NA	NA	NA	NA	NA
PPP2CA	1	0.911061	0	0	NA	NA	NA	NA	1	0.870715	0.00832779	0.00832779	NA	NA	NA	NA	NA	NA	NA	NA
PPP4R3A	1	0.879731	0	0	NA	NA	NA	NA	NA	NA	NA	NA	NA	NA	NA	NA	NA	NA	NA	NA
PRDM1	1	0.968269	0	0	NA	NA	NA	NA	0	0.235306	0.214087	0.214087	NA	NA	NA	NA	NA	NA	NA	NA
PRDM10	1	0.826608	0	0	NA	NA	NA	NA	1	0.729394	0.0328817	0.0328817	NA	NA	NA	NA	NA	NA	NA	NA
PRDM14	1	0.78561	0	0	NA	NA	NA	NA	1	0.786522	0.0183138	0.0183138	NA	NA	NA	NA	NA	NA	NA	NA
PRDM16	1	0.900903	0	0	NA	NA	NA	NA	1	0.967474	7.49e-05	7.49e-05	NA	NA	NA	NA	NA	NA	NA	NA
PRDM6	1	0.785578	0	0	NA	NA	NA	NA	1	0.89644	0.00747122	0.00747122	NA	NA	NA	NA	NA	NA	NA	NA
PRKAA1	1	0.806234	0	0	NA	NA	NA	NA	1	0.993684	0	0	NA	NA	NA	NA	NA	NA	NA	NA
PRKAB2	1	0.918672	0	0	NA	NA	NA	NA	NA	NA	NA	NA	NA	NA	NA	NA	NA	NA	NA	NA
PRKAG1	1	0.94914	0	0	NA	NA	NA	NA	NA	NA	NA	NA	NA	NA	NA	NA	NA	NA	NA	NA
PRKAG2	1	0.983782	0	0	NA	NA	NA	NA	NA	NA	NA	NA	NA	NA	NA	NA	NA	NA	NA	NA
PRKCB	1	0.890877	0	0	NA	NA	NA	NA	1	0.977176	3.41e-06	3.41e-06	NA	NA	NA	NA	NA	NA	NA	NA
PRKCD	1	0.802845	0	0	NA	NA	NA	NA	NA	NA	NA	NA	NA	NA	NA	NA	NA	NA	NA	NA
PSIP1	1	0.824108	0	0	0	0.626808	0.0576271	0.13945	NA	NA	NA	NA	NA	NA	NA	NA	0	0.00400387	0.962695	1
PWWP3A	1	0.982854	0	0	NA	NA	NA	NA	NA	NA	NA	NA	NA	NA	NA	NA	NA	NA	NA	NA
RAD54L	1	0.986573	0	0	NA	NA	NA	NA	NA	NA	NA	NA	NA	NA	NA	NA	1	0.95845	1.65e-07	4e-06
RAI1	1	0.90603	0	0	1	0.872883	0.000121785	0.000755068	NA	NA	NA	NA	NA	NA	NA	NA	1	0.991679	0	0
RARA	1	0.99906	0	0	NA	NA	NA	NA	NA	NA	NA	NA	NA	NA	NA	NA	NA	NA	NA	NA
RB1	1	0.98943	0	0	NA	NA	NA	NA	1	0.978405	1.69e-06	1.69e-06	NA	NA	NA	NA	0	0.327431	0.132968	0.565204
RCOR1	1	0.985323	0	0	NA	NA	NA	NA	NA	NA	NA	NA	NA	NA	NA	NA	NA	NA	NA	NA
RERE	1	0.99455	0	0	1	0.966867	0	0	NA	NA	NA	NA	NA	NA	NA	NA	NA	NA	NA	NA
RLIM	1	0.82937	0	0	NA	NA	NA	NA	NA	NA	NA	NA	NA	NA	NA	NA	NA	NA	NA	NA
RNF2	1	0.848468	0	0	NA	NA	NA	NA	1	0.992933	3.83e-08	3.83e-08	NA	NA	NA	NA	NA	NA	NA	NA
RPS6KA3	1	0.902777	0	0	NA	NA	NA	NA	NA	NA	NA	NA	NA	NA	NA	NA	NA	NA	NA	NA
RPS6KA4	1	0.823104	0	0	NA	NA	NA	NA	0	0.252396	0.195936	0.195936	NA	NA	NA	NA	NA	NA	NA	NA
RPS6KA5	1	0.849942	0	0	NA	NA	NA	NA	1	0.943228	0.00256027	0.00256027	NA	NA	NA	NA	NA	NA	NA	NA
RSF1	1	0.972276	0	0	1	0.909292	6.26e-06	5.04e-05	NA	NA	NA	NA	NA	NA	NA	NA	NA	NA	NA	NA
SAFB	1	0.948507	0	0	NA	NA	NA	NA	NA	NA	NA	NA	NA	NA	NA	NA	0	0.405084	0.103618	0.490428
SATB2	1	0.999999	0	0	NA	NA	NA	NA	NA	NA	NA	NA	NA	NA	NA	NA	NA	NA	NA	NA
SCMH1	1	0.873196	0	0	1	0.879099	6.8e-05	0.000446468	NA	NA	NA	NA	NA	NA	NA	NA	NA	NA	NA	NA
SETD2	1	0.994552	0	0	NA	NA	NA	NA	1	0.94577	0.0025566	0.0025566	NA	NA	NA	NA	NA	NA	NA	NA
SETD5	1	0.999999	0	0	NA	NA	NA	NA	1	0.964693	0.00220221	0.00220221	NA	NA	NA	NA	NA	NA	NA	NA
SETD7	1	0.829799	0	0	NA	NA	NA	NA	0	0.265446	0.189781	0.189781	NA	NA	NA	NA	NA	NA	NA	NA
SETDB1	1	0.853805	0	0	1	0.82384	0.0120922	0.0503532	1	0.954382	0.00253959	0.00253959	NA	NA	NA	NA	NA	NA	NA	NA
SETDB2	1	0.808047	0	0	1	0.848201	0.00607371	0.033408	0	0.332429	0.160514	0.160514	NA	NA	NA	NA	NA	NA	NA	NA
SF3B1	1	0.994552	0	0	NA	NA	NA	NA	NA	NA	NA	NA	NA	NA	NA	NA	NA	NA	NA	NA
SF3B3	1	0.847712	0	0	NA	NA	NA	NA	NA	NA	NA	NA	NA	NA	NA	NA	NA	NA	NA	NA
SFMBT2	1	0.994545	0	0	1	0.958331	9.14e-08	1.82e-06	NA	NA	NA	NA	NA	NA	NA	NA	NA	NA	NA	NA
SHPRH	1	0.994544	0	0	1	0.708872	0.0186427	0.0548816	NA	NA	NA	NA	NA	NA	NA	NA	1	0.992654	0	0
SIN3A	1	0.987523	0	0	NA	NA	NA	NA	NA	NA	NA	NA	NA	NA	NA	NA	NA	NA	NA	NA
SIRT1	1	0.826457	0	0	NA	NA	NA	NA	NA	NA	NA	NA	0	0.00166189	0.914437	0.914437	NA	NA	NA	NA
SLF1	1	0.787841	0	0	NA	NA	NA	NA	NA	NA	NA	NA	NA	NA	NA	NA	NA	NA	NA	NA
SMAP2	1	0.993309	0	0	NA	NA	NA	NA	NA	NA	NA	NA	NA	NA	NA	NA	NA	NA	NA	NA
SMARCA1	1	0.797995	0	0	NA	NA	NA	NA	NA	NA	NA	NA	0	0.0135953	0.435405	0.435405	1	0.721382	0.00670228	0.056304
SMARCA2	1	0.979832	0	0	1	0.984104	0	0	NA	NA	NA	NA	NA	NA	NA	NA	1	0.968548	9.91e-08	2.65e-06
SMARCA4	1	0.994548	0	0	1	0.948847	4.11e-07	6.22e-06	NA	NA	NA	NA	NA	NA	NA	NA	1	0.927312	4.96e-06	0.000106707
SMARCB1	1	0.91671	0	0	1	0.834855	0.0116992	0.0503532	NA	NA	NA	NA	NA	NA	NA	NA	NA	NA	NA	NA
SMARCC1	1	0.968374	0	0	NA	NA	NA	NA	NA	NA	NA	NA	NA	NA	NA	NA	NA	NA	NA	NA
SMARCC2	1	0.852771	0	0	NA	NA	NA	NA	NA	NA	NA	NA	NA	NA	NA	NA	NA	NA	NA	NA
SMARCD1	1	0.971925	0	0	NA	NA	NA	NA	NA	NA	NA	NA	NA	NA	NA	NA	0	0.0149581	0.868502	1
SMARCD2	1	0.847981	0	0	NA	NA	NA	NA	NA	NA	NA	NA	NA	NA	NA	NA	NA	NA	NA	NA
SMARCD3	1	0.963622	0	0	NA	NA	NA	NA	NA	NA	NA	NA	NA	NA	NA	NA	NA	NA	NA	NA
SMARCE1	1	0.943378	0	0	NA	NA	NA	NA	NA	NA	NA	NA	NA	NA	NA	NA	NA	NA	NA	NA
SMS	1	0.876683	0	0	NA	NA	NA	NA	NA	NA	NA	NA	NA	NA	NA	NA	NA	NA	NA	NA
SND1	1	0.997192	0	0	1	0.946485	4.57e-07	6.22e-06	NA	NA	NA	NA	NA	NA	NA	NA	NA	NA	NA	NA
SP1	1	0.912469	0	0	NA	NA	NA	NA	NA	NA	NA	NA	NA	NA	NA	NA	0	0.152423	0.437131	1
SP100	1	0.9401	0	0	NA	NA	NA	NA	NA	NA	NA	NA	NA	NA	NA	NA	NA	NA	NA	NA
SP140	1	0.899051	0	0	1	0.972819	0	0	NA	NA	NA	NA	NA	NA	NA	NA	NA	NA	NA	NA
SPEN	1	0.914356	0	0	NA	NA	NA	NA	NA	NA	NA	NA	NA	NA	NA	NA	NA	NA	NA	NA
SPOP	1	0.958903	0	0	NA	NA	NA	NA	1	0.862952	0.0127727	0.0127727	NA	NA	NA	NA	NA	NA	NA	NA
SRCAP	1	0.986817	0	0	NA	NA	NA	NA	NA	NA	NA	NA	0	0.00687071	0.548713	0.548713	1	0.984704	0	0
SRSF3	1	0.870798	0	0	NA	NA	NA	NA	NA	NA	NA	NA	NA	NA	NA	NA	NA	NA	NA	NA
STK4	1	1	0	0	NA	NA	NA	NA	1	0.97293	1.21e-05	1.21e-05	NA	NA	NA	NA	NA	NA	NA	NA
SUPT3H	1	0.86068	0	0	NA	NA	NA	NA	NA	NA	NA	NA	NA	NA	NA	NA	NA	NA	NA	NA
SUPT6H	1	0.806728	0	0	NA	NA	NA	NA	NA	NA	NA	NA	NA	NA	NA	NA	NA	NA	NA	NA
SUZ12	1	0.943914	0	0	NA	NA	NA	NA	NA	NA	NA	NA	NA	NA	NA	NA	NA	NA	NA	NA
TAF1	1	0.993598	0	0	1	0.944367	5.03e-07	6.61e-06	1	0.636937	0.0585532	0.0585532	NA	NA	NA	NA	NA	NA	NA	NA
TAF15	1	0.926245	0	0	NA	NA	NA	NA	NA	NA	NA	NA	NA	NA	NA	NA	NA	NA	NA	NA
TBL1XR1	1	0.996573	0	0	NA	NA	NA	NA	NA	NA	NA	NA	NA	NA	NA	NA	NA	NA	NA	NA
TCF20	1	0.918533	0	0	1	0.812218	0.0122245	0.0503532	NA	NA	NA	NA	NA	NA	NA	NA	NA	NA	NA	NA
TDRD7	1	0.785612	0	0	1	0.693032	0.0239976	0.0685335	NA	NA	NA	NA	NA	NA	NA	NA	NA	NA	NA	NA
TET1	1	0.88898	0	0	0	0.397414	0.0918654	0.176032	NA	NA	NA	NA	1	0.359615	0.0299031	0.0299031	NA	NA	NA	NA
TET2	1	0.994556	0	0	NA	NA	NA	NA	NA	NA	NA	NA	1	0.666667	0.00211334	0.00211334	NA	NA	NA	NA
TET3	1	0.939981	0	0	NA	NA	NA	NA	NA	NA	NA	NA	1	0.816157	0.00209234	0.00209234	NA	NA	NA	NA
TFDP1	1	0.994549	0	0	NA	NA	NA	NA	NA	NA	NA	NA	NA	NA	NA	NA	NA	NA	NA	NA
TLE1	1	0.926613	0	0	NA	NA	NA	NA	NA	NA	NA	NA	NA	NA	NA	NA	0	0.184802	0.385632	1
TLE4	1	0.992176	0	0	NA	NA	NA	NA	NA	NA	NA	NA	NA	NA	NA	NA	NA	NA	NA	NA
TLK1	1	0.999999	0	0	NA	NA	NA	NA	1	0.996286	0	0	NA	NA	NA	NA	NA	NA	NA	NA
TLK2	1	0.804011	0	0	NA	NA	NA	NA	1	0.738297	0.0285112	0.0285112	NA	NA	NA	NA	NA	NA	NA	NA
TNRC18	1	0.876411	0	0	1	0.973902	0	0	NA	NA	NA	NA	NA	NA	NA	NA	NA	NA	NA	NA
TOP2B	1	0.841396	0	0	NA	NA	NA	NA	NA	NA	NA	NA	NA	NA	NA	NA	0	0.659863	0.0154712	0.105164
TP53	1	0.994555	0	0	NA	NA	NA	NA	NA	NA	NA	NA	NA	NA	NA	NA	NA	NA	NA	NA
TP53BP1	1	0.932726	0	0	0	0.595837	0.0584919	0.13945	NA	NA	NA	NA	NA	NA	NA	NA	NA	NA	NA	NA
TRAC	1	0.946472	0	0	NA	NA	NA	NA	NA	NA	NA	NA	NA	NA	NA	NA	NA	NA	NA	NA
TRIM24	1	0.981348	0	0	1	0.873753	0.000113831	0.000717226	NA	NA	NA	NA	NA	NA	NA	NA	NA	NA	NA	NA
TRIM33	1	0.981382	0	0	1	0.866374	0.000285079	0.00172607	NA	NA	NA	NA	NA	NA	NA	NA	NA	NA	NA	NA
UBE2D3	1	0.97492	0	0	NA	NA	NA	NA	1	0.729384	0.0328821	0.0328821	NA	NA	NA	NA	NA	NA	NA	NA
UBE2E1	1	0.970554	0	0	NA	NA	NA	NA	1	0.903946	0.00517491	0.00517491	NA	NA	NA	NA	NA	NA	NA	NA
UBE2H	1	0.94645	0	0	NA	NA	NA	NA	1	0.867577	0.0122149	0.0122149	NA	NA	NA	NA	NA	NA	NA	NA
UBE2N	1	0.785622	0	0	NA	NA	NA	NA	1	0.558151	0.0778324	0.0778324	NA	NA	NA	NA	NA	NA	NA	NA
UBE2V1	1	1	0	0	NA	NA	NA	NA	NA	NA	NA	NA	NA	NA	NA	NA	NA	NA	NA	NA
UBR2	1	0.988204	0	0	NA	NA	NA	NA	1	0.966386	0.00013635	0.00013635	NA	NA	NA	NA	NA	NA	NA	NA
UBR5	1	1	0	0	NA	NA	NA	NA	NA	NA	NA	NA	NA	NA	NA	NA	1	0.789253	0.00440571	0.0474381
UCHL5	1	0.820789	0	0	NA	NA	NA	NA	NA	NA	NA	NA	NA	NA	NA	NA	NA	NA	NA	NA
UIMC1	1	0.863822	0	0	1	0.750848	0.0153425	0.0503532	NA	NA	NA	NA	NA	NA	NA	NA	NA	NA	NA	NA
USP12	1	0.785627	0	0	NA	NA	NA	NA	NA	NA	NA	NA	1	0.300886	0.049933	0.049933	NA	NA	NA	NA
USP15	1	0.999986	0	0	NA	NA	NA	NA	NA	NA	NA	NA	1	0.832339	0.00209225	0.00209225	NA	NA	NA	NA
USP16	1	0.901632	0	0	NA	NA	NA	NA	NA	NA	NA	NA	1	0.808555	0.00209247	0.00209247	NA	NA	NA	NA
USP22	1	0.993432	0	0	NA	NA	NA	NA	NA	NA	NA	NA	NA	NA	NA	NA	NA	NA	NA	NA
USP25	1	0.999997	0	0	NA	NA	NA	NA	NA	NA	NA	NA	NA	NA	NA	NA	NA	NA	NA	NA
USP3	1	0.993146	0	0	NA	NA	NA	NA	1	0.636179	0.0586361	0.0586361	NA	NA	NA	NA	NA	NA	NA	NA
USP44	1	0.917749	0	0	NA	NA	NA	NA	NA	NA	NA	NA	1	0.808229	0.00209253	0.00209253	NA	NA	NA	NA
USP7	1	0.999999	0	0	NA	NA	NA	NA	NA	NA	NA	NA	1	0.998989	0	0	NA	NA	NA	NA
VDR	1	0.878392	0	0	NA	NA	NA	NA	NA	NA	NA	NA	NA	NA	NA	NA	NA	NA	NA	NA
WAC	1	0.989946	0	0	NA	NA	NA	NA	NA	NA	NA	NA	NA	NA	NA	NA	NA	NA	NA	NA
YAF2	1	0.811972	0	0	NA	NA	NA	NA	NA	NA	NA	NA	NA	NA	NA	NA	NA	NA	NA	NA
YEATS4	1	0.985246	0	0	NA	NA	NA	NA	NA	NA	NA	NA	NA	NA	NA	NA	NA	NA	NA	NA
YWHAE	1	0.985768	0	0	NA	NA	NA	NA	NA	NA	NA	NA	NA	NA	NA	NA	NA	NA	NA	NA
YWHAZ	1	0.870166	0	0	1	0.953619	3.2e-07	5.51e-06	NA	NA	NA	NA	NA	NA	NA	NA	NA	NA	NA	NA
YY1	1	0.795292	0	0	NA	NA	NA	NA	NA	NA	NA	NA	NA	NA	NA	NA	NA	NA	NA	NA
ZMYM2	1	1	0	0	NA	NA	NA	NA	NA	NA	NA	NA	NA	NA	NA	NA	NA	NA	NA	NA
ZMYND11	1	0.948887	0	0	1	0.684455	0.024556	0.0690883	NA	NA	NA	NA	NA	NA	NA	NA	NA	NA	NA	NA
ZMYND8	1	0.998181	0	0	1	0.981308	0	0	NA	NA	NA	NA	NA	NA	NA	NA	NA	NA	NA	NA
ZNF516	1	0.912716	0	0	NA	NA	NA	NA	NA	NA	NA	NA	NA	NA	NA	NA	NA	NA	NA	NA
ZZZ3	1	0.895963	0	0	1	0.772857	0.015195	0.0503532	NA	NA	NA	NA	NA	NA	NA	NA	NA	NA	NA	NA
SCML2	1	0.784244	1.27e-06	2.76e-06	1	0.979691	0	0	NA	NA	NA	NA	NA	NA	NA	NA	NA	NA	NA	NA
RAD51	1	0.776948	6.5e-06	1.41e-05	NA	NA	NA	NA	NA	NA	NA	NA	0	0.0121038	0.449429	0.449429	NA	NA	NA	NA
TRIM28	1	0.772851	9.35e-06	2.02e-05	1	0.692453	0.0240531	0.0685335	NA	NA	NA	NA	NA	NA	NA	NA	NA	NA	NA	NA
MST1	1	0.768947	1.17e-05	2.53e-05	NA	NA	NA	NA	NA	NA	NA	NA	NA	NA	NA	NA	NA	NA	NA	NA
PEX2	1	0.766734	1.22e-05	2.63e-05	NA	NA	NA	NA	NA	NA	NA	NA	NA	NA	NA	NA	NA	NA	NA	NA
PRDM2	1	0.765317	1.24e-05	2.65e-05	NA	NA	NA	NA	1	0.762184	0.0232899	0.0232899	NA	NA	NA	NA	NA	NA	NA	NA
ZNF217	1	0.763977	1.25e-05	2.68e-05	NA	NA	NA	NA	NA	NA	NA	NA	NA	NA	NA	NA	NA	NA	NA	NA
PHF19	1	0.762626	1.32e-05	2.81e-05	0	0.528754	0.0698013	0.15254	NA	NA	NA	NA	NA	NA	NA	NA	1	0.976825	0	0
PHF8	1	0.757237	1.4e-05	2.97e-05	0	0.57309	0.0613081	0.140467	NA	NA	NA	NA	1	0.70875	0.00209825	0.00209825	NA	NA	NA	NA
CRB2	1	0.754375	1.44e-05	3.06e-05	0	0.0721126	0.77818	0.905992	NA	NA	NA	NA	NA	NA	NA	NA	NA	NA	NA	NA
ANP32B	1	0.749268	1.49e-05	3.16e-05	NA	NA	NA	NA	NA	NA	NA	NA	NA	NA	NA	NA	NA	NA	NA	NA
BAZ1B	1	0.719681	1.55e-05	3.17e-05	1	0.824331	0.0120829	0.0503532	1	0.689309	0.0334929	0.0334929	NA	NA	NA	NA	NA	NA	NA	NA
BMI1	1	0.726234	1.55e-05	3.17e-05	NA	NA	NA	NA	NA	NA	NA	NA	NA	NA	NA	NA	NA	NA	NA	NA
CARM1	1	0.735118	1.54e-05	3.17e-05	NA	NA	NA	NA	1	0.729364	0.0328825	0.0328825	NA	NA	NA	NA	NA	NA	NA	NA
CDK2	1	0.726721	1.55e-05	3.17e-05	NA	NA	NA	NA	1	0.808474	0.0179639	0.0179639	NA	NA	NA	NA	NA	NA	NA	NA
CUL2	1	0.665159	1.59e-05	3.17e-05	NA	NA	NA	NA	NA	NA	NA	NA	NA	NA	NA	NA	NA	NA	NA	NA
HLTF	1	0.708192	1.57e-05	3.17e-05	NA	NA	NA	NA	NA	NA	NA	NA	NA	NA	NA	NA	NA	NA	NA	NA
INGX	1	0.696167	1.57e-05	3.17e-05	NA	NA	NA	NA	NA	NA	NA	NA	NA	NA	NA	NA	NA	NA	NA	NA
MAZ	1	0.694922	1.57e-05	3.17e-05	NA	NA	NA	NA	NA	NA	NA	NA	NA	NA	NA	NA	0	0.0114282	0.891926	1
MPHOSPH8	1	0.725001	1.55e-05	3.17e-05	1	0.703736	0.0188677	0.0550112	NA	NA	NA	NA	NA	NA	NA	NA	NA	NA	NA	NA
MSL1	1	0.719355	1.55e-05	3.17e-05	NA	NA	NA	NA	0	0.02449	0.815939	0.815939	NA	NA	NA	NA	NA	NA	NA	NA
MTA1	1	0.662609	1.59e-05	3.17e-05	1	0.829579	0.0119693	0.0503532	NA	NA	NA	NA	NA	NA	NA	NA	NA	NA	NA	NA
NASP	1	0.720675	1.55e-05	3.17e-05	NA	NA	NA	NA	NA	NA	NA	NA	NA	NA	NA	NA	0	0.189171	0.375652	1
PHC3	1	0.662021	1.59e-05	3.17e-05	NA	NA	NA	NA	NA	NA	NA	NA	NA	NA	NA	NA	NA	NA	NA	NA
PKM	1	0.699215	1.57e-05	3.17e-05	NA	NA	NA	NA	NA	NA	NA	NA	NA	NA	NA	NA	NA	NA	NA	NA
PRKCA	1	0.717269	1.55e-05	3.17e-05	NA	NA	NA	NA	NA	NA	NA	NA	NA	NA	NA	NA	NA	NA	NA	NA
RBBP4	1	0.71844	1.55e-05	3.17e-05	NA	NA	NA	NA	NA	NA	NA	NA	NA	NA	NA	NA	NA	NA	NA	NA
SATB1	1	0.707853	1.57e-05	3.17e-05	NA	NA	NA	NA	NA	NA	NA	NA	NA	NA	NA	NA	NA	NA	NA	NA
SIN3B	1	0.695183	1.57e-05	3.17e-05	NA	NA	NA	NA	NA	NA	NA	NA	NA	NA	NA	NA	NA	NA	NA	NA
TRRAP	1	0.705993	1.57e-05	3.17e-05	NA	NA	NA	NA	NA	NA	NA	NA	NA	NA	NA	NA	NA	NA	NA	NA
USP36	1	0.675289	1.57e-05	3.17e-05	NA	NA	NA	NA	NA	NA	NA	NA	NA	NA	NA	NA	NA	NA	NA	NA
YWHAB	1	0.743741	1.52e-05	3.17e-05	NA	NA	NA	NA	NA	NA	NA	NA	NA	NA	NA	NA	NA	NA	NA	NA
RBBP7	1	0.661643	1.62e-05	3.23e-05	NA	NA	NA	NA	NA	NA	NA	NA	NA	NA	NA	NA	NA	NA	NA	NA
DZIP3	1	0.65549	1.65e-05	3.29e-05	NA	NA	NA	NA	0	0.259599	0.192548	0.192548	NA	NA	NA	NA	NA	NA	NA	NA
PAF1	1	0.644854	1.81e-05	3.59e-05	NA	NA	NA	NA	NA	NA	NA	NA	NA	NA	NA	NA	NA	NA	NA	NA
UHRF2	1	0.628463	1.89e-05	3.74e-05	0	0.386275	0.093175	0.176554	NA	NA	NA	NA	NA	NA	NA	NA	NA	NA	NA	NA
CTBP1	1	0.627202	1.92e-05	3.78e-05	NA	NA	NA	NA	NA	NA	NA	NA	NA	NA	NA	NA	0	0.465067	0.0836171	0.435133
CUL4A	1	0.622778	1.92e-05	3.78e-05	NA	NA	NA	NA	1	0.956579	0.00253008	0.00253008	NA	NA	NA	NA	NA	NA	NA	NA
PRDM15	1	0.612289	1.95e-05	3.84e-05	NA	NA	NA	NA	1	0.533637	0.0858643	0.0858643	NA	NA	NA	NA	NA	NA	NA	NA
MAGI1	1	0.580379	2.08e-05	4.07e-05	NA	NA	NA	NA	NA	NA	NA	NA	NA	NA	NA	NA	NA	NA	NA	NA
MYO1E	1	0.577176	2.12e-05	4.16e-05	NA	NA	NA	NA	NA	NA	NA	NA	NA	NA	NA	NA	NA	NA	NA	NA
PRMT1	1	0.574701	2.19e-05	4.27e-05	NA	NA	NA	NA	0	0.273762	0.188498	0.188498	NA	NA	NA	NA	NA	NA	NA	NA
CLNS1A	1	0.56749	2.25e-05	4.38e-05	NA	NA	NA	NA	NA	NA	NA	NA	NA	NA	NA	NA	NA	NA	NA	NA
PPP4R3B	1	0.565308	2.33e-05	4.53e-05	NA	NA	NA	NA	NA	NA	NA	NA	NA	NA	NA	NA	NA	NA	NA	NA
HMGN1	1	0.564355	2.35e-05	4.55e-05	NA	NA	NA	NA	NA	NA	NA	NA	NA	NA	NA	NA	0	0.622532	0.0331332	0.207167
MBD6	1	0.562037	2.41e-05	4.66e-05	1	0.758279	0.0153006	0.0503532	NA	NA	NA	NA	NA	NA	NA	NA	0	0.543291	0.0506831	0.288819
BAZ1A	1	0.544942	2.66e-05	5.06e-05	0	0.628954	0.0553995	0.13945	NA	NA	NA	NA	NA	NA	NA	NA	NA	NA	NA	NA
CBX3	1	0.545089	2.66e-05	5.06e-05	1	0.854854	0.00577629	0.0334026	NA	NA	NA	NA	NA	NA	NA	NA	NA	NA	NA	NA
CBX5	1	0.545127	2.66e-05	5.06e-05	0	0.291801	0.129525	0.221255	NA	NA	NA	NA	NA	NA	NA	NA	NA	NA	NA	NA
DDX50	1	0.545341	2.66e-05	5.06e-05	NA	NA	NA	NA	NA	NA	NA	NA	NA	NA	NA	NA	NA	NA	NA	NA
DPY30	1	0.552066	2.63e-05	5.06e-05	NA	NA	NA	NA	NA	NA	NA	NA	NA	NA	NA	NA	NA	NA	NA	NA
SMARCA5	1	0.544979	2.66e-05	5.06e-05	NA	NA	NA	NA	NA	NA	NA	NA	NA	NA	NA	NA	1	0.807719	0.00421263	0.0474381
ZHX1	1	0.545212	2.66e-05	5.06e-05	NA	NA	NA	NA	NA	NA	NA	NA	NA	NA	NA	NA	0	0.0443581	0.707825	1
SFMBT1	1	0.532233	2.9e-05	5.5e-05	0	0.656866	0.0483264	0.129148	NA	NA	NA	NA	NA	NA	NA	NA	NA	NA	NA	NA
ZNF592	1	0.527699	2.95e-05	5.57e-05	NA	NA	NA	NA	NA	NA	NA	NA	NA	NA	NA	NA	NA	NA	NA	NA
SP110	1	0.526887	2.98e-05	5.62e-05	1	0.86885	0.000203661	0.00125268	NA	NA	NA	NA	NA	NA	NA	NA	NA	NA	NA	NA
FBXL19	1	0.522275	3.19e-05	5.99e-05	0	0.499108	0.0736	0.156703	NA	NA	NA	NA	NA	NA	NA	NA	NA	NA	NA	NA
ZMYM3	1	0.519306	3.25e-05	6.1e-05	NA	NA	NA	NA	NA	NA	NA	NA	NA	NA	NA	NA	NA	NA	NA	NA
NCL	1	0.511423	3.6e-05	6.72e-05	NA	NA	NA	NA	NA	NA	NA	NA	NA	NA	NA	NA	NA	NA	NA	NA
SENP1	1	0.510652	3.6e-05	6.72e-05	NA	NA	NA	NA	NA	NA	NA	NA	NA	NA	NA	NA	NA	NA	NA	NA
TEX10	1	0.492686	4.74e-05	8.83e-05	NA	NA	NA	NA	NA	NA	NA	NA	NA	NA	NA	NA	NA	NA	NA	NA
ELP1	1	0.483216	6.5e-05	0.000120809	NA	NA	NA	NA	NA	NA	NA	NA	NA	NA	NA	NA	NA	NA	NA	NA
TRAM1	1	0.47351	6.74e-05	0.000124929	NA	NA	NA	NA	NA	NA	NA	NA	NA	NA	NA	NA	NA	NA	NA	NA
PBK	1	0.466615	6.94e-05	0.000128443	NA	NA	NA	NA	1	0.695781	0.0334099	0.0334099	NA	NA	NA	NA	NA	NA	NA	NA
EYA3	1	0.442507	8.74e-05	0.000161196	NA	NA	NA	NA	NA	NA	NA	NA	0	0.101578	0.170183	0.170183	NA	NA	NA	NA
JDP2	1	0.434211	9.91e-05	0.00018241	NA	NA	NA	NA	NA	NA	NA	NA	NA	NA	NA	NA	0	0.00223123	0.993335	1
CUL5	1	0.430821	0.000106066	0.000194789	NA	NA	NA	NA	NA	NA	NA	NA	NA	NA	NA	NA	NA	NA	NA	NA
RUVBL1	1	0.428631	0.000132543	0.000242838	NA	NA	NA	NA	1	0.56629	0.0752435	0.0752435	NA	NA	NA	NA	1	0.763147	0.00655159	0.056304
DIO1	1	0.417825	0.000174874	0.00031964	NA	NA	NA	NA	NA	NA	NA	NA	NA	NA	NA	NA	NA	NA	NA	NA
PRKAB1	1	0.412404	0.000210229	0.000383359	NA	NA	NA	NA	NA	NA	NA	NA	NA	NA	NA	NA	NA	NA	NA	NA
PRDM5	1	0.408546	0.000248438	0.000451971	NA	NA	NA	NA	1	0.91789	0.00271111	0.00271111	NA	NA	NA	NA	NA	NA	NA	NA
HSPBAP1	1	0.406331	0.000260171	0.000472207	NA	NA	NA	NA	NA	NA	NA	NA	0	0.0101201	0.478296	0.478296	NA	NA	NA	NA
EYA2	1	0.398965	0.000337381	0.000610913	NA	NA	NA	NA	NA	NA	NA	NA	0	0.00115173	0.94575	0.94575	NA	NA	NA	NA
HCFC2	1	0.388386	0.000485303	0.000876713	NA	NA	NA	NA	NA	NA	NA	NA	NA	NA	NA	NA	NA	NA	NA	NA
EYA4	1	0.381353	0.000657165	0.00118443	NA	NA	NA	NA	NA	NA	NA	NA	0	0.0282515	0.32123	0.32123	NA	NA	NA	NA
RBM15	1	0.377503	0.000795415	0.00143027	NA	NA	NA	NA	NA	NA	NA	NA	NA	NA	NA	NA	NA	NA	NA	NA
MTA2	1	0.377189	0.000817611	0.00146678	1	0.734963	0.018036	0.0548816	NA	NA	NA	NA	NA	NA	NA	NA	NA	NA	NA	NA
WDR77	1	0.359466	0.0116113	0.0207823	NA	NA	NA	NA	0	0.0683567	0.611647	0.611647	NA	NA	NA	NA	NA	NA	NA	NA
HDGFL2	1	0.357254	0.0119092	0.0212664	1	0.701843	0.0190186	0.0552039	NA	NA	NA	NA	NA	NA	NA	NA	NA	NA	NA	NA
NEK9	1	0.356578	0.0120308	0.0214342	NA	NA	NA	NA	1	0.837849	0.0156869	0.0156869	NA	NA	NA	NA	NA	NA	NA	NA
KAT5	1	0.353196	0.0197866	0.0351711	NA	NA	NA	NA	0	0.00687346	0.95724	0.95724	NA	NA	NA	NA	NA	NA	NA	NA
ZBTB16	1	0.343357	0.0210055	0.0372523	NA	NA	NA	NA	NA	NA	NA	NA	NA	NA	NA	NA	NA	NA	NA	NA
ERCC6	1	0.338627	0.0420758	0.0744492	NA	NA	NA	NA	NA	NA	NA	NA	NA	NA	NA	NA	1	0.914281	1.7e-05	0.000336865
EYA1	1	0.338098	0.04218	0.0744635	NA	NA	NA	NA	NA	NA	NA	NA	0	0.00582853	0.584276	0.584276	NA	NA	NA	NA
SCML4	1	0.33331	0.0423734	0.074635	NA	NA	NA	NA	NA	NA	NA	NA	NA	NA	NA	NA	NA	NA	NA	NA
BAHD1	1	0.321168	0.0427685	0.0746522	0	0.334964	0.114257	0.204211	NA	NA	NA	NA	NA	NA	NA	NA	0	0.0906032	0.572543	1
SMARCAD1	1	0.323677	0.0426937	0.0746522	NA	NA	NA	NA	NA	NA	NA	NA	NA	NA	NA	NA	1	0.676919	0.011044	0.0800044
TAF1L	1	0.329058	0.0425113	0.0746522	1	0.877773	7.47e-05	0.000478148	NA	NA	NA	NA	NA	NA	NA	NA	NA	NA	NA	NA
WDR82	1	0.321994	0.0427431	0.0746522	NA	NA	NA	NA	NA	NA	NA	NA	NA	NA	NA	NA	NA	NA	NA	NA
BRMS1L	1	0.309898	0.0430634	0.0748299	NA	NA	NA	NA	NA	NA	NA	NA	0	0.00182163	0.863184	0.863184	NA	NA	NA	NA
ELP2	1	0.310493	0.0430483	0.0748299	NA	NA	NA	NA	NA	NA	NA	NA	NA	NA	NA	NA	NA	NA	NA	NA
CBX1	1	0.298406	0.0434555	0.0751741	0	0.259293	0.154467	0.254165	NA	NA	NA	NA	NA	NA	NA	NA	NA	NA	NA	NA
SUPT16H	1	0.298879	0.0434448	0.0751741	0	0.162881	0.421927	0.586009	NA	NA	NA	NA	NA	NA	NA	NA	NA	NA	NA	NA
ELP6	1	0.293457	0.0436048	0.0752644	NA	NA	NA	NA	NA	NA	NA	NA	NA	NA	NA	NA	NA	NA	NA	NA
CDK5	1	0.282098	0.0440218	0.0754798	NA	NA	NA	NA	1	0.828682	0.0177224	0.0177224	NA	NA	NA	NA	NA	NA	NA	NA
EMSY	1	0.282236	0.0440172	0.0754798	NA	NA	NA	NA	NA	NA	NA	NA	NA	NA	NA	NA	NA	NA	NA	NA
ZRANB3	1	0.285391	0.0438878	0.0754798	1	0.798275	0.0123695	0.0503532	NA	NA	NA	NA	NA	NA	NA	NA	1	0.721318	0.00670327	0.056304
DDB2	1	0.271212	0.0446046	0.0763103	NA	NA	NA	NA	NA	NA	NA	NA	NA	NA	NA	NA	NA	NA	NA	NA
BRD7	1	0.258611	0.0462936	0.0790253	0	0.620507	0.0579182	0.13945	NA	NA	NA	NA	NA	NA	NA	NA	NA	NA	NA	NA
SIRT6	1	0.256074	0.0537331	0.0915234	NA	NA	NA	NA	NA	NA	NA	NA	0	3.63e-05	1	1	NA	NA	NA	NA
RAD54L2	1	0.254131	0.0542078	0.0921294	NA	NA	NA	NA	NA	NA	NA	NA	NA	NA	NA	NA	1	0.676905	0.0110443	0.0800044
PRKDC	1	0.252199	0.0545748	0.0925502	NA	NA	NA	NA	1	0.995092	0	0	NA	NA	NA	NA	NA	NA	NA	NA
SRSF1	1	0.235763	0.0580466	0.0982229	NA	NA	NA	NA	NA	NA	NA	NA	NA	NA	NA	NA	NA	NA	NA	NA
UBN1	1	0.235011	0.0583091	0.0984522	NA	NA	NA	NA	NA	NA	NA	NA	NA	NA	NA	NA	NA	NA	NA	NA
ING5	1	0.234281	0.0585966	0.0987225	0	0.521762	0.0702531	0.15254	NA	NA	NA	NA	NA	NA	NA	NA	NA	NA	NA	NA
TRIM27	0	0.232112	0.0664358	0.111687	NA	NA	NA	NA	NA	NA	NA	NA	NA	NA	NA	NA	NA	NA	NA	NA
KANSL3	0	0.231002	0.0668269	0.112101	NA	NA	NA	NA	NA	NA	NA	NA	NA	NA	NA	NA	NA	NA	NA	NA
CBX6	0	0.228071	0.0679266	0.113591	0	0.253194	0.160434	0.262201	NA	NA	NA	NA	NA	NA	NA	NA	NA	NA	NA	NA
RNF168	0	0.227815	0.0680077	0.113591	NA	NA	NA	NA	0	0.0145358	0.878777	0.878777	NA	NA	NA	NA	NA	NA	NA	NA
NEK8	0	0.221154	0.0707781	0.117964	NA	NA	NA	NA	NA	NA	NA	NA	NA	NA	NA	NA	NA	NA	NA	NA
RAD54B	0	0.21954	0.0716151	0.119102	NA	NA	NA	NA	NA	NA	NA	NA	NA	NA	NA	NA	1	0.801984	0.00431606	0.0474381
L3MBTL2	0	0.218217	0.0723755	0.120109	0	0.571118	0.0613436	0.140467	NA	NA	NA	NA	NA	NA	NA	NA	NA	NA	NA	NA
INTS12	0	0.215819	0.0741058	0.122718	0	0.167168	0.411599	0.575793	NA	NA	NA	NA	NA	NA	NA	NA	NA	NA	NA	NA
TAF5	0	0.213734	0.0830691	0.137268	NA	NA	NA	NA	NA	NA	NA	NA	NA	NA	NA	NA	NA	NA	NA	NA
FOXO1	0	0.209089	0.0885287	0.145978	NA	NA	NA	NA	NA	NA	NA	NA	NA	NA	NA	NA	NA	NA	NA	NA
PRMT5	0	0.205398	0.175252	0.288366	NA	NA	NA	NA	0	0.359251	0.147114	0.147114	NA	NA	NA	NA	NA	NA	NA	NA
TADA2B	0	0.203567	0.177716	0.291801	NA	NA	NA	NA	NA	NA	NA	NA	NA	NA	NA	NA	NA	NA	NA	NA
ARID4A	0	0.19946	0.181484	0.297358	NA	NA	NA	NA	NA	NA	NA	NA	NA	NA	NA	NA	NA	NA	NA	NA
EHMT2	0	0.19833	0.182349	0.298145	0	0.338693	0.113638	0.204211	1	0.533054	0.0859464	0.0859464	NA	NA	NA	NA	NA	NA	NA	NA
TDRD3	0	0.189247	0.187907	0.306585	0	0.266125	0.150313	0.250521	NA	NA	NA	NA	NA	NA	NA	NA	NA	NA	NA	NA
ASH2L	0	0.183442	0.197851	0.311833	NA	NA	NA	NA	NA	NA	NA	NA	NA	NA	NA	NA	NA	NA	NA	NA
AURKA	0	0.183422	0.197858	0.311833	NA	NA	NA	NA	1	0.701578	0.033357	0.033357	NA	NA	NA	NA	NA	NA	NA	NA
CIT	0	0.1857	0.196837	0.311833	NA	NA	NA	NA	NA	NA	NA	NA	NA	NA	NA	NA	NA	NA	NA	NA
EID1	0	0.183418	0.197859	0.311833	NA	NA	NA	NA	NA	NA	NA	NA	NA	NA	NA	NA	NA	NA	NA	NA
HDAC10	0	0.183443	0.197851	0.311833	NA	NA	NA	NA	NA	NA	NA	NA	0	0.00401262	0.666398	0.666398	NA	NA	NA	NA
KDM8	0	0.183393	0.197865	0.311833	NA	NA	NA	NA	NA	NA	NA	NA	0	0.00057114	0.98536	0.98536	NA	NA	NA	NA
MORC3	0	0.183386	0.197867	0.311833	0	0.362186	0.10962	0.200627	NA	NA	NA	NA	NA	NA	NA	NA	NA	NA	NA	NA
PAGR1	0	0.183161	0.197963	0.311833	NA	NA	NA	NA	NA	NA	NA	NA	NA	NA	NA	NA	NA	NA	NA	NA
PIWIL4	0	0.183361	0.197874	0.311833	NA	NA	NA	NA	NA	NA	NA	NA	NA	NA	NA	NA	0	0.0554511	0.673863	1
PYGO1	0	0.187425	0.195994	0.311833	0	0.630571	0.055256	0.13945	NA	NA	NA	NA	NA	NA	NA	NA	NA	NA	NA	NA
PYGO2	0	0.183383	0.197867	0.311833	0	0.176276	0.389817	0.555972	NA	NA	NA	NA	NA	NA	NA	NA	NA	NA	NA	NA
RBBP5	0	0.183432	0.197855	0.311833	NA	NA	NA	NA	NA	NA	NA	NA	NA	NA	NA	NA	NA	NA	NA	NA
RNF40	0	0.1834	0.197864	0.311833	NA	NA	NA	NA	NA	NA	NA	NA	NA	NA	NA	NA	NA	NA	NA	NA
SETD4	0	0.183399	0.197864	0.311833	NA	NA	NA	NA	0	0.0364091	0.720877	0.720877	NA	NA	NA	NA	NA	NA	NA	NA
TLE2	0	0.1842	0.197514	0.311833	NA	NA	NA	NA	NA	NA	NA	NA	NA	NA	NA	NA	NA	NA	NA	NA
ZNF532	0	0.183434	0.197853	0.311833	NA	NA	NA	NA	NA	NA	NA	NA	NA	NA	NA	NA	NA	NA	NA	NA
ZNF711	0	0.183389	0.197866	0.311833	NA	NA	NA	NA	NA	NA	NA	NA	NA	NA	NA	NA	NA	NA	NA	NA
MBD2	0	0.181	0.198945	0.312111	0	0.542316	0.0645982	0.144621	NA	NA	NA	NA	NA	NA	NA	NA	NA	NA	NA	NA
RNF8	0	0.181587	0.198707	0.312111	NA	NA	NA	NA	1	0.729432	0.0328805	0.0328805	NA	NA	NA	NA	NA	NA	NA	NA
RNF17	0	0.178084	0.200264	0.313023	1	0.687051	0.0244339	0.0690883	NA	NA	NA	NA	NA	NA	NA	NA	NA	NA	NA	NA
TAF3	0	0.177979	0.200335	0.313023	0	0.0864995	0.726836	0.861312	NA	NA	NA	NA	NA	NA	NA	NA	NA	NA	NA	NA
PRDM9	0	0.176131	0.201422	0.314088	NA	NA	NA	NA	1	0.943867	0.00255928	0.00255928	NA	NA	NA	NA	NA	NA	NA	NA
PRDM11	0	0.175729	0.208487	0.324453	NA	NA	NA	NA	0	0.0633874	0.628086	0.628086	NA	NA	NA	NA	NA	NA	NA	NA
MEAF6	0	0.175142	0.208911	0.324461	NA	NA	NA	NA	NA	NA	NA	NA	NA	NA	NA	NA	NA	NA	NA	NA
DNAJC1	0	0.173987	0.209543	0.324792	NA	NA	NA	NA	NA	NA	NA	NA	NA	NA	NA	NA	NA	NA	NA	NA
KAT8	0	0.170272	0.211568	0.327276	NA	NA	NA	NA	0	0.0151499	0.871903	0.871903	NA	NA	NA	NA	NA	NA	NA	NA
SKP1	0	0.168588	0.212523	0.328098	NA	NA	NA	NA	NA	NA	NA	NA	NA	NA	NA	NA	NA	NA	NA	NA
SUV39H2	0	0.167226	0.22068	0.340013	1	0.72374	0.0183741	0.0548816	1	0.871541	0.00824461	0.00824461	NA	NA	NA	NA	NA	NA	NA	NA
MBD1	0	0.16539	0.22188	0.340508	1	0.798191	0.0123748	0.0503532	NA	NA	NA	NA	NA	NA	NA	NA	NA	NA	NA	NA
PCGF6	0	0.165402	0.221867	0.340508	NA	NA	NA	NA	NA	NA	NA	NA	NA	NA	NA	NA	NA	NA	NA	NA
RCC1	0	0.163629	0.223031	0.341599	NA	NA	NA	NA	NA	NA	NA	NA	NA	NA	NA	NA	0	0.00723111	0.939737	1
KMT5A	0	0.162811	0.223541	0.341705	NA	NA	NA	NA	NA	NA	NA	NA	NA	NA	NA	NA	NA	NA	NA	NA
PRMT2	0	0.156062	0.242594	0.370053	NA	NA	NA	NA	0	0.202417	0.316471	0.316471	NA	NA	NA	NA	NA	NA	NA	NA
TAF2	0	0.155443	0.243042	0.370053	NA	NA	NA	NA	NA	NA	NA	NA	NA	NA	NA	NA	NA	NA	NA	NA
TRIM66	0	0.154522	0.250729	0.38101	0	0.426437	0.0833269	0.164906	NA	NA	NA	NA	NA	NA	NA	NA	NA	NA	NA	NA
HMGB1	0	0.151576	0.260826	0.395577	NA	NA	NA	NA	NA	NA	NA	NA	NA	NA	NA	NA	0	0.0104333	0.899297	1
DEPDC1B	0	0.149203	0.262203	0.396461	NA	NA	NA	NA	NA	NA	NA	NA	NA	NA	NA	NA	NA	NA	NA	NA
PHF21B	0	0.148712	0.262432	0.396461	0	0.232325	0.176951	0.27652	NA	NA	NA	NA	NA	NA	NA	NA	NA	NA	NA	NA
ASXL3	0	0.144057	0.264804	0.399266	1	0.750837	0.0153425	0.0503532	NA	NA	NA	NA	NA	NA	NA	NA	NA	NA	NA	NA
MAPKAPK3	0	0.140908	0.266687	0.4001	NA	NA	NA	NA	NA	NA	NA	NA	NA	NA	NA	NA	0	0.0342437	0.754423	1
NSL1	0	0.140566	0.266905	0.4001	NA	NA	NA	NA	NA	NA	NA	NA	NA	NA	NA	NA	NA	NA	NA	NA
RAC3	0	0.142149	0.265951	0.4001	NA	NA	NA	NA	NA	NA	NA	NA	NA	NA	NA	NA	NA	NA	NA	NA
USP11	0	0.138263	0.275718	0.412512	NA	NA	NA	NA	NA	NA	NA	NA	NA	NA	NA	NA	NA	NA	NA	NA
CDK1	0	0.13815	0.283546	0.423408	NA	NA	NA	NA	1	0.867788	0.0121787	0.0121787	NA	NA	NA	NA	NA	NA	NA	NA
BRMS1	0	0.134162	0.286104	0.426065	NA	NA	NA	NA	NA	NA	NA	NA	NA	NA	NA	NA	0	0.0180048	0.847322	1
CDC6	0	0.131524	0.287525	0.426065	NA	NA	NA	NA	NA	NA	NA	NA	NA	NA	NA	NA	0	0.0130202	0.880091	1
MYSM1	0	0.132809	0.286845	0.426065	NA	NA	NA	NA	NA	NA	NA	NA	0	0.00182099	0.863245	0.863245	NA	NA	NA	NA
TFPT	0	0.132024	0.287268	0.426065	NA	NA	NA	NA	NA	NA	NA	NA	NA	NA	NA	NA	NA	NA	NA	NA
TAF7	0	0.130164	0.288272	0.426357	NA	NA	NA	NA	NA	NA	NA	NA	NA	NA	NA	NA	NA	NA	NA	NA
RNF20	0	0.126705	0.297543	0.438922	NA	NA	NA	NA	1	0.928262	0.00261291	0.00261291	NA	NA	NA	NA	NA	NA	NA	NA
SAP30L	0	0.126343	0.297901	0.438922	NA	NA	NA	NA	NA	NA	NA	NA	NA	NA	NA	NA	NA	NA	NA	NA
RRP8	0	0.123767	0.30855	0.45289	NA	NA	NA	NA	NA	NA	NA	NA	NA	NA	NA	NA	NA	NA	NA	NA
TONSL	0	0.123816	0.308504	0.45289	NA	NA	NA	NA	NA	NA	NA	NA	NA	NA	NA	NA	0	0.0114447	0.891879	1
PPM1G	0	0.122799	0.309619	0.4536	NA	NA	NA	NA	NA	NA	NA	NA	NA	NA	NA	NA	0	0.0124991	0.882975	1
PHF10	0	0.121663	0.318051	0.463327	0	0.0636473	0.804364	0.919626	NA	NA	NA	NA	NA	NA	NA	NA	0	0.00739501	0.937804	1
REST	0	0.121982	0.317667	0.463327	NA	NA	NA	NA	NA	NA	NA	NA	NA	NA	NA	NA	NA	NA	NA	NA
UTY	0	0.12208	0.317506	0.463327	NA	NA	NA	NA	NA	NA	NA	NA	1	0.629571	0.008337	0.008337	NA	NA	NA	NA
CHUK	0	0.115832	0.337408	0.488199	NA	NA	NA	NA	0	0.432313	0.135334	0.135334	NA	NA	NA	NA	NA	NA	NA	NA
GLYR1	0	0.115418	0.337645	0.488199	0	0.560927	0.0615522	0.140467	NA	NA	NA	NA	NA	NA	NA	NA	NA	NA	NA	NA
PHC1	0	0.116809	0.336645	0.488199	NA	NA	NA	NA	NA	NA	NA	NA	NA	NA	NA	NA	NA	NA	NA	NA
SMYD1	0	0.117309	0.336276	0.488199	NA	NA	NA	NA	0	0.364066	0.146851	0.146851	NA	NA	NA	NA	NA	NA	NA	NA
GATAD1	0	0.11362	0.346179	0.498564	0	0.0956833	0.698296	0.842956	NA	NA	NA	NA	NA	NA	NA	NA	NA	NA	NA	NA
RBX1	0	0.111917	0.347351	0.498564	NA	NA	NA	NA	NA	NA	NA	NA	NA	NA	NA	NA	NA	NA	NA	NA
SUV39H1	0	0.111674	0.347495	0.498564	1	0.823846	0.0120921	0.0503532	1	0.745555	0.0279808	0.0279808	NA	NA	NA	NA	NA	NA	NA	NA
TRIM16	0	0.112538	0.346994	0.498564	NA	NA	NA	NA	0	0.00859402	0.937562	0.937562	NA	NA	NA	NA	NA	NA	NA	NA
UBE2A	0	0.110848	0.34803	0.498564	NA	NA	NA	NA	1	0.83742	0.0157161	0.0157161	NA	NA	NA	NA	NA	NA	NA	NA
PPARGC1A	0	0.109184	0.349018	0.499057	NA	NA	NA	NA	NA	NA	NA	NA	NA	NA	NA	NA	NA	NA	NA	NA
DPEP1	0	0.107501	0.350172	0.49941	NA	NA	NA	NA	NA	NA	NA	NA	NA	NA	NA	NA	NA	NA	NA	NA
PHF11	0	0.106989	0.350554	0.49941	0	0.208533	0.319942	0.480534	NA	NA	NA	NA	NA	NA	NA	NA	NA	NA	NA	NA
CTR9	0	0.104369	0.360028	0.511029	NA	NA	NA	NA	NA	NA	NA	NA	NA	NA	NA	NA	NA	NA	NA	NA
DAPK3	0	0.104684	0.359844	0.511029	NA	NA	NA	NA	0	0.304122	0.17286	0.17286	NA	NA	NA	NA	NA	NA	NA	NA
SP140L	0	0.102734	0.361018	0.511497	0	0.450676	0.082742	0.164906	NA	NA	NA	NA	NA	NA	NA	NA	NA	NA	NA	NA
UHRF1	0	0.1002	0.369732	0.522887	0	0.334546	0.114358	0.204211	NA	NA	NA	NA	NA	NA	NA	NA	NA	NA	NA	NA
INO80B	0	0.0995712	0.37815	0.53339	NA	NA	NA	NA	NA	NA	NA	NA	NA	NA	NA	NA	NA	NA	NA	NA
UBE2B	0	0.099135	0.378535	0.53339	NA	NA	NA	NA	1	0.729429	0.0328806	0.0328806	NA	NA	NA	NA	NA	NA	NA	NA
HDGFL3	0	0.096992	0.379848	0.53346	NA	NA	NA	NA	NA	NA	NA	NA	NA	NA	NA	NA	NA	NA	NA	NA
MGAM	0	0.0931342	0.381835	0.53346	NA	NA	NA	NA	NA	NA	NA	NA	NA	NA	NA	NA	NA	NA	NA	NA
MOV10	0	0.0933238	0.38174	0.53346	NA	NA	NA	NA	NA	NA	NA	NA	NA	NA	NA	NA	NA	NA	NA	NA
PCNA	0	0.0941452	0.381285	0.53346	NA	NA	NA	NA	NA	NA	NA	NA	NA	NA	NA	NA	0	0.0637467	0.649125	1
USP46	0	0.0929209	0.382026	0.53346	NA	NA	NA	NA	NA	NA	NA	NA	1	0.708855	0.00209825	0.00209825	NA	NA	NA	NA
ACTL6B	0	0.0877522	0.392164	0.539835	NA	NA	NA	NA	NA	NA	NA	NA	NA	NA	NA	NA	NA	NA	NA	NA
FBL	0	0.0910182	0.39084	0.539835	NA	NA	NA	NA	0	0.0316662	0.749048	0.749048	NA	NA	NA	NA	NA	NA	NA	NA
MORC1	0	0.0903381	0.391104	0.539835	1	0.718532	0.0184423	0.0548816	NA	NA	NA	NA	NA	NA	NA	NA	NA	NA	NA	NA
PWWP2B	0	0.0926609	0.389885	0.539835	0	0.091645	0.710966	0.851712	NA	NA	NA	NA	NA	NA	NA	NA	NA	NA	NA	NA
RING1	0	0.0907673	0.390957	0.539835	NA	NA	NA	NA	1	0.73035	0.0328338	0.0328338	NA	NA	NA	NA	NA	NA	NA	NA
SAP130	0	0.0918077	0.390417	0.539835	NA	NA	NA	NA	NA	NA	NA	NA	NA	NA	NA	NA	NA	NA	NA	NA
SS18L1	0	0.0925706	0.38998	0.539835	NA	NA	NA	NA	NA	NA	NA	NA	NA	NA	NA	NA	0	0.0838354	0.589727	1
TDRKH	0	0.0881159	0.392004	0.539835	1	0.919412	1.37e-06	1.17e-05	NA	NA	NA	NA	NA	NA	NA	NA	NA	NA	NA	NA
ACTL6A	0	0.0858779	0.401088	0.54448	NA	NA	NA	NA	NA	NA	NA	NA	NA	NA	NA	NA	NA	NA	NA	NA
DHDDS	0	0.077286	0.403787	0.54448	NA	NA	NA	NA	NA	NA	NA	NA	NA	NA	NA	NA	NA	NA	NA	NA
DNMT3L	0	0.0835221	0.402071	0.54448	0	0.338656	0.113643	0.204211	NA	NA	NA	NA	NA	NA	NA	NA	NA	NA	NA	NA
DTX3L	0	0.0756058	0.404288	0.54448	NA	NA	NA	NA	0	0.0300588	0.763468	0.763468	NA	NA	NA	NA	NA	NA	NA	NA
HMG20B	0	0.0799531	0.403071	0.54448	NA	NA	NA	NA	NA	NA	NA	NA	NA	NA	NA	NA	0	0.000436486	1	1
KMT5C	0	0.0851858	0.401392	0.54448	NA	NA	NA	NA	NA	NA	NA	NA	NA	NA	NA	NA	NA	NA	NA	NA
LRWD1	0	0.0696772	0.406148	0.54448	NA	NA	NA	NA	NA	NA	NA	NA	NA	NA	NA	NA	0	0.0187026	0.844578	1
PHF23	0	0.0780666	0.403592	0.54448	0	0.173505	0.395972	0.562048	NA	NA	NA	NA	NA	NA	NA	NA	NA	NA	NA	NA
PLPP6	0	0.0791283	0.403302	0.54448	NA	NA	NA	NA	NA	NA	NA	NA	NA	NA	NA	NA	NA	NA	NA	NA
PRMT6	0	0.0803025	0.402993	0.54448	NA	NA	NA	NA	0	0.253968	0.19555	0.19555	NA	NA	NA	NA	NA	NA	NA	NA
PRMT8	0	0.0682837	0.406779	0.54448	NA	NA	NA	NA	0	0.424996	0.139672	0.139672	NA	NA	NA	NA	NA	NA	NA	NA
RBP1	0	0.0846082	0.401636	0.54448	NA	NA	NA	NA	NA	NA	NA	NA	NA	NA	NA	NA	NA	NA	NA	NA
SENP3	0	0.070615	0.405773	0.54448	NA	NA	NA	NA	NA	NA	NA	NA	0	0.0024535	0.777623	0.777623	NA	NA	NA	NA
SETD1B	0	0.0685785	0.406593	0.54448	NA	NA	NA	NA	0	0.265849	0.189709	0.189709	NA	NA	NA	NA	NA	NA	NA	NA
SIRT3	0	0.0790578	0.403326	0.54448	NA	NA	NA	NA	NA	NA	NA	NA	0	0.0187106	0.381688	0.381688	NA	NA	NA	NA
TADA2A	0	0.0715253	0.405488	0.54448	0	0.625701	0.0577099	0.13945	NA	NA	NA	NA	NA	NA	NA	NA	NA	NA	NA	NA
CBX8	0	0.0656801	0.415801	0.553659	0	0.132185	0.550309	0.716789	NA	NA	NA	NA	NA	NA	NA	NA	NA	NA	NA	NA
HDAC11	0	0.0645503	0.416494	0.553659	NA	NA	NA	NA	NA	NA	NA	NA	1	0.298387	0.0501168	0.0501168	NA	NA	NA	NA
SFPQ	0	0.0652559	0.416036	0.553659	NA	NA	NA	NA	NA	NA	NA	NA	NA	NA	NA	NA	NA	NA	NA	NA
SMYD3	0	0.0665764	0.415219	0.553659	NA	NA	NA	NA	1	0.865205	0.012477	0.012477	NA	NA	NA	NA	NA	NA	NA	NA
PRDM8	0	0.0615143	0.41887	0.555864	NA	NA	NA	NA	0	0.23133	0.217508	0.217508	NA	NA	NA	NA	NA	NA	NA	NA
APBB1	0	0.0599216	0.428371	0.565751	NA	NA	NA	NA	NA	NA	NA	NA	NA	NA	NA	NA	NA	NA	NA	NA
CSNK2A2	0	0.0609495	0.427165	0.565751	NA	NA	NA	NA	NA	NA	NA	NA	NA	NA	NA	NA	NA	NA	NA	NA
MSL3	0	0.0598138	0.428511	0.565751	0	0.117039	0.604733	0.761635	NA	NA	NA	NA	NA	NA	NA	NA	NA	NA	NA	NA
JMJD8	0	0.0590167	0.429536	0.56614	NA	NA	NA	NA	NA	NA	NA	NA	0	0.00121013	0.940089	0.940089	NA	NA	NA	NA
WSB2	0	0.0570371	0.448356	0.589943	NA	NA	NA	NA	0	0.389216	0.141696	0.141696	NA	NA	NA	NA	NA	NA	NA	NA
EXOSC2	0	0.0536183	0.467675	0.61328	NA	NA	NA	NA	NA	NA	NA	NA	NA	NA	NA	NA	NA	NA	NA	NA
PARP2	0	0.0542639	0.466931	0.61328	NA	NA	NA	NA	NA	NA	NA	NA	NA	NA	NA	NA	NA	NA	NA	NA
PCGF1	0	0.0524947	0.468927	0.613882	NA	NA	NA	NA	NA	NA	NA	NA	NA	NA	NA	NA	NA	NA	NA	NA
PRKAG3	0	0.0514687	0.4703	0.614641	NA	NA	NA	NA	NA	NA	NA	NA	NA	NA	NA	NA	NA	NA	NA	NA
SAP18	0	0.051306	0.477458	0.622946	NA	NA	NA	NA	NA	NA	NA	NA	NA	NA	NA	NA	NA	NA	NA	NA
VPS72	0	0.0500593	0.479345	0.624357	NA	NA	NA	NA	NA	NA	NA	NA	NA	NA	NA	NA	NA	NA	NA	NA
SGF29	0	0.0490552	0.488828	0.634576	NA	NA	NA	NA	NA	NA	NA	NA	NA	NA	NA	NA	NA	NA	NA	NA
SMARCAL1	0	0.0491193	0.488672	0.634576	NA	NA	NA	NA	NA	NA	NA	NA	NA	NA	NA	NA	0	0.0226912	0.824232	1
TAF5L	0	0.0484692	0.490012	0.635049	NA	NA	NA	NA	NA	NA	NA	NA	NA	NA	NA	NA	NA	NA	NA	NA
CXXC4	0	0.0481	0.490878	0.635109	0	0.112356	0.620139	0.775174	NA	NA	NA	NA	NA	NA	NA	NA	NA	NA	NA	NA
GFI1B	0	0.0417486	0.520881	0.664672	NA	NA	NA	NA	NA	NA	NA	NA	NA	NA	NA	NA	NA	NA	NA	NA
HSPA1A	0	0.041643	0.520975	0.664672	NA	NA	NA	NA	NA	NA	NA	NA	NA	NA	NA	NA	NA	NA	NA	NA
PWWP2A	0	0.0461043	0.516875	0.664672	0	0.0359537	0.917163	0.981431	NA	NA	NA	NA	NA	NA	NA	NA	NA	NA	NA	NA
SETD1A	0	0.0450868	0.517984	0.664672	NA	NA	NA	NA	0	0.203451	0.315851	0.315851	NA	NA	NA	NA	NA	NA	NA	NA
STK31	0	0.0410934	0.521446	0.664672	1	0.846868	0.00613598	0.0334886	NA	NA	NA	NA	NA	NA	NA	NA	NA	NA	NA	NA
SUDS3	0	0.0435838	0.519332	0.664672	NA	NA	NA	NA	NA	NA	NA	NA	NA	NA	NA	NA	NA	NA	NA	NA
TAF12	0	0.0444764	0.518612	0.664672	NA	NA	NA	NA	0	0.491177	0.108268	0.108268	NA	NA	NA	NA	NA	NA	NA	NA
TDRD12	0	0.0469075	0.515633	0.664672	0	0.232294	0.176973	0.27652	NA	NA	NA	NA	NA	NA	NA	NA	NA	NA	NA	NA
WDR11	0	0.0447215	0.518372	0.664672	NA	NA	NA	NA	NA	NA	NA	NA	NA	NA	NA	NA	NA	NA	NA	NA
MBD3	0	0.0399069	0.530595	0.674663	0	0.362957	0.10953	0.200627	NA	NA	NA	NA	NA	NA	NA	NA	NA	NA	NA	NA
TOP2A	0	0.0395098	0.531025	0.674663	NA	NA	NA	NA	NA	NA	NA	NA	NA	NA	NA	NA	0	0.0212884	0.829484	1
ABRAXAS2	0	0.0326256	0.544465	0.677304	NA	NA	NA	NA	NA	NA	NA	NA	NA	NA	NA	NA	NA	NA	NA	NA
BANP	0	0.0382356	0.539923	0.677304	NA	NA	NA	NA	0	0.437489	0.133121	0.133121	NA	NA	NA	NA	NA	NA	NA	NA
CHAF1A	0	0.0364992	0.541326	0.677304	NA	NA	NA	NA	NA	NA	NA	NA	NA	NA	NA	NA	0	0.0660975	0.642437	1
DDX21	0	0.0380572	0.540102	0.677304	NA	NA	NA	NA	NA	NA	NA	NA	NA	NA	NA	NA	NA	NA	NA	NA
DDX56	0	0.0378191	0.540269	0.677304	NA	NA	NA	NA	NA	NA	NA	NA	NA	NA	NA	NA	NA	NA	NA	NA
ENY2	0	0.0344019	0.542749	0.677304	NA	NA	NA	NA	NA	NA	NA	NA	NA	NA	NA	NA	NA	NA	NA	NA
MASTL	0	0.0346036	0.542608	0.677304	NA	NA	NA	NA	0	0.194969	0.324387	0.324387	NA	NA	NA	NA	NA	NA	NA	NA
MORC4	0	0.0332117	0.543742	0.677304	0	0.396212	0.0919907	0.176032	NA	NA	NA	NA	NA	NA	NA	NA	NA	NA	NA	NA
NMI	0	0.03386	0.543163	0.677304	NA	NA	NA	NA	NA	NA	NA	NA	NA	NA	NA	NA	NA	NA	NA	NA
RAG1	0	0.0327968	0.544205	0.677304	NA	NA	NA	NA	0	0.138817	0.421695	0.421695	NA	NA	NA	NA	NA	NA	NA	NA
TTK	0	0.0346772	0.542569	0.677304	NA	NA	NA	NA	NA	NA	NA	NA	NA	NA	NA	NA	NA	NA	NA	NA
WDR5	0	0.0327486	0.544271	0.677304	0	0.634384	0.0550263	0.13945	NA	NA	NA	NA	NA	NA	NA	NA	NA	NA	NA	NA
ZNF541	0	0.0362488	0.541514	0.677304	NA	NA	NA	NA	NA	NA	NA	NA	NA	NA	NA	NA	0	0.00554965	0.951616	1
AKAP1	0	0.0306608	0.55345	0.680078	1	0.791371	0.0125529	0.0503532	NA	NA	NA	NA	NA	NA	NA	NA	NA	NA	NA	NA
CBX4	0	0.0287892	0.555166	0.680078	0	0.135792	0.534786	0.701285	NA	NA	NA	NA	NA	NA	NA	NA	NA	NA	NA	NA
NFRKB	0	0.0291319	0.554837	0.680078	NA	NA	NA	NA	NA	NA	NA	NA	NA	NA	NA	NA	NA	NA	NA	NA
PRR14	0	0.0315784	0.552699	0.680078	NA	NA	NA	NA	0	0.00582652	0.974112	0.974112	NA	NA	NA	NA	NA	NA	NA	NA
SYNCRIP	0	0.029476	0.554509	0.680078	NA	NA	NA	NA	NA	NA	NA	NA	NA	NA	NA	NA	NA	NA	NA	NA
TAF6	0	0.0315147	0.552741	0.680078	NA	NA	NA	NA	NA	NA	NA	NA	NA	NA	NA	NA	NA	NA	NA	NA
TDRD10	0	0.032119	0.552075	0.680078	1	0.741921	0.0154713	0.0503532	NA	NA	NA	NA	NA	NA	NA	NA	NA	NA	NA	NA
TSSK6	0	0.0296886	0.554301	0.680078	NA	NA	NA	NA	0	0.118679	0.471161	0.471161	NA	NA	NA	NA	NA	NA	NA	NA
UBR7	0	0.02853	0.555471	0.680078	0	0.155752	0.448163	0.614431	NA	NA	NA	NA	NA	NA	NA	NA	NA	NA	NA	NA
USP49	0	0.0303434	0.553722	0.680078	NA	NA	NA	NA	NA	NA	NA	NA	1	0.715778	0.00209794	0.00209794	NA	NA	NA	NA
ACTR6	0	0.0272628	0.565814	0.688645	NA	NA	NA	NA	NA	NA	NA	NA	NA	NA	NA	NA	NA	NA	NA	NA
ACTR8	0	0.0279328	0.564434	0.688645	0	0.056229	0.837844	0.947209	NA	NA	NA	NA	NA	NA	NA	NA	NA	NA	NA	NA
PRMT9	0	0.0275018	0.565313	0.688645	NA	NA	NA	NA	1	0.819567	0.0178706	0.0178706	NA	NA	NA	NA	NA	NA	NA	NA
ZNHIT1	0	0.0271505	0.566022	0.688645	NA	NA	NA	NA	NA	NA	NA	NA	NA	NA	NA	NA	NA	NA	NA	NA
RAG2	0	0.0269029	0.57431	0.696542	0	0.171729	0.399443	0.565274	NA	NA	NA	NA	NA	NA	NA	NA	NA	NA	NA	NA
SIRT2	0	0.0269312	0.574201	0.696542	NA	NA	NA	NA	NA	NA	NA	NA	0	0.00132001	0.935303	0.935303	NA	NA	NA	NA
GADD45B	0	0.0260661	0.584137	0.702284	NA	NA	NA	NA	NA	NA	NA	NA	NA	NA	NA	NA	0	0.00764382	0.935499	1
JMJD6	0	0.0264724	0.583243	0.702284	NA	NA	NA	NA	NA	NA	NA	NA	0	0.00424741	0.658538	0.658538	NA	NA	NA	NA
KAT2A	0	0.0254408	0.58511	0.702284	0	0.0275125	0.941444	0.981431	0	0.0195711	0.847899	0.847899	NA	NA	NA	NA	NA	NA	NA	NA
KDM5D	0	0.0255061	0.585002	0.702284	0	0.149517	0.46958	0.630375	NA	NA	NA	NA	1	0.352448	0.0319516	0.0319516	NA	NA	NA	NA
PELP1	0	0.0247101	0.586294	0.702284	0	0.166737	0.41392	0.577996	NA	NA	NA	NA	NA	NA	NA	NA	NA	NA	NA	NA
PHF13	0	0.0247461	0.586231	0.702284	0	0.0321469	0.926121	0.981431	NA	NA	NA	NA	NA	NA	NA	NA	NA	NA	NA	NA
PRPF31	0	0.0248442	0.58604	0.702284	NA	NA	NA	NA	NA	NA	NA	NA	NA	NA	NA	NA	NA	NA	NA	NA
SSRP1	0	0.0253158	0.585292	0.702284	NA	NA	NA	NA	NA	NA	NA	NA	NA	NA	NA	NA	0	0.0022174	0.993353	1
ACTR5	0	0.0236175	0.596069	0.707431	NA	NA	NA	NA	NA	NA	NA	NA	NA	NA	NA	NA	0	0.00990109	0.905533	1
CXXC1	0	0.0224036	0.597893	0.707431	0	0.0286088	0.938605	0.981431	NA	NA	NA	NA	NA	NA	NA	NA	0	0.00398426	0.962743	1
JMJD7	0	0.0234071	0.596352	0.707431	NA	NA	NA	NA	NA	NA	NA	NA	0	0.00223959	0.793269	0.793269	NA	NA	NA	NA
LAS1L	0	0.0225336	0.597642	0.707431	NA	NA	NA	NA	NA	NA	NA	NA	NA	NA	NA	NA	NA	NA	NA	NA
MBIP	0	0.0224501	0.597811	0.707431	NA	NA	NA	NA	NA	NA	NA	NA	NA	NA	NA	NA	NA	NA	NA	NA
NFYB	0	0.0240254	0.595474	0.707431	NA	NA	NA	NA	NA	NA	NA	NA	NA	NA	NA	NA	0	0.00680789	0.944136	1
SCG2	0	0.0242335	0.595107	0.707431	NA	NA	NA	NA	NA	NA	NA	NA	NA	NA	NA	NA	NA	NA	NA	NA
TDRD9	0	0.0232497	0.596576	0.707431	0	0.647065	0.0491886	0.130552	NA	NA	NA	NA	NA	NA	NA	NA	NA	NA	NA	NA
ACTR3B	0	0.0216172	0.615841	0.725016	NA	NA	NA	NA	NA	NA	NA	NA	NA	NA	NA	NA	0	0.024444	0.811862	1
BRD9	0	0.0215223	0.616041	0.725016	0	0.623766	0.0578203	0.13945	NA	NA	NA	NA	NA	NA	NA	NA	NA	NA	NA	NA
ELP3	0	0.0216363	0.615802	0.725016	NA	NA	NA	NA	0	0.422778	0.139899	0.139899	NA	NA	NA	NA	NA	NA	NA	NA
MORF4L2	0	0.0212992	0.616497	0.725016	NA	NA	NA	NA	NA	NA	NA	NA	NA	NA	NA	NA	NA	NA	NA	NA
UBE2T	0	0.020617	0.617966	0.725641	NA	NA	NA	NA	0	0.0361665	0.721282	0.721282	NA	NA	NA	NA	NA	NA	NA	NA
ING4	0	0.0203074	0.626641	0.729614	0	0.266506	0.150201	0.250521	NA	NA	NA	NA	NA	NA	NA	NA	NA	NA	NA	NA
INO80C	0	0.0200831	0.627065	0.729614	NA	NA	NA	NA	NA	NA	NA	NA	NA	NA	NA	NA	NA	NA	NA	NA
MPP7	0	0.0203665	0.626515	0.729614	NA	NA	NA	NA	NA	NA	NA	NA	NA	NA	NA	NA	NA	NA	NA	NA
PARG	0	0.0199594	0.627293	0.729614	NA	NA	NA	NA	NA	NA	NA	NA	NA	NA	NA	NA	0	0.013946	0.873653	1
PRDM12	0	0.0196375	0.62789	0.729614	NA	NA	NA	NA	1	0.858495	0.0150362	0.0150362	NA	NA	NA	NA	NA	NA	NA	NA
RIOX2	0	0.0190769	0.62888	0.729614	NA	NA	NA	NA	NA	NA	NA	NA	NA	NA	NA	NA	NA	NA	NA	NA
SERPINA2	0	0.0191989	0.628659	0.729614	NA	NA	NA	NA	NA	NA	NA	NA	NA	NA	NA	NA	NA	NA	NA	NA
TAF10	0	0.019865	0.627463	0.729614	NA	NA	NA	NA	0	0.132036	0.439115	0.439115	NA	NA	NA	NA	NA	NA	NA	NA
SIRT5	0	0.0185135	0.646002	0.748358	NA	NA	NA	NA	NA	NA	NA	NA	0	0.00108202	0.951591	0.951591	NA	NA	NA	NA
AEBP2	0	0.0172019	0.649022	0.749616	NA	NA	NA	NA	NA	NA	NA	NA	NA	NA	NA	NA	NA	NA	NA	NA
AIRE	0	0.0175422	0.648396	0.749616	0	0.0485925	0.884979	0.981431	NA	NA	NA	NA	NA	NA	NA	NA	NA	NA	NA	NA
BABAM1	0	0.013696	0.661106	0.752759	NA	NA	NA	NA	NA	NA	NA	NA	NA	NA	NA	NA	NA	NA	NA	NA
CDK9	0	0.0148136	0.659733	0.752759	NA	NA	NA	NA	NA	NA	NA	NA	NA	NA	NA	NA	NA	NA	NA	NA
EID2	0	0.0136396	0.661196	0.752759	NA	NA	NA	NA	NA	NA	NA	NA	NA	NA	NA	NA	NA	NA	NA	NA
GADD45A	0	0.0163299	0.657706	0.752759	NA	NA	NA	NA	NA	NA	NA	NA	NA	NA	NA	NA	0	0.00759673	0.935681	1
HASPIN	0	0.0165284	0.657412	0.752759	NA	NA	NA	NA	NA	NA	NA	NA	NA	NA	NA	NA	NA	NA	NA	NA
HIF1AN	0	0.0128501	0.662732	0.752759	NA	NA	NA	NA	NA	NA	NA	NA	0	0.000135479	0.999975	0.999975	NA	NA	NA	NA
HMG20A	0	0.0129857	0.66238	0.752759	NA	NA	NA	NA	NA	NA	NA	NA	NA	NA	NA	NA	NA	NA	NA	NA
HR	0	0.0153441	0.659086	0.752759	NA	NA	NA	NA	NA	NA	NA	NA	0	0.000106158	0.999993	0.999993	NA	NA	NA	NA
PRKAA2	0	0.0151924	0.659288	0.752759	NA	NA	NA	NA	1	0.729411	0.0328811	0.0328811	NA	NA	NA	NA	NA	NA	NA	NA
SAP30	0	0.0155823	0.658789	0.752759	NA	NA	NA	NA	NA	NA	NA	NA	NA	NA	NA	NA	NA	NA	NA	NA
UBE2D1	0	0.0126414	0.663399	0.752759	NA	NA	NA	NA	0	0.181589	0.347779	0.347779	NA	NA	NA	NA	NA	NA	NA	NA
ZCWPW1	0	0.0134163	0.661552	0.752759	0	0.410157	0.0889075	0.172581	NA	NA	NA	NA	NA	NA	NA	NA	NA	NA	NA	NA
SMYD4	0	0.0121731	0.673194	0.762756	NA	NA	NA	NA	0	0.0222415	0.832331	0.832331	NA	NA	NA	NA	NA	NA	NA	NA
SS18L2	0	0.0119464	0.674275	0.762865	NA	NA	NA	NA	NA	NA	NA	NA	NA	NA	NA	NA	0	0.00732645	0.939447	1
CDY1B	0	0.0118391	0.68278	0.771362	NA	NA	NA	NA	0	0.00235528	0.999942	0.999942	NA	NA	NA	NA	NA	NA	NA	NA
GRIP1	0	0.0111648	0.694424	0.7811	NA	NA	NA	NA	NA	NA	NA	NA	NA	NA	NA	NA	NA	NA	NA	NA
HLCS	0	0.0114025	0.692701	0.7811	NA	NA	NA	NA	0	0.0457338	0.683191	0.683191	NA	NA	NA	NA	NA	NA	NA	NA
SETD9	0	0.0112839	0.693492	0.7811	NA	NA	NA	NA	0	0.014575	0.8769	0.8769	NA	NA	NA	NA	NA	NA	NA	NA
CDYL2	0	0.01112	0.702802	0.789379	0	0.140392	0.504353	0.665884	NA	NA	NA	NA	NA	NA	NA	NA	NA	NA	NA	NA
SLC25A15	0	0.0108717	0.71198	0.797376	NA	NA	NA	NA	NA	NA	NA	NA	NA	NA	NA	NA	NA	NA	NA	NA
SMNDC1	0	0.0109426	0.711595	0.797376	0	0.026722	0.941716	0.981431	NA	NA	NA	NA	NA	NA	NA	NA	NA	NA	NA	NA
CHAF1B	0	0.0103553	0.714577	0.79913	NA	NA	NA	NA	NA	NA	NA	NA	NA	NA	NA	NA	0	0.00415467	0.962405	1
PET117	0	0.00993258	0.732915	0.817404	NA	NA	NA	NA	NA	NA	NA	NA	NA	NA	NA	NA	NA	NA	NA	NA
VRK1	0	0.00991659	0.733026	0.817404	NA	NA	NA	NA	1	0.951352	0.00254667	0.00254667	NA	NA	NA	NA	NA	NA	NA	NA
C17ORF49	0	0.00898788	0.752948	0.831103	0	0.0158498	0.981938	0.998774	NA	NA	NA	NA	NA	NA	NA	NA	NA	NA	NA	NA
DAND5	0	0.00727604	0.758768	0.831103	NA	NA	NA	NA	NA	NA	NA	NA	NA	NA	NA	NA	NA	NA	NA	NA
INO80E	0	0.0087089	0.753656	0.831103	NA	NA	NA	NA	NA	NA	NA	NA	NA	NA	NA	NA	NA	NA	NA	NA
PRDM4	0	0.00781283	0.755904	0.831103	NA	NA	NA	NA	1	0.86001	0.0149256	0.0149256	NA	NA	NA	NA	NA	NA	NA	NA
PRMT7	0	0.0078792	0.755725	0.831103	NA	NA	NA	NA	0	0.0907046	0.549452	0.549452	NA	NA	NA	NA	NA	NA	NA	NA
SETD3	0	0.00723755	0.759253	0.831103	NA	NA	NA	NA	1	0.549792	0.0824027	0.0824027	NA	NA	NA	NA	NA	NA	NA	NA
SETMAR	0	0.00877897	0.753493	0.831103	NA	NA	NA	NA	0	0.438926	0.132977	0.132977	NA	NA	NA	NA	NA	NA	NA	NA
SMYD2	0	0.00863183	0.753845	0.831103	NA	NA	NA	NA	1	0.729381	0.0328822	0.0328822	NA	NA	NA	NA	NA	NA	NA	NA
SMYD5	0	0.00727058	0.758841	0.831103	NA	NA	NA	NA	0	0.0454477	0.683512	0.683512	NA	NA	NA	NA	NA	NA	NA	NA
SNRPB2	0	0.00881871	0.753391	0.831103	NA	NA	NA	NA	NA	NA	NA	NA	NA	NA	NA	NA	NA	NA	NA	NA
TDRD1	0	0.00873342	0.753596	0.831103	0	0.467677	0.0823706	0.164906	NA	NA	NA	NA	NA	NA	NA	NA	NA	NA	NA	NA
TDRD5	0	0.00934897	0.751601	0.831103	0	0.209247	0.317117	0.477214	NA	NA	NA	NA	NA	NA	NA	NA	NA	NA	NA	NA
ZNF687	0	0.00752633	0.75699	0.831103	NA	NA	NA	NA	NA	NA	NA	NA	NA	NA	NA	NA	NA	NA	NA	NA
USP21	0	0.00718285	0.768323	0.839845	NA	NA	NA	NA	NA	NA	NA	NA	1	0.708821	0.00209825	0.00209825	NA	NA	NA	NA
GADD45G	0	0.00691061	0.786531	0.858537	NA	NA	NA	NA	NA	NA	NA	NA	NA	NA	NA	NA	0	0.00358253	0.967023	1
MCRS1	0	0.00654179	0.798037	0.869872	NA	NA	NA	NA	1	0.868081	0.0121329	0.0121329	NA	NA	NA	NA	NA	NA	NA	NA
CTCFL	0	0.00483864	0.820105	0.875023	NA	NA	NA	NA	NA	NA	NA	NA	NA	NA	NA	NA	0	0.0354941	0.75258	1
DNAJC2	0	0.00485167	0.820075	0.875023	0	0.221027	0.196032	0.300842	NA	NA	NA	NA	NA	NA	NA	NA	NA	NA	NA	NA
DNTTIP2	0	0.00607305	0.808061	0.875023	NA	NA	NA	NA	NA	NA	NA	NA	NA	NA	NA	NA	0	0.0178642	0.849138	1
HDGFL1	0	0.00500781	0.819778	0.875023	0	0.0929803	0.705199	0.847335	NA	NA	NA	NA	NA	NA	NA	NA	NA	NA	NA	NA
HINFP	0	0.00462273	0.820828	0.875023	0	0.0103621	0.996895	0.998774	NA	NA	NA	NA	NA	NA	NA	NA	NA	NA	NA	NA
ORC1	0	0.00522005	0.819519	0.875023	0	0.174543	0.390974	0.555972	NA	NA	NA	NA	NA	NA	NA	NA	NA	NA	NA	NA
POTEF	0	0.00477426	0.820278	0.875023	NA	NA	NA	NA	NA	NA	NA	NA	NA	NA	NA	NA	NA	NA	NA	NA
PRDM7	0	0.005162	0.819583	0.875023	NA	NA	NA	NA	0	0.00469482	0.980354	0.980354	NA	NA	NA	NA	NA	NA	NA	NA
RCOR3	0	0.00637042	0.806695	0.875023	NA	NA	NA	NA	NA	NA	NA	NA	NA	NA	NA	NA	NA	NA	NA	NA
RIOX1	0	0.00567949	0.818902	0.875023	NA	NA	NA	NA	NA	NA	NA	NA	NA	NA	NA	NA	NA	NA	NA	NA
RUVBL2	0	0.00489017	0.820002	0.875023	NA	NA	NA	NA	NA	NA	NA	NA	NA	NA	NA	NA	NA	NA	NA	NA
SIRT7	0	0.00567523	0.818914	0.875023	NA	NA	NA	NA	NA	NA	NA	NA	0	8.88e-05	0.999997	0.999997	NA	NA	NA	NA
SMN1	0	0.00492272	0.819936	0.875023	0	0.017428	0.978448	0.998774	NA	NA	NA	NA	NA	NA	NA	NA	NA	NA	NA	NA
SMN2	0	0.00530396	0.819431	0.875023	NA	NA	NA	NA	NA	NA	NA	NA	NA	NA	NA	NA	NA	NA	NA	NA
TYW5	0	0.0059327	0.808651	0.875023	NA	NA	NA	NA	NA	NA	NA	NA	0	0.000197445	0.997947	0.997947	NA	NA	NA	NA
ZFP57	0	0.00493031	0.81991	0.875023	NA	NA	NA	NA	NA	NA	NA	NA	NA	NA	NA	NA	NA	NA	NA	NA
HMX3	0	0.00417023	0.830199	0.882585	NA	NA	NA	NA	NA	NA	NA	NA	NA	NA	NA	NA	NA	NA	NA	NA
ZCWPW2	0	0.00441335	0.829453	0.882585	0	0.0986201	0.688759	0.83929	NA	NA	NA	NA	NA	NA	NA	NA	NA	NA	NA	NA
ALG13	0	0.00328593	0.841039	0.883699	0	0.0641528	0.80383	0.919626	NA	NA	NA	NA	NA	NA	NA	NA	NA	NA	NA	NA
ATXN7L3	0	0.00364481	0.840348	0.883699	NA	NA	NA	NA	NA	NA	NA	NA	NA	NA	NA	NA	NA	NA	NA	NA
CBX2	0	0.00362564	0.840389	0.883699	0	0.0545021	0.846919	0.955404	NA	NA	NA	NA	NA	NA	NA	NA	NA	NA	NA	NA
EXOSC1	0	0.00331722	0.840933	0.883699	NA	NA	NA	NA	NA	NA	NA	NA	NA	NA	NA	NA	NA	NA	NA	NA
KAT14	0	0.00301101	0.842421	0.883699	NA	NA	NA	NA	NA	NA	NA	NA	NA	NA	NA	NA	NA	NA	NA	NA
MRGBP	0	0.00383224	0.839991	0.883699	NA	NA	NA	NA	NA	NA	NA	NA	NA	NA	NA	NA	NA	NA	NA	NA
SETD6	0	0.00341006	0.840749	0.883699	NA	NA	NA	NA	0	0.0239228	0.819235	0.819235	NA	NA	NA	NA	0	0.00266316	0.982784	1
SIRT4	0	0.00310439	0.841694	0.883699	NA	NA	NA	NA	NA	NA	NA	NA	0	9.09e-05	0.999997	0.999997	NA	NA	NA	NA
TCF19	0	0.00299252	0.84265	0.883699	0	0.0558664	0.838433	0.947209	NA	NA	NA	NA	NA	NA	NA	NA	NA	NA	NA	NA
ZBTB7C	0	0.00337376	0.840826	0.883699	NA	NA	NA	NA	NA	NA	NA	NA	NA	NA	NA	NA	NA	NA	NA	NA
DND1	0	0.00294073	0.859207	0.896713	NA	NA	NA	NA	NA	NA	NA	NA	NA	NA	NA	NA	NA	NA	NA	NA
EXOSC3	0	0.00271784	0.860895	0.896713	NA	NA	NA	NA	NA	NA	NA	NA	NA	NA	NA	NA	NA	NA	NA	NA
HIRIP3	0	0.00234083	0.861828	0.896713	0	0.125103	0.578537	0.746016	NA	NA	NA	NA	NA	NA	NA	NA	NA	NA	NA	NA
HMGN3	0	0.00225004	0.862001	0.896713	NA	NA	NA	NA	NA	NA	NA	NA	NA	NA	NA	NA	0	0.0016527	0.995835	1
HMGN5	0	0.00229992	0.8619	0.896713	NA	NA	NA	NA	NA	NA	NA	NA	NA	NA	NA	NA	0	0.00565835	0.951377	1
ZBTB33	0	0.00239563	0.861703	0.896713	NA	NA	NA	NA	NA	NA	NA	NA	NA	NA	NA	NA	NA	NA	NA	NA
DPEP2	0	0.00156533	0.872563	0.902144	NA	NA	NA	NA	NA	NA	NA	NA	NA	NA	NA	NA	NA	NA	NA	NA
NOC2L	0	0.00157769	0.872537	0.902144	NA	NA	NA	NA	NA	NA	NA	NA	NA	NA	NA	NA	0	0.00337838	0.969318	1
PRDM13	0	0.00138883	0.873042	0.902144	NA	NA	NA	NA	1	0.723101	0.0330751	0.0330751	NA	NA	NA	NA	NA	NA	NA	NA
SPP1	0	0.00190692	0.871653	0.902144	NA	NA	NA	NA	NA	NA	NA	NA	NA	NA	NA	NA	NA	NA	NA	NA
TSSK4	0	0.00150888	0.872658	0.902144	NA	NA	NA	NA	NA	NA	NA	NA	NA	NA	NA	NA	NA	NA	NA	NA
CDY2B	0	0.00103282	0.883423	0.9093	NA	NA	NA	NA	0	0.00661372	0.966575	0.966575	NA	NA	NA	NA	NA	NA	NA	NA
TDRD6	0	0.00116859	0.882709	0.9093	0	0.187361	0.36223	0.528678	NA	NA	NA	NA	NA	NA	NA	NA	NA	NA	NA	NA
TNP2	0	0.00102393	0.883488	0.9093	NA	NA	NA	NA	NA	NA	NA	NA	NA	NA	NA	NA	0	0.000724731	0.999999	1
EID2B	0	0.000873714	0.89333	0.916256	NA	NA	NA	NA	NA	NA	NA	NA	NA	NA	NA	NA	NA	NA	NA	NA
JMJD4	0	0.000689984	0.894975	0.916256	NA	NA	NA	NA	NA	NA	NA	NA	0	7.97e-05	0.999999	0.999999	NA	NA	NA	NA
MYBBP1A	0	0.000783827	0.893983	0.916256	NA	NA	NA	NA	NA	NA	NA	NA	NA	NA	NA	NA	NA	NA	NA	NA
PWWP3B	0	0.000908724	0.89299	0.916256	NA	NA	NA	NA	NA	NA	NA	NA	NA	NA	NA	NA	NA	NA	NA	NA
ELP5	0	0.000540914	0.915088	0.933561	NA	NA	NA	NA	NA	NA	NA	NA	NA	NA	NA	NA	NA	NA	NA	NA
KDM4D	0	0.000513601	0.915492	0.933561	NA	NA	NA	NA	NA	NA	NA	NA	0	0.00024638	0.997808	0.997808	NA	NA	NA	NA
SNAI2	0	0.000593291	0.914253	0.933561	NA	NA	NA	NA	NA	NA	NA	NA	NA	NA	NA	NA	NA	NA	NA	NA
A1CF	0	0.000457743	0.916798	0.933664	NA	NA	NA	NA	NA	NA	NA	NA	NA	NA	NA	NA	NA	NA	NA	NA
RBP2	0	0.000369506	0.936399	0.952375	NA	NA	NA	NA	NA	NA	NA	NA	NA	NA	NA	NA	NA	NA	NA	NA
DPPA3	0	0.000261871	0.966921	0.982128	0	0.0429334	0.898968	0.981431	NA	NA	NA	NA	NA	NA	NA	NA	NA	NA	NA	NA
CSNK2A3	0	0.000195992	0.96949	0.983449	NA	NA	NA	NA	NA	NA	NA	NA	NA	NA	NA	NA	NA	NA	NA	NA
AURKC	0	0.000182545	0.979512	0.991021	NA	NA	NA	NA	0	0.028272	0.780815	0.780815	NA	NA	NA	NA	NA	NA	NA	NA
CDY2A	0	0.000183688	0.979317	0.991021	0	0.0198033	0.96072	0.995034	0	0.00391672	0.994751	0.994751	NA	NA	NA	NA	NA	NA	NA	NA
CDY1	0	7.05e-05	0.989362	0.991972	0	0.0362925	0.914734	0.981431	0	0.00478683	0.979849	0.979849	NA	NA	NA	NA	NA	NA	NA	NA
DPEP3	0	5.83e-05	0.989371	0.991972	NA	NA	NA	NA	NA	NA	NA	NA	NA	NA	NA	NA	NA	NA	NA	NA
KDM4E	0	0.000181238	0.98773	0.991972	NA	NA	NA	NA	NA	NA	NA	NA	0	8.46e-05	0.999998	0.999998	NA	NA	NA	NA
RNASE12	0	0.000120639	0.989233	0.991972	NA	NA	NA	NA	NA	NA	NA	NA	NA	NA	NA	NA	NA	NA	NA	NA
SAP25	0	3.41e-05	0.989412	0.991972	NA	NA	NA	NA	NA	NA	NA	NA	NA	NA	NA	NA	NA	NA	NA	NA
TNP1	0	9.34e-05	0.989329	0.991972	NA	NA	NA	NA	NA	NA	NA	NA	NA	NA	NA	NA	0	0.000336576	1	1
USP12P1	0	5.42e-05	0.989374	0.991972	NA	NA	NA	NA	NA	NA	NA	NA	NA	NA	NA	NA	NA	NA	NA	NA
USP17L2	0	2.71e-06	1	1	NA	NA	NA	NA	NA	NA	NA	NA	NA	NA	NA	NA	NA	NA	NA	NA
WDR82P1	0	1.42e-05	0.999842	1	NA	NA	NA	NA	NA	NA	NA	NA	NA	NA	NA	NA	NA	NA	NA	NA
