# Supplementary material for: CASER: A semi-supervised model with multi-omics data integration prioritizes cancer-associated epigenetic regulator genes
Source: PLoS Comput Biol. 2026 Apr 28;22(4):e1014253. doi: 10.1371/journal.pcbi.1014253 (PMC13138745; doi:10.1371/journal.pcbi.1014253)
Supplement: S6 Table — Genes shown here are excluded from that from known cER genes. (XLSX) [file pcbi.1014253.s019.xlsx]

## Sheet: Sheet1
S6 Table. List of the novel cER (cancer-associated epigenetic regulator) genes as well as the subtypes.
Novel cER genes	Novel cancer ER reader genes	Novel cancer ER writer genes	Novel cancer ER Eraser genes	Novel cancer ER remodeler genes
ACTB	AKAP1	ATM	ASXL1	BAZ2A
ADNP	ANP32E	AURKA	BAZ2A	CHD2
ANP32A	ASXL1	AURKB	HDAC11	CHD3
ANP32B	ASXL3	BAZ1B	HDAC4	CHD4
ANP32E	BAHCC1	CARM1	HDAC5	CHD8
ARID1A	BAZ1B	CDK1	JMJD1C	CHD9
ARID2	BAZ2A	CDK17	KDM2A	ERCC6
ARID4B	BPTF	CDK2	KDM2B	FOXA1
ARNTL	BRD4	CDK5	KDM4B	HELLS
ASXL1	BRWD1	CDYL	KDM5D	INO80
ATF7IP	CHD2	CLOCK	PHF8	RAD54B
ATM	CHD3	CREBBP	TET1	RAD54L2
ATN1	CHD4	CUL4A	TET3	SMARCA4
ATXN7	CHD8	DDB1	USP12	SRCAP
AURKB	CHD9	DNMT1	USP15
BABAM2	CIR1	DOT1L	USP44
BAHCC1	CREBBP	EHMT2	USP46
BAHD1	DIDO1	EP300	USP7
BAZ1A	DNMT1	EP400	UTY
BAZ1B	DNMT3B	KAT6B
BAZ2A	EED	KAT7
BCOR	EP300	KMT2A
BCORL1	G2E3	KMT2B
BMI1	GATAD2A	KMT2D
BPTF	HDGFL2	MCRS1
BRCA1	HIRA	MSL2
BRCA2	ING1	NEK9
BRD4	KAT6B	PBK
BRD7	KDM2A	PKN1
BRMS1L	KDM2B	PPP2CA
BRWD1	KDM4B	PRDM10
CARM1	KMT2A	PRDM15
CBX1	KMT2B	PRDM4
CBX5	KMT2D	PRKAA1
CBX7	L3MBTL1	PRKCB
CDC73	L3MBTL4	RB1
CDK17	MBD1	RPS6KA5
CDK2	MBD4	SETD3
CDK3	MBD6	SMYD2
CDK5	MBTD1	SPOP
CDKN3	MECP2	SUV39H2
CDYL	MLLT10	TLK1
CECR2	MLLT6	TLK2
CHD2	MORC1	UBE2E1
CHD3	MORC2	UBE2N
CHD4	MORF4L1	UBR2
CHD8	MPHOSPH8	USP3
CHD9	MTA1	VRK1
CHEK1	MTA2
CIR1	MTA3
CLNS1A	PHF20
CLOCK	PHF21A
CREBBP	PHIP
CSNK2A1	PHRF1
CTBP1	RNF17
CTBP2	RSF1
CTCF	SCMH1
CUL1	SETDB2
CUL2	SFMBT2
CUL4A	SMARCA4
CUL5	SMARCB1
DDB1	SUV39H2
DDB2	TCF20
DDX50	TDRKH
DIDO1	TRIM28
DIO1	ZMYND11
DNMT1	ZMYND8
DNMT3B
DOT1L
DPF1
DPF2
DPF3
DPY30
DSCAM
E2F6
EAF1
EED
ELP1
ELP2
ELP6
EMSY
EP300
EP400
EPC1
ERBB4
ERCC6
EYA1
EYA2
EYA3
EYA4
FBXL19
FOXA1
FOXP1
FOXP2
FOXP3
FOXP4
G2E3
GATAD2A
GSE1
GTF2I
HAT1
HCFC2
HDAC4
HDAC5
HDGFL2
HELLS
HIRA
HLTF
HMGN1
HSPBAP1
IKZF3
ING1
ING5
INO80
INO80D
IRF4
JDP2
JMJD1C
KANSL1
KANSL2
KAT5
KAT6B
KAT7
KDM2A
KDM2B
KDM4B
KDM6B
KEAP1
KMT2A
KMT2B
KMT2D
KMT5B
L3MBTL1
L3MBTL4
MAGI1
MAX
MAZ
MBD4
MBD6
MBTD1
MECP2
MED1
MEN1
MGA
MLLT1
MLLT10
MLLT6
MORC2
MORF4L1
MPHOSPH8
MSL1
MSL2
MTA1
MTA2
MTA3
MTF2
MYO1C
MYO1E
NAA60
NASP
NAT10
NCL
NCOA2
NCOA6
NCOR1
NCOR2
NEK9
NIPBL
OGA
PAF1
PAK1
PAXIP1
PBK
PCGF2
PCGF3
PCGF5
PCM1
PEX2
PHC2
PHC3
PHF12
PHF20
PHF21A
PHF8
PHIP
PHRF1
PKM
PKN1
PPP2CA
PPP4R3A
PPP4R3B
PRDM10
PRDM15
PRKAA1
PRKAB1
PRKAB2
PRKAG1
PRKAG2
PRKCA
PRKCB
PRKCD
PRMT1
PSIP1
PWWP3A
RAD51
RAD54L2
RARA
RB1
RBBP4
RBBP7
RBM15
RCOR1
RLIM
RPS6KA3
RPS6KA4
RPS6KA5
RSF1
SAFB
SATB1
SATB2
SCMH1
SCML4
SENP1
SETD7
SETDB2
SF3B1
SF3B3
SFMBT2
SIN3A
SIN3B
SIRT1
SIRT6
SLF1
SMARCA4
SMARCB1
SMARCC1
SMARCC2
SMARCD1
SMARCD2
SMARCD3
SMARCE1
SP1
SP100
SPEN
SPOP
SRCAP
SRSF1
SRSF3
SUPT16H
SUPT3H
SUPT6H
SUZ12
TAF15
TBL1XR1
TCF20
TET1
TET3
TEX10
TFDP1
TLE4
TLK1
TLK2
TOP2B
TP53
TP53BP1
TRAC
TRIM28
TRRAP
UBE2E1
UBE2N
UBE2V1
UBN1
UBR2
UCHL5
USP12
USP15
USP22
USP25
USP3
USP36
USP44
USP7
VDR
WAC
WDR77
WDR82
YAF2
YEATS4
YWHAB
YWHAE
YY1
ZBTB16
ZHX1
ZMYM2
ZMYM3
ZMYND11
ZMYND8
ZNF217
ZNF516
ZNF592
