# Supplementary material for: CASER: A semi-supervised model with multi-omics data integration prioritizes cancer-associated epigenetic regulator genes
Source: PLoS Comput Biol. 2026 Apr 28;22(4):e1014253. doi: 10.1371/journal.pcbi.1014253 (PMC13138745; doi:10.1371/journal.pcbi.1014253)
Supplement: S7 Table — (XLSX) [file pcbi.1014253.s020.xlsx]

## Sheet: Sheet1
S7 Table. List of the 80 novel cER genes that are not available as cancer genes in cancer driver gene databases.
Gene	cER ranking	Literature (Pubmed ID or DOI link)
CDK17	13	https://arts.units.it/handle/11368/3014979
PHF21A	34	Not available
BRD1	45	37739089
JADE2	48	Not available
DIDO1	71	32484699
SFMBT2	79	38734627
BAZ2B	85	31000582
SMAP2	91	Not available
BAHCC1	98	37924516
GATAD2A	99	28260108
PAXIP1	121	27196765
DPF2	124	https://doi.org/10.1182/blood-2020-142030
UBR2	127	33288741
SRCAP	133	25176633
OGA	136	25000257
PHC2	138	Not available
BRPF1	145	34285329
PHF2	147	25043306
PRKAG2	149	Not available
POGZ	159	Not available
ATAD2B	164	21158754
CHD8	166	23835524
ANTXR1	173	23832666
MSL2	184	Not available
EPC2	187	24166297
PHF12	193	Not available
KANSL2	194	27406830
PRKAG1	213	Not available
PCGF5	215	Not available
TRAC	218	Not available
CHD3	223	https://doi.org/10.1016/B978-0-12-801238-3.65225-X
SP100	224	Not available
ATN1	233	32728477
DPF3	236	31076105
TCF20	238	Not available
BRWD1	242	30536307
CDK3	245	29156693
L3MBTL3	261	https://doi.org/10.1158/1538-7445.AM2019-3658
ZZZ3	263	Not available
MBD5	264	36180891
SMS	279	32591507
TNRC18	280	Not available
EAF1	282	31229879
SCMH1	286	Not available
INO80D	291	24899691
GET1	294	Not available
RPS6KA5	307	Not available
GTF3C4	316	Not available
PHF7	327	31453329
YAF2	332	Not available
SUPT6H	334	Not available
DPF1	341	https://doi.org/10.1158/1538-7445.AM2023-3563
SLF1	343	Not available
BABAM2	344	33050379
USP12	345	34759262
UBE2N	347	30224375
BRWD3	348	39190898
PCGF3	354	33485844
PEX2	360	29458144
CRB2	365	35219647
YWHAB	367	37090079
BAZ1B	373	36381331
INGX	381	Not available
MYO1E	396	27329840
CLNS1A	398	Not available
PPP4R3B	399	Not available
SP110	411	Not available
TEX10	416	32995120
TRAM1	418	32013668
DIO1	424	38429887
HSPBAP1	427	25359680
NEK9	435	25131192
SCML4	440	37610617
SMARCAD1	442	30745850
WDR82	443	30008910
BAHD1	444	35048286
SUPT16H	447	Not available
ELP6	449	Not available
RAD54L2	456	Not available
UBN1	459	Not available
Literature information is as of Mar 10, 2025.
Novel cER genes (cancer-associated cER genes) are cER genes that are predicted by CASER while excluding the cancer driver genes as reported in one of the IntOGen, OncoKB, CGC, NCG and CancerMine databases.
Genes with ranking less than or equal to 460 (q-value < 0.1) are defined as the predicted cER genes.
