# Supplementary material for: CASER: A semi-supervised model with multi-omics data integration prioritizes cancer-associated epigenetic regulator genes
Source: PLoS Comput Biol. 2026 Apr 28;22(4):e1014253. doi: 10.1371/journal.pcbi.1014253 (PMC13138745; doi:10.1371/journal.pcbi.1014253)
Supplement: S8 Table — (XLSX) [file pcbi.1014253.s021.xlsx]

## Sheet: Sheet1
S8 Table. Cancer-specific prediction results of the Cancer-ASsociated Epigenetic Regulator identification (CASER) approach.
Gene	BRCA score	BRCA p-value	BRCA q-value	BRCA prediction label	CESC score	CESC p-value	CESC q-value	CESC prediction label	CHOL score	CHOL p-value	CHOL q-value	CHOL prediction label	COAD score	COAD p-value	COAD q-value	COAD prediction label	ESCA score	ESCA p-value	ESCA q-value	ESCA prediction label	HNSC score	HNSC p-value	HNSC q-value	HNSC prediction label	KICH score	KICH p-value	KICH q-value	KICH prediction label	KIRC score	KIRC p-value	KIRC q-value	KIRC prediction label	KIRP score	KIRP p-value	KIRP q-value	KIRP prediction label	LIHC score	LIHC p-value	LIHC q-value	LIHC prediction label	LUAD score	LUAD p-value	LUAD q-value	LUAD prediction label	LUSC score	LUSC p-value	LUSC q-value	LUSC prediction label	PRAD score
A1CF	0.19015	0.187397	0.250401	0	0.774229	8.71992e-06	2.08578e-05	1	0.729041	1.53788e-05	3.39424e-05	1	0.758745	1.36348e-05	3.04137e-05	1	0.728177	1.55373e-05	3.05651e-05	1	0.929094	0	0	1	0.073217	0.404971	0.423148	0	0.486449	6.3259e-05	0.000110418	1	0.0475541	0.498554	0.498796	0	0.693469	1.56958e-05	3.13448e-05	1	0.875689	0	0	1	0.52708	2.98063e-05	5.26193e-05	1	0.879182
ABRAXAS2	0.416861	0.000178203	0.000280707	1	0.907458	0	0	1	0.862482	0	0	1	0.807411	0	0	1	0.329687	0.0424947	0.0567829	1	0.24883	0.0552879	0.0711583	1	0.120971	0.325618	0.377603	0	0.253811	0.0542694	0.0796568	1	0.104093	0.360195	0.433952	0	0.188357	0.195446	0.237787	0	0.130006	0.288358	0.345406	0	0.158959	0.233316	0.298383	0	0.526241
ACTB	0.947095	0	0	1	0.71409	1.55373e-05	3.1832e-05	1	0.899003	0	0	1	0.929218	0	0	1	0.939849	0	0	1	0.144242	0.264713	0.303453	0	0.573576	2.18791e-05	4.2285e-05	1	0.937631	0	0	1	0.952226	0	0	1	0.941356	0	0	1	0.940889	0	0	1	0.916018	0	0	1	0.659618
ACTL6A	0.505149	4.07458e-05	7.12821e-05	1	0.781076	3.64651e-06	8.80388e-06	1	0.184889	0.19724	0.251449	0	0.740847	1.52202e-05	3.04137e-05	1	0.590394	2.04522e-05	3.52232e-05	1	0.199337	0.181594	0.225604	0	0.0618991	0.418487	0.427708	0	0.189978	0.187481	0.257515	0	0.0821189	0.402481	0.459395	0	0.430649	0.000106542	0.000161901	1	0.0967146	0.379976	0.422941	0	0.282274	0.0440172	0.063243	1	0.926012
ACTL6B	0.0601298	0.428111	0.470619	0	0.802979	0	0	1	0.706319	1.56958e-05	3.39424e-05	1	0.63454	1.88667e-05	3.44154e-05	1	0.590832	2.04522e-05	3.52232e-05	1	0.932038	0	0	1	0.120681	0.325957	0.377603	0	0.0794505	0.403224	0.455667	0	0.614927	1.95009e-05	3.7737e-05	1	0.820956	0	0	1	0.181891	0.198569	0.257459	0	0.480173	6.59543e-05	0.000112836	1	0.931116
ACTR3B	0.0670346	0.414846	0.46216	0	0.877491	0	0	1	0.132532	0.286986	0.345966	0	0.942057	0	0	1	0.446899	8.37112e-05	0.000127208	1	0.886034	0	0	1	0.179519	0.199597	0.255681	0	0.180086	0.19935	0.271523	0	0.71655	1.55373e-05	3.22498e-05	1	0.738913	1.53788e-05	3.13448e-05	1	0.0576061	0.447579	0.455765	0	0.149882	0.261838	0.329423	0	0.778925
ACTR5	0.117267	0.336304	0.416336	0	0.275458	0.0443235	0.058972	1	0.178974	0.199834	0.253185	0	0.702731	1.56958e-05	3.04137e-05	1	0.259077	0.0462157	0.0583342	1	0.300429	0.0433833	0.0582643	1	0.264604	0.0452423	0.0645723	1	0.457441	7.46742e-05	0.000126636	1	0.555772	2.48914e-05	4.61503e-05	1	0.550184	2.64768e-05	4.58026e-05	1	0.0673382	0.407475	0.426172	0	0.0559844	0.45774	0.470621	0	0.177683
ACTR6	0.300154	0.0434046	0.0616822	1	0.60443	1.9818e-05	3.64821e-05	1	0.33317	0.0423782	0.0634869	1	0.926014	0	0	1	0.938106	0	0	1	0.384244	0.000564258	0.000811317	1	0.548307	2.66354e-05	4.99816e-05	1	0.753649	1.44275e-05	3.14082e-05	1	0.0485624	0.489807	0.498796	0	0.297731	0.0434689	0.0581794	1	0.898703	0	0	1	0.114345	0.338439	0.404769	0	0.357826
ACTR8	0.118858	0.334982	0.416336	0	0.104713	0.359829	0.39473	0	0.0731913	0.404985	0.429279	0	0.693368	1.56958e-05	3.04137e-05	1	0.921115	0	0	1	0.513853	3.34528e-05	5.291e-05	1	0.751006	1.44275e-05	3.39424e-05	1	0.370227	0.00146479	0.00232625	1	0.0647747	0.416368	0.462137	0	0.357751	0.011863	0.0167771	1	0.85095	0	0	1	0.78492	0	0	1	0.826316
ADNP	0.950025	0	0	1	0.888864	0	0	1	0.739677	1.52202e-05	3.39424e-05	1	0.252919	0.0544284	0.06845	1	0.858023	0	0	1	0.0851304	0.401426	0.42025	0	0.652839	1.71227e-05	3.61584e-05	1	0.952014	0	0	1	0.949619	0	0	1	0.893981	0	0	1	0.306124	0.0431977	0.0651762	1	0.527676	2.94892e-05	5.22977e-05	1	0.224038
AEBP2	0.922353	0	0	1	0.78518	0	0	1	0.921766	0	0	1	0.736276	1.53788e-05	3.04137e-05	1	0.443759	8.70406e-05	0.000132009	1	0.660332	1.61715e-05	3.14108e-05	1	0.880515	0	0	1	0.0761809	0.404068	0.455667	0	0.678839	1.56958e-05	3.22498e-05	1	0.930481	0	0	1	0.901354	0	0	1	0.793651	0	0	1	0.634012
AIRE	0.87751	0	0	1	0.201092	0.180106	0.226486	0	0.216027	0.0739473	0.0996681	1	0.197949	0.182568	0.217677	0	0.148654	0.262462	0.297815	0	0.448101	8.21258e-05	0.000124311	1	0.145519	0.264152	0.319605	0	0.0990374	0.378595	0.452996	0	0.0595305	0.428844	0.468765	0	0.0955654	0.380551	0.413198	0	0.288438	0.0437626	0.0651762	1	0.113378	0.346362	0.411454	0	0.924269
AKAP1	0.910614	0	0	1	0.801415	0	0	1	0.110459	0.348247	0.404718	0	0.591177	2.04522e-05	3.48361e-05	1	0.0561233	0.457525	0.462294	0	0.5458	2.66354e-05	4.38268e-05	1	0.12511	0.307139	0.360321	0	0.926122	0	0	1	0.926943	0	0	1	0.35811	0.0118011	0.01672	1	0.0572966	0.447996	0.455765	0	0.462569	7.07106e-05	0.000118874	1	0.600363
ALG13	0.0603722	0.427877	0.470619	0	0.758272	1.36348e-05	3.1832e-05	1	0.629831	1.88667e-05	3.83772e-05	1	0.352539	0.0199372	0.0268252	1	0.0969131	0.37988	0.402811	0	0.833043	0	0	1	0.106595	0.350858	0.3958	0	0.12456	0.307664	0.387077	0	0.0500855	0.479321	0.495855	0	0.0789265	0.403359	0.420192	0	0.0631143	0.417437	0.431694	0	0.11306	0.346611	0.411454	0	0.721187
ANP32A	0.949992	0	0	1	0.0650434	0.416178	0.428337	0	0.209225	0.0882711	0.117948	0	0.561096	2.40987e-05	3.98219e-05	1	0.808661	0	0	1	0.54467	2.66354e-05	4.38268e-05	1	0.409257	0.000244316	0.00041162	1	0.952279	0	0	1	0.947735	0	0	1	0.889666	0	0	1	0.0963655	0.380184	0.422941	0	0.0609934	0.427108	0.447499	0	0.923505
ANP32B	0.950795	0	0	1	0.950297	0	0	1	0.843817	0	0	1	0.521803	3.21844e-05	5.04917e-05	1	0.104156	0.360152	0.386055	0	0.752138	1.44275e-05	3.11067e-05	1	0.18819	0.195547	0.254282	0	0.938315	0	0	1	0.825877	0	0	1	0.75386	1.44275e-05	3.13448e-05	1	0.150166	0.261668	0.323204	0	0.10936	0.348917	0.411454	0	0.924874
ANP32E	0.561085	2.40987e-05	4.47877e-05	1	0.256696	0.0535397	0.0700899	1	0.847378	0	0	1	0.521605	3.21844e-05	5.04917e-05	1	0.280762	0.0440808	0.0570243	1	0.909388	0	0	1	0.901629	0	0	1	0.952574	0	0	1	0.364831	0.0106492	0.0169122	1	0.923268	0	0	1	0.510741	3.59895e-05	6.51679e-05	1	0.922604	0	0	1	0.854792
ANTXR1	0.927873	0	0	1	0.0875641	0.392254	0.420453	0	0.413701	0.00018946	0.000312407	1	0.572829	2.18791e-05	3.66226e-05	1	0.712242	1.55373e-05	3.05651e-05	1	0.794948	0	0	1	0.472525	6.73812e-05	0.000120047	1	0.872209	0	0	1	0.929631	0	0	1	0.777464	6.02467e-06	1.47757e-05	1	0.90621	0	0	1	0.59124	2.04522e-05	3.83788e-05	1	0.116943
APBB1	0.883403	0	0	1	0.143198	0.265283	0.308009	0	0.946494	0	0	1	0.937742	0	0	1	0.951166	0	0	1	0.895176	0	0	1	0.117407	0.336216	0.386952	0	0.913125	0	0	1	0.911071	0	0	1	0.902836	0	0	1	0.0786472	0.403435	0.426172	0	0.068371	0.406711	0.437432	0	0.433026
ARID1A	0.952574	0	0	1	0.668681	1.58544e-05	3.1832e-05	1	0.951541	0	0	1	0.424229	0.000145543	0.000208882	1	0.907454	0	0	1	0.684726	1.56958e-05	3.11067e-05	1	0.875663	0	0	1	0.952574	0	0	1	0.952574	0	0	1	0.602155	1.9818e-05	3.61387e-05	1	0.949285	0	0	1	0.951674	0	0	1	0.350366
ARID1B	0.952574	0	0	1	0.514579	3.34528e-05	5.64834e-05	1	0.929489	0	0	1	0.534473	2.85379e-05	4.5696e-05	1	0.853007	0	0	1	0.559062	2.45743e-05	4.13126e-05	1	0.16965	0.211919	0.265327	0	0.952574	0	0	1	0.952574	0	0	1	0.653103	1.66471e-05	3.24159e-05	1	0.470572	6.78568e-05	0.000117386	1	0.922393	0	0	1	0.937816
ARID2	0.106853	0.350638	0.424778	0	0.880588	0	0	1	0.930276	0	0	1	0.326614	0.0425944	0.0557341	1	0.291453	0.0436679	0.0567829	1	0.947049	0	0	1	0.937989	0	0	1	0.110984	0.347936	0.427248	0	0.936302	0	0	1	0.877014	0	0	1	0.950094	0	0	1	0.940537	0	0	1	0.0894355
ARID4A	0.285101	0.0438959	0.0616822	1	0.0970803	0.379808	0.411841	0	0.665297	1.58544e-05	3.39424e-05	1	0.37937	0.00071107	0.000980567	1	0.154127	0.251211	0.287151	0	0.186867	0.196287	0.239674	0	0.119293	0.33447	0.386704	0	0.387988	0.000493389	0.000801627	1	0.100787	0.36228	0.433952	0	0.311415	0.0430283	0.0581794	1	0.0675238	0.407316	0.426172	0	0.630335	1.88667e-05	3.7017e-05	1	0.816723
ARID4B	0.896616	0	0	1	0.193715	0.185265	0.229361	0	0.0744242	0.404612	0.429279	0	0.754868	1.44275e-05	3.04137e-05	1	0.459295	7.34058e-05	0.0001131	1	0.821406	0	0	1	0.631184	1.88667e-05	3.892e-05	1	0.943925	0	0	1	0.947329	0	0	1	0.480178	6.59543e-05	0.000104958	1	0.439973	9.06871e-05	0.000151145	1	0.929056	0	0	1	0.939263
ARNTL	0.835672	0	0	1	0.946127	0	0	1	0.404519	0.000272061	0.000442957	1	0.319333	0.0428241	0.0557341	1	0.707561	1.56958e-05	3.05651e-05	1	0.948029	0	0	1	0.471723	6.73812e-05	0.000120047	1	0.653275	1.66471e-05	3.30808e-05	1	0.908315	0	0	1	0.941773	0	0	1	0.61354	1.95009e-05	3.90522e-05	1	0.680565	1.56958e-05	3.26786e-05	1	0.945787
ARTN	0.297893	0.0434656	0.0616822	1	0.17508	0.208957	0.251987	0	0.921645	0	0	1	0.718063	1.55373e-05	3.04137e-05	1	0.928056	0	0	1	0.879913	0	0	1	0.951638	0	0	1	0.156844	0.242065	0.318507	0	0.150342	0.261567	0.340467	0	0.711526	1.56958e-05	3.13448e-05	1	0.948242	0	0	1	0.951541	0	0	1	0.847311
ASH1L	0.95095	0	0	1	0.672306	1.58544e-05	3.1832e-05	1	0.617451	1.91838e-05	3.84172e-05	1	0.86512	0	0	1	0.545096	2.66354e-05	4.4297e-05	1	0.92552	0	0	1	0.348227	0.0204417	0.031932	1	0.941089	0	0	1	0.94345	0	0	1	0.846395	0	0	1	0.78827	0	0	1	0.67635	1.56958e-05	3.26786e-05	1	0.685026
ASH2L	0.916548	0	0	1	0.933196	0	0	1	0.866578	0	0	1	0.897465	0	0	1	0.341498	0.0211513	0.0290891	1	0.56079	2.40987e-05	4.0601e-05	1	0.91972	0	0	1	0.202451	0.178922	0.251204	0	0.714547	1.55373e-05	3.22498e-05	1	0.745174	1.52202e-05	3.13448e-05	1	0.854239	0	0	1	0.760473	1.33177e-05	3.16602e-05	1	0.0651026
ASXL1	0.94894	0	0	1	0.903457	0	0	1	0.951896	0	0	1	0.760155	1.34762e-05	3.04137e-05	1	0.934271	0	0	1	0.868074	0	0	1	0.950538	0	0	1	0.93329	0	0	1	0.949965	0	0	1	0.885888	0	0	1	0.952573	0	0	1	0.952574	0	0	1	0.95174
ASXL2	0.684824	1.56958e-05	3.22498e-05	1	0.935416	0	0	1	0.678837	1.56958e-05	3.39424e-05	1	0.883899	0	0	1	0.868092	0	0	1	0.876204	0	0	1	0.932886	0	0	1	0.457981	7.41986e-05	0.000126105	1	0.808979	0	0	1	0.928947	0	0	1	0.948797	0	0	1	0.729392	1.53788e-05	3.26786e-05	1	0.163695
ASXL3	0.0486204	0.489691	0.498795	0	0.702913	1.56958e-05	3.1832e-05	1	0.282565	0.0440083	0.0634869	1	0.426489	0.00013825	0.000198783	1	0.051306	0.477458	0.478694	0	0.755335	1.4269e-05	3.11067e-05	1	0.0702486	0.405918	0.423148	0	0.785435	0	0	1	0.841082	0	0	1	0.712943	1.55373e-05	3.13448e-05	1	0.227318	0.0682218	0.0927577	1	0.053634	0.467661	0.475112	0	0.0918329
ATAD2	0.686204	1.56958e-05	3.22498e-05	1	0.925494	0	0	1	0.864644	0	0	1	0.411121	0.000225608	0.000320231	1	0.297765	0.0434686	0.0567829	1	0.894327	0	0	1	0.661762	1.61715e-05	3.4431e-05	1	0.927662	0	0	1	0.757738	1.36348e-05	3.17326e-05	1	0.92902	0	0	1	0.491221	4.77217e-05	8.48265e-05	1	0.838236	0	0	1	0.941864
ATAD2B	0.947828	0	0	1	0.786177	0	0	1	0.905392	0	0	1	0.940107	0	0	1	0.823137	0	0	1	0.885736	0	0	1	0.299761	0.0434117	0.0635677	1	0.940331	0	0	1	0.915252	0	0	1	0.945775	0	0	1	0.364423	0.0107215	0.016923	1	0.798767	0	0	1	0.859353
ATF2	0.936632	0	0	1	0.710467	1.56958e-05	3.1832e-05	1	0.933607	0	0	1	0.816533	0	0	1	0.192869	0.185794	0.221183	0	0.618302	1.91838e-05	3.46561e-05	1	0.869568	0	0	1	0.938437	0	0	1	0.924232	0	0	1	0.244894	0.0559508	0.0715542	1	0.692177	1.56958e-05	3.37559e-05	1	0.910957	0	0	1	0.880382
ATF7IP	0.949455	0	0	1	0.441776	8.81504e-05	0.000139993	1	0.843136	0	0	1	0.875185	0	0	1	0.0612044	0.42685	0.434703	0	0.438113	9.33824e-05	0.000139713	1	0.102216	0.361325	0.403497	0	0.902541	0	0	1	0.529267	2.94892e-05	5.39012e-05	1	0.350816	0.0201736	0.0283749	1	0.905304	0	0	1	0.587733	2.04522e-05	3.83788e-05	1	0.169367
ATM	0.0694936	0.406205	0.456352	0	0.131733	0.287404	0.328038	0	0.625116	1.91838e-05	3.84172e-05	1	0.948144	0	0	1	0.926826	0	0	1	0.633347	1.88667e-05	3.46561e-05	1	0.945882	0	0	1	0.665639	1.58544e-05	3.1832e-05	1	0.354692	0.0123399	0.0192812	1	0.764025	1.2525e-05	2.98672e-05	1	0.399017	0.000337064	0.000545355	1	0.948143	0	0	1	0.913957
ATN1	0.949925	0	0	1	0.437094	9.48093e-05	0.000149344	1	0.748312	1.49031e-05	3.39424e-05	1	0.800692	0	0	1	0.170706	0.211295	0.246617	0	0.435831	9.65533e-05	0.000143625	1	0.187949	0.195708	0.254282	0	0.952173	0	0	1	0.941961	0	0	1	0.72815	1.55373e-05	3.13448e-05	1	0.661203	1.61715e-05	3.43367e-05	1	0.171143	0.211049	0.27118	0	0.94812
ATR	0.328618	0.0425213	0.0616822	1	0.941899	0	0	1	0.9257	0	0	1	0.84629	0	0	1	0.185162	0.197113	0.233582	0	0.851348	0	0	1	0.860456	0	0	1	0.212162	0.0846136	0.119445	0	0.376094	0.000868345	0.0013962	1	0.87322	0	0	1	0.89518	0	0	1	0.903997	0	0	1	0.0954661
ATRX	0.909656	0	0	1	0.929629	0	0	1	0.945688	0	0	1	0.0698616	0.406066	0.419043	0	0.250826	0.0548386	0.0684379	1	0.778589	5.70758e-06	1.3998e-05	1	0.947071	0	0	1	0.59704	2.01351e-05	3.83408e-05	1	0.841599	0	0	1	0.931356	0	0	1	0.951432	0	0	1	0.9512	0	0	1	0.166151
ATXN7	0.939052	0	0	1	0.15759	0.241433	0.286459	0	0.0963337	0.380194	0.425977	0	0.771448	1.03054e-05	2.52742e-05	1	0.125881	0.298418	0.330391	0	0.161218	0.224731	0.265093	0	0.253253	0.0543712	0.076614	1	0.951325	0	0	1	0.777455	6.02467e-06	1.45004e-05	1	0.163058	0.223402	0.265547	0	0.0581867	0.446746	0.455765	0	0.0694223	0.406226	0.437432	0	0.950911
ATXN7L3	0.0479471	0.497694	0.498795	0	0.928686	0	0	1	0.516703	3.29771e-05	6.04191e-05	1	0.852822	0	0	1	0.723206	1.55373e-05	3.05651e-05	1	0.765514	1.22079e-05	2.91111e-05	1	0.0769241	0.403877	0.423148	0	0.0764028	0.404032	0.455667	0	0.0708486	0.405699	0.459395	0	0.784348	1.26835e-06	3.15055e-06	1	0.43263	0.000103688	0.000172073	1	0.0551124	0.465971	0.475112	0	0.220414
AURKA	0.579273	2.09278e-05	3.95586e-05	1	0.91806	0	0	1	0.250666	0.0548889	0.07715	1	0.886052	0	0	1	0.500082	4.26483e-05	6.85735e-05	1	0.230744	0.066929	0.0851724	1	0.451747	7.99061e-05	0.000139791	1	0.321858	0.0427579	0.0654934	1	0.0478969	0.497819	0.498796	0	0.675239	1.56958e-05	3.13448e-05	1	0.137203	0.284265	0.344766	0	0.431415	0.00010559	0.000174483	1	0.58178
AURKB	0.949746	0	0	1	0.253271	0.0543682	0.0707546	1	0.904181	0	0	1	0.684695	1.56958e-05	3.04137e-05	1	0.901936	0	0	1	0.0584435	0.446307	0.452733	0	0.225223	0.0690101	0.0944041	1	0.950478	0	0	1	0.668525	1.58544e-05	3.22498e-05	1	0.107017	0.350534	0.390321	0	0.809283	0	0	1	0.508662	3.69407e-05	6.4335e-05	1	0.0894476
AURKC	0.0485976	0.489739	0.498795	0	0.689847	1.56958e-05	3.1832e-05	1	0.0597357	0.428604	0.439123	0	0.655371	1.64886e-05	3.13202e-05	1	0.855881	0	0	1	0.55626	2.48914e-05	4.14857e-05	1	0.724281	1.55373e-05	3.39424e-05	1	0.0633136	0.417282	0.458176	0	0.48142	6.53201e-05	0.000115052	1	0.929828	0	0	1	0.785453	0	0	1	0.943351	0	0	1	0.882593
BABAM1	0.419759	0.000169166	0.000268656	1	0.805263	0	0	1	0.217231	0.0730214	0.0987636	1	0.932747	0	0	1	0.933895	0	0	1	0.519868	3.2343e-05	5.16821e-05	1	0.103413	0.360606	0.403497	0	0.0507082	0.478476	0.495332	0	0.345252	0.0207572	0.0317922	1	0.574832	2.18791e-05	3.88015e-05	1	0.529521	2.93306e-05	5.43809e-05	1	0.890061	0	0	1	0.320104
BABAM2	0.364825	0.0106494	0.0160883	1	0.852643	0	0	1	0.544278	2.66354e-05	4.99816e-05	1	0.229207	0.0675088	0.0837109	1	0.195434	0.184275	0.219713	0	0.0592759	0.42916	0.436877	0	0.74571	1.52202e-05	3.39424e-05	1	0.662958	1.58544e-05	3.1832e-05	1	0.479798	6.59543e-05	0.000115383	1	0.0597082	0.428641	0.436599	0	0.86481	0	0	1	0.517092	3.29771e-05	5.76914e-05	1	0.176968
BAHCC1	0.944804	0	0	1	0.101071	0.362048	0.39473	0	0.855437	0	0	1	0.841455	0	0	1	0.913372	0	0	1	0.221807	0.0704398	0.0889102	1	0.174697	0.209143	0.265184	0	0.951676	0	0	1	0.948284	0	0	1	0.154204	0.251141	0.29462	0	0.184869	0.197244	0.257408	0	0.157516	0.241494	0.307397	0	0.869789
BAHD1	0.642874	1.8074e-05	3.57331e-05	1	0.0577608	0.447359	0.456189	0	0.209566	0.0876594	0.117536	0	0.0532179	0.468056	0.469485	0	0.561729	2.40987e-05	4.0513e-05	1	0.945847	0	0	1	0.726816	1.55373e-05	3.39424e-05	1	0.749737	1.44275e-05	3.14082e-05	1	0.907783	0	0	1	0.658984	1.61715e-05	3.18094e-05	1	0.14378	0.264971	0.324074	0	0.297141	0.0434838	0.063243	1	0.881001
BANP	0.624572	1.91838e-05	3.74495e-05	1	0.0715328	0.405486	0.421642	0	0.243205	0.0563189	0.0782938	1	0.670991	1.58544e-05	3.04137e-05	1	0.930079	0	0	1	0.0585324	0.438112	0.445002	0	0.0961329	0.380287	0.416265	0	0.883674	0	0	1	0.951711	0	0	1	0.789693	0	0	1	0.0708368	0.405703	0.426172	0	0.715383	1.55373e-05	3.26786e-05	1	0.133798
BAP1	0.304143	0.0432722	0.0616822	1	0.265276	0.045163	0.0596274	1	0.951295	0	0	1	0.938297	0	0	1	0.558659	2.45743e-05	4.12231e-05	1	0.895694	0	0	1	0.943798	0	0	1	0.850758	0	0	1	0.843819	0	0	1	0.444249	8.64064e-05	0.000132867	1	0.951804	0	0	1	0.952573	0	0	1	0.764065
BARD1	0.890281	0	0	1	0.951248	0	0	1	0.944433	0	0	1	0.7669	1.22079e-05	2.90218e-05	1	0.469398	6.81739e-05	0.000105881	1	0.942148	0	0	1	0.757074	1.39519e-05	3.39424e-05	1	0.239837	0.057072	0.0822134	1	0.829184	0	0	1	0.924566	0	0	1	0.260485	0.0459283	0.0657	1	0.243765	0.0561905	0.0768603	1	0.44442
BAZ1A	0.341472	0.0211521	0.0310472	1	0.638279	1.8074e-05	3.50184e-05	1	0.191848	0.18637	0.241069	0	0.762457	1.31591e-05	3.04137e-05	1	0.815574	0	0	1	0.755819	1.4269e-05	3.11067e-05	1	0.867259	0	0	1	0.946176	0	0	1	0.947041	0	0	1	0.86098	0	0	1	0.230036	0.0671851	0.0919937	1	0.0723624	0.405227	0.437432	0	0.141987
BAZ1B	0.947323	0	0	1	0.505647	3.90018e-05	6.5003e-05	1	0.0702438	0.40592	0.429279	0	0.372992	0.00109205	0.0014953	1	0.321528	0.0427622	0.0567829	1	0.32343	0.0427087	0.0582643	1	0.532837	2.90135e-05	5.41819e-05	1	0.821914	0	0	1	0.775634	7.45156e-06	1.7824e-05	1	0.36953	0.00158623	0.00227233	1	0.207061	0.165142	0.219906	0	0.888778	0	0	1	0.935908
BAZ2A	0.952572	0	0	1	0.480408	6.57957e-05	0.000107577	1	0.769021	1.17323e-05	2.99095e-05	1	0.148416	0.262583	0.299708	0	0.352839	0.0198863	0.0276695	1	0.941158	0	0	1	0.937497	0	0	1	0.947714	0	0	1	0.952219	0	0	1	0.194423	0.184825	0.22593	0	0.947745	0	0	1	0.939868	0	0	1	0.906555
BAZ2B	0.18778	0.195804	0.260926	0	0.797551	0	0	1	0.910515	0	0	1	0.934645	0	0	1	0.0570929	0.448265	0.454251	0	0.83066	0	0	1	0.648537	1.8074e-05	3.78577e-05	1	0.94872	0	0	1	0.906987	0	0	1	0.811564	0	0	1	0.941687	0	0	1	0.887585	0	0	1	0.888421
BCOR	0.952574	0	0	1	0.918501	0	0	1	0.94576	0	0	1	0.586754	2.04522e-05	3.48361e-05	1	0.151551	0.260847	0.297288	0	0.708361	1.56958e-05	3.11067e-05	1	0.896964	0	0	1	0.952302	0	0	1	0.952574	0	0	1	0.664828	1.58544e-05	3.13448e-05	1	0.947356	0	0	1	0.952574	0	0	1	0.373014
BCORL1	0.923192	0	0	1	0.759048	1.36348e-05	3.1832e-05	1	0.827282	0	0	1	0.63709	1.8074e-05	3.35104e-05	1	0.830698	0	0	1	0.669509	1.58544e-05	3.11067e-05	1	0.942257	0	0	1	0.575932	2.1562e-05	4.04613e-05	1	0.731432	1.53788e-05	3.22498e-05	1	0.592771	2.02936e-05	3.67466e-05	1	0.746475	1.49031e-05	3.37559e-05	1	0.253802	0.0542704	0.0752301	1	0.135317
BMI1	0.8964	0	0	1	0.455988	7.65767e-05	0.000123898	1	0.103811	0.360377	0.412168	0	0.633668	1.88667e-05	3.44154e-05	1	0.764263	1.2525e-05	3.05247e-05	1	0.931852	0	0	1	0.0683805	0.406707	0.423148	0	0.72027	1.55373e-05	3.1832e-05	1	0.909112	0	0	1	0.796363	0	0	1	0.388882	0.000468973	0.000752493	1	0.895189	0	0	1	0.565936
BPTF	0.94965	0	0	1	0.800633	0	0	1	0.877326	0	0	1	0.665135	1.58544e-05	3.04137e-05	1	0.929628	0	0	1	0.875969	0	0	1	0.938826	0	0	1	0.939647	0	0	1	0.950523	0	0	1	0.163067	0.223396	0.265547	0	0.769642	1.17323e-05	2.98115e-05	1	0.94484	0	0	1	0.569707
BRCA1	0.891844	0	0	1	0.944534	0	0	1	0.926223	0	0	1	0.76311	1.28421e-05	3.0251e-05	1	0.179267	0.199706	0.234503	0	0.929865	0	0	1	0.93441	0	0	1	0.0910621	0.390819	0.455667	0	0.582633	2.07693e-05	3.89738e-05	1	0.705763	1.56958e-05	3.13448e-05	1	0.889954	0	0	1	0.937483	0	0	1	0.916736
BRCA2	0.801456	0	0	1	0.349989	0.0202767	0.0291426	1	0.192714	0.185888	0.241069	0	0.94636	0	0	1	0.930087	0	0	1	0.89771	0	0	1	0.928644	0	0	1	0.062614	0.41786	0.458176	0	0.261158	0.0457745	0.0654524	1	0.924762	0	0	1	0.206842	0.165685	0.22025	0	0.73401	1.53788e-05	3.26786e-05	1	0.937343
BRCC3	0.290867	0.0436841	0.0616822	1	0.79677	0	0	1	0.940411	0	0	1	0.0859271	0.401056	0.419043	0	0.944773	0	0	1	0.551174	2.63183e-05	4.37697e-05	1	0.951694	0	0	1	0.0872439	0.39241	0.455667	0	0.134906	0.285673	0.365322	0	0.337083	0.042235	0.0581794	1	0.95201	0	0	1	0.952288	0	0	1	0.901452
BRD1	0.856471	0	0	1	0.941126	0	0	1	0.689785	1.56958e-05	3.39424e-05	1	0.132087	0.287225	0.320909	0	0.229897	0.0672363	0.0825802	1	0.950963	0	0	1	0.544077	2.69525e-05	5.04545e-05	1	0.870203	0	0	1	0.950165	0	0	1	0.950491	0	0	1	0.0906984	0.39098	0.426172	0	0.614106	1.95009e-05	3.7713e-05	1	0.670687
BRD2	0.947498	0	0	1	0.948266	0	0	1	0.942249	0	0	1	0.899368	0	0	1	0.75169	1.44275e-05	3.05651e-05	1	0.948703	0	0	1	0.841032	0	0	1	0.952574	0	0	1	0.946258	0	0	1	0.94323	0	0	1	0.773675	9.037e-06	2.3268e-05	1	0.76328	1.28421e-05	3.0813e-05	1	0.088033
BRD3	0.458861	7.35644e-05	0.000122082	1	0.935511	0	0	1	0.663695	1.58544e-05	3.39424e-05	1	0.225054	0.0690678	0.0849643	1	0.774075	8.71992e-06	2.19413e-05	1	0.941507	0	0	1	0.949073	0	0	1	0.895932	0	0	1	0.902451	0	0	1	0.94105	0	0	1	0.931963	0	0	1	0.945871	0	0	1	0.167504
BRD4	0.952574	0	0	1	0.945643	0	0	1	0.930033	0	0	1	0.789951	0	0	1	0.493692	4.72461e-05	7.54963e-05	1	0.949861	0	0	1	0.944807	0	0	1	0.952574	0	0	1	0.952574	0	0	1	0.949474	0	0	1	0.948334	0	0	1	0.829214	0	0	1	0.941005
BRD7	0.451583	7.99061e-05	0.00013176	1	0.0988867	0.37869	0.411619	0	0.0679721	0.406965	0.429279	0	0.483614	6.5003e-05	9.74417e-05	1	0.231456	0.0666657	0.0821397	1	0.103551	0.36052	0.396317	0	0.844194	0	0	1	0.526078	2.99648e-05	5.41322e-05	1	0.782255	3.01233e-06	7.31837e-06	1	0.521866	3.18673e-05	5.33416e-05	1	0.177344	0.200659	0.257468	0	0.108085	0.349782	0.411454	0	0.119334
BRD8	0.0508182	0.478319	0.498795	0	0.938273	0	0	1	0.940855	0	0	1	0.59672	2.01351e-05	3.47543e-05	1	0.946905	0	0	1	0.83502	0	0	1	0.949902	0	0	1	0.544513	2.66354e-05	4.88e-05	1	0.278987	0.0441502	0.0640835	1	0.846209	0	0	1	0.925861	0	0	1	0.951507	0	0	1	0.937692
BRD9	0.0624029	0.418031	0.46216	0	0.127634	0.290178	0.329748	0	0.700214	1.56958e-05	3.39424e-05	1	0.222482	0.0701421	0.0854335	1	0.105611	0.359253	0.385853	0	0.422246	0.000162825	0.000238994	1	0.781109	3.64651e-06	9.32688e-06	1	0.0810785	0.402797	0.455667	0	0.139359	0.267888	0.344301	0	0.314682	0.0429296	0.0581794	1	0.414366	0.000185972	0.000305357	1	0.902888	0	0	1	0.56321
BRDT	0.0503201	0.479038	0.498795	0	0.949141	0	0	1	0.899148	0	0	1	0.948737	0	0	1	0.942086	0	0	1	0.950094	0	0	1	0.144416	0.264652	0.319605	0	0.104679	0.359848	0.435754	0	0.125089	0.307164	0.384805	0	0.945607	0	0	1	0.708555	1.56958e-05	3.37559e-05	1	0.473913	6.72226e-05	0.000114249	1	0.898775
BRMS1	0.0481788	0.490658	0.498795	0	0.640744	1.8074e-05	3.50184e-05	1	0.884884	0	0	1	0.467611	6.89666e-05	0.000102197	1	0.891471	0	0	1	0.668645	1.58544e-05	3.11067e-05	1	0.945551	0	0	1	0.442407	8.73577e-05	0.000146859	1	0.124846	0.307399	0.384805	0	0.885154	0	0	1	0.852296	0	0	1	0.866846	0	0	1	0.947596
BRMS1L	0.127338	0.290453	0.364241	0	0.851547	0	0	1	0.772799	9.51264e-06	2.44927e-05	1	0.933056	0	0	1	0.361882	0.0112293	0.0157373	1	0.608749	1.96594e-05	3.49067e-05	1	0.829918	0	0	1	0.296396	0.0434994	0.065844	1	0.22334	0.0697696	0.0962126	1	0.795691	0	0	1	0.308826	0.0430872	0.0651762	1	0.867183	0	0	1	0.559905
BRPF1	0.928327	0	0	1	0.951291	0	0	1	0.7273	1.55373e-05	3.39424e-05	1	0.69484	1.56958e-05	3.04137e-05	1	0.942237	0	0	1	0.948659	0	0	1	0.907469	0	0	1	0.0972089	0.379727	0.452996	0	0.354902	0.0123103	0.0192737	1	0.951811	0	0	1	0.848168	0	0	1	0.930884	0	0	1	0.7067
BRPF3	0.297253	0.0434813	0.0616822	1	0.95083	0	0	1	0.124314	0.307951	0.367172	0	0.616352	1.91838e-05	3.44154e-05	1	0.116334	0.33703	0.3704	0	0.95132	0	0	1	0.166925	0.220887	0.276109	0	0.656715	1.64886e-05	3.285e-05	1	0.275511	0.044321	0.0640835	1	0.949703	0	0	1	0.347595	0.0204926	0.0320197	1	0.542085	2.69525e-05	4.86904e-05	1	0.516482
BRWD1	0.0806381	0.402907	0.456352	0	0.776129	7.29302e-06	1.74987e-05	1	0.187417	0.195998	0.251449	0	0.933867	0	0	1	0.916008	0	0	1	0.240429	0.0569151	0.0727874	1	0.134231	0.286058	0.340294	0	0.484342	6.43688e-05	0.000112103	1	0.626653	1.91838e-05	3.73554e-05	1	0.69199	1.56958e-05	3.13448e-05	1	0.296557	0.0434945	0.0651762	1	0.847452	0	0	1	0.906208
BRWD3	0.553452	2.60012e-05	4.80929e-05	1	0.288205	0.0437691	0.0586869	1	0.810538	0	0	1	0.92979	0	0	1	0.298221	0.0434591	0.0567829	1	0.685043	1.56958e-05	3.11067e-05	1	0.31733	0.04288	0.0635677	1	0.066886	0.414963	0.458176	0	0.616219	1.91838e-05	3.73554e-05	1	0.523051	3.17088e-05	5.31911e-05	1	0.0619581	0.418412	0.431694	0	0.0628249	0.417674	0.440573	0	0.476581
BUB1	0.391996	0.000435203	0.000669211	1	0.430494	0.000107334	0.000166368	1	0.941733	0	0	1	0.22255	0.0701192	0.0854335	1	0.247281	0.0555335	0.0690826	1	0.116297	0.337062	0.375861	0	0.941527	0	0	1	0.629751	1.88667e-05	3.64631e-05	1	0.904416	0	0	1	0.219198	0.07176	0.0888403	1	0.0579501	0.447086	0.455765	0	0.890987	0	0	1	0.110819
C17ORF49	0.0478948	0.497825	0.498795	0	0.0679996	0.406953	0.421642	0	0.605443	1.9818e-05	3.86875e-05	1	0.511278	3.59895e-05	5.55614e-05	1	0.465737	6.94422e-05	0.000107421	1	0.418857	0.000171703	0.00025155	1	0.939668	0	0	1	0.0489875	0.488966	0.49686	0	0.05441	0.466737	0.493384	0	0.0616233	0.418768	0.428725	0	0.862078	0	0	1	0.348302	0.0204377	0.0313466	1	0.881219
CARM1	0.950136	0	0	1	0.6198	1.91838e-05	3.56534e-05	1	0.92123	0	0	1	0.0802868	0.402997	0.419043	0	0.950201	0	0	1	0.745155	1.52202e-05	3.11067e-05	1	0.862519	0	0	1	0.952067	0	0	1	0.952574	0	0	1	0.405895	0.000262549	0.000389799	1	0.884175	0	0	1	0.945708	0	0	1	0.916269
CBX1	0.106664	0.350784	0.424778	0	0.441022	9.0053e-05	0.000142722	1	0.0510951	0.477851	0.482588	0	0.935581	0	0	1	0.761754	1.31591e-05	3.05651e-05	1	0.380673	0.000673019	0.00096057	1	0.721508	1.55373e-05	3.39424e-05	1	0.152114	0.260445	0.339235	0	0.925372	0	0	1	0.467485	6.89666e-05	0.000108416	1	0.0800281	0.403055	0.426172	0	0.754132	1.44275e-05	3.26786e-05	1	0.841531
CBX2	0.0973399	0.379662	0.452478	0	0.943042	0	0	1	0.759499	1.34762e-05	3.37602e-05	1	0.760622	1.33177e-05	3.04137e-05	1	0.761654	1.31591e-05	3.05651e-05	1	0.280291	0.0440944	0.0582643	1	0.0496512	0.479977	0.481221	0	0.244584	0.0560164	0.0811453	1	0.0903102	0.391125	0.459395	0	0.892398	0	0	1	0.256421	0.0536419	0.0762798	1	0.0712706	0.405568	0.437432	0	0.930655
CBX3	0.418604	0.00017202	0.000272073	1	0.430612	0.000106542	0.00016547	1	0.943492	0	0	1	0.790038	0	0	1	0.312348	0.0429876	0.0567829	1	0.59965	1.9818e-05	3.49067e-05	1	0.95153	0	0	1	0.406356	0.000259695	0.000425504	1	0.562862	2.3623e-05	4.41153e-05	1	0.749981	1.44275e-05	3.13448e-05	1	0.804502	0	0	1	0.910924	0	0	1	0.0781878
CBX4	0.808147	0	0	1	0.442378	8.73577e-05	0.000139019	1	0.111682	0.347492	0.404718	0	0.92631	0	0	1	0.948305	0	0	1	0.712457	1.55373e-05	3.11067e-05	1	0.0877507	0.392164	0.423148	0	0.842755	0	0	1	0.079833	0.403132	0.459395	0	0.662169	1.58544e-05	3.13448e-05	1	0.0493366	0.480502	0.481746	0	0.0570581	0.448328	0.463272	0	0.211515
CBX5	0.923766	0	0	1	0.6031	1.9818e-05	3.64821e-05	1	0.629089	1.88667e-05	3.83772e-05	1	0.762483	1.31591e-05	3.04137e-05	1	0.334274	0.042336	0.0567829	1	0.683974	1.56958e-05	3.11067e-05	1	0.130827	0.287905	0.340294	0	0.951212	0	0	1	0.423646	0.000147129	0.000243643	1	0.627221	1.91838e-05	3.54832e-05	1	0.0831047	0.402201	0.426172	0	0.0923036	0.390158	0.437432	0	0.754626
CBX6	0.932255	0	0	1	0.429721	0.000108286	0.000167508	1	0.471075	6.76983e-05	0.000119241	1	0.697659	1.56958e-05	3.04137e-05	1	0.622601	1.91838e-05	3.46703e-05	1	0.0658246	0.415704	0.427269	0	0.308628	0.0431073	0.0635677	1	0.908348	0	0	1	0.945153	0	0	1	0.0573729	0.447889	0.453892	0	0.889646	0	0	1	0.127846	0.289971	0.353217	0	0.642207
CBX7	0.935973	0	0	1	0.811677	0	0	1	0.907588	0	0	1	0.723887	1.55373e-05	3.04137e-05	1	0.613146	1.95009e-05	3.46703e-05	1	0.856358	0	0	1	0.939672	0	0	1	0.224092	0.0694543	0.0993119	1	0.915163	0	0	1	0.0809483	0.402829	0.420192	0	0.776124	7.29302e-06	1.88403e-05	1	0.892767	0	0	1	0.810346
CBX8	0.534095	2.85379e-05	5.1796e-05	1	0.48472	6.42103e-05	0.000106104	1	0.790284	0	0	1	0.0613842	0.41904	0.429059	0	0.860205	0	0	1	0.0852942	0.401347	0.42025	0	0.0638124	0.416938	0.427708	0	0.912163	0	0	1	0.457736	7.43571e-05	0.000127776	1	0.646466	1.8074e-05	3.44161e-05	1	0.419669	0.000169325	0.000279206	1	0.0499451	0.47951	0.481452	0	0.946777
CDC6	0.219789	0.0714803	0.0968483	1	0.939548	0	0	1	0.543412	2.69525e-05	5.03329e-05	1	0.242623	0.0564394	0.0705403	1	0.875465	0	0	1	0.190063	0.187429	0.230202	0	0.418487	0.000172179	0.000294566	1	0.182396	0.198362	0.270652	0	0.13548	0.285315	0.365322	0	0.821758	0	0	1	0.0804538	0.402952	0.426172	0	0.090486	0.391055	0.437432	0	0.377455
CDC73	0.143362	0.265195	0.339712	0	0.0718857	0.405379	0.421642	0	0.182811	0.198173	0.25219	0	0.531448	2.90135e-05	4.63618e-05	1	0.339294	0.021737	0.0296588	1	0.276882	0.0442483	0.0582643	1	0.456581	7.53084e-05	0.000132345	1	0.7274	1.55373e-05	3.1832e-05	1	0.772832	9.51264e-06	2.25452e-05	1	0.914	0	0	1	0.0943413	0.381174	0.422941	0	0.260302	0.0459535	0.064179	1	0.434811
CDK1	0.707507	1.56958e-05	3.22498e-05	1	0.942176	0	0	1	0.349904	0.0202851	0.0315113	1	0.878167	0	0	1	0.948165	0	0	1	0.792977	0	0	1	0.928932	0	0	1	0.0769812	0.403862	0.455667	0	0.181144	0.198881	0.266747	0	0.767933	1.22079e-05	2.92914e-05	1	0.180528	0.199148	0.257459	0	0.946146	0	0	1	0.361337
CDK2	0.289723	0.0437313	0.0616822	1	0.211981	0.0847979	0.107735	0	0.781304	3.48797e-06	9.1633e-06	1	0.0754644	0.404324	0.419043	0	0.265413	0.0451419	0.0573524	1	0.757167	1.39519e-05	3.11067e-05	1	0.133409	0.286521	0.340294	0	0.788943	0	0	1	0.128464	0.289419	0.365322	0	0.0895223	0.391462	0.417957	0	0.921113	0	0	1	0.949516	0	0	1	0.125768
CDK3	0.481526	6.53201e-05	0.000111505	1	0.9347	0	0	1	0.951868	0	0	1	0.660603	1.61715e-05	3.07934e-05	1	0.717588	1.55373e-05	3.05651e-05	1	0.175419	0.208721	0.251371	0	0.951578	0	0	1	0.166627	0.221156	0.294969	0	0.633512	1.88667e-05	3.73554e-05	1	0.463983	7.0552e-05	0.000110684	1	0.949792	0	0	1	0.943803	0	0	1	0.925014
CDK5	0.690224	1.56958e-05	3.22498e-05	1	0.885428	0	0	1	0.459292	7.34058e-05	0.000127555	1	0.14085	0.266714	0.301317	0	0.927817	0	0	1	0.930432	0	0	1	0.32825	0.0425269	0.0635677	1	0.131289	0.287644	0.364255	0	0.799063	0	0	1	0.876554	0	0	1	0.303888	0.0432779	0.0651762	1	0.324621	0.0426661	0.063243	1	0.745812
CDK7	0.890481	0	0	1	0.242828	0.0564066	0.0726165	1	0.928065	0	0	1	0.125359	0.306869	0.339024	0	0.683126	1.56958e-05	3.05651e-05	1	0.867709	0	0	1	0.918326	0	0	1	0.50808	3.70993e-05	6.62487e-05	1	0.262033	0.0455993	0.0653225	1	0.764935	1.23664e-05	2.95802e-05	1	0.938447	0	0	1	0.871368	0	0	1	0.163867
CDK9	0.604248	1.9818e-05	3.83016e-05	1	0.323092	0.0427168	0.0586869	1	0.730062	1.53788e-05	3.39424e-05	1	0.102106	0.361379	0.388789	0	0.213161	0.0836673	0.101474	0	0.89109	0	0	1	0.130535	0.288042	0.340294	0	0.885284	0	0	1	0.936945	0	0	1	0.875533	0	0	1	0.8188	0	0	1	0.439263	9.22726e-05	0.000153458	1	0.932553
CDK17	0.863261	0	0	1	0.944514	0	0	1	0.943353	0	0	1	0.75178	1.44275e-05	3.04137e-05	1	0.097098	0.379797	0.402811	0	0.940376	0	0	1	0.935123	0	0	1	0.94696	0	0	1	0.929707	0	0	1	0.326315	0.0426036	0.0581794	1	0.946404	0	0	1	0.932708	0	0	1	0.862105
CDKN3	0.575686	2.1562e-05	4.05595e-05	1	0.841139	0	0	1	0.951143	0	0	1	0.056537	0.456892	0.463471	0	0.86159	0	0	1	0.140299	0.267078	0.30439	0	0.944107	0	0	1	0.164076	0.222766	0.295621	0	0.0625332	0.417923	0.462137	0	0.180808	0.199029	0.239307	0	0.856349	0	0	1	0.915434	0	0	1	0.356924
CDY1	0.0493137	0.480541	0.498795	0	0.64117	1.8074e-05	3.50184e-05	1	0.0818087	0.402565	0.429279	0	0.848906	0	0	1	0.663142	1.58544e-05	3.05651e-05	1	0.871162	0	0	1	0.0548698	0.466256	0.470506	0	0.0478109	0.498022	0.498741	0	0.0493384	0.4805	0.495855	0	0.177169	0.200779	0.240872	0	0.0580825	0.446892	0.455765	0	0.0951687	0.380791	0.434629	0	0.892131
CDY1B	0.047644	0.498354	0.498795	0	0.553896	2.60012e-05	4.60067e-05	1	0.947262	0	0	1	0.620139	1.91838e-05	3.44154e-05	1	0.663318	1.58544e-05	3.05651e-05	1	0.0749959	0.404472	0.42025	0	0.889216	0	0	1	0.0487576	0.489415	0.49686	0	0.0474727	0.498737	0.498796	0	0.560327	2.40987e-05	4.22545e-05	1	0.938285	0	0	1	0.936846	0	0	1	0.0859438
CDY2A	0.0559488	0.457792	0.496342	0	0.328898	0.0425174	0.0586869	1	0.185347	0.197006	0.251449	0	0.918843	0	0	1	0.12953	0.288669	0.321428	0	0.0709283	0.405662	0.42025	0	0.650044	1.8074e-05	3.78577e-05	1	0.0491193	0.488672	0.49686	0	0.0474439	0.498796	0.498796	0	0.35335	0.0197506	0.0278304	1	0.102595	0.361105	0.413272	0	0.0982411	0.379123	0.434629	0	0.39661
CDY2B	0.0474442	0.498795	0.498795	0	0.109279	0.348975	0.385731	0	0.0481746	0.490663	0.490663	0	0.94351	0	0	1	0.648194	1.8074e-05	3.37527e-05	1	0.0993244	0.378356	0.413046	0	0.248464	0.0553452	0.0774233	1	0.111866	0.34738	0.427248	0	0.04774	0.498162	0.498796	0	0.365353	0.0104874	0.0149406	1	0.206605	0.166198	0.220554	0	0.082614	0.402347	0.437432	0	0.109895
CDYL	0.947374	0	0	1	0.103066	0.360782	0.39473	0	0.275585	0.0443179	0.0634869	1	0.827272	0	0	1	0.891173	0	0	1	0.619674	1.91838e-05	3.46561e-05	1	0.710772	1.56958e-05	3.39424e-05	1	0.908466	0	0	1	0.891617	0	0	1	0.707096	1.56958e-05	3.13448e-05	1	0.854274	0	0	1	0.0643048	0.416625	0.440573	0	0.935373
CDYL2	0.0865867	0.392865	0.456352	0	0.100965	0.362133	0.39473	0	0.349873	0.0202892	0.0315113	1	0.647385	1.8074e-05	3.35104e-05	1	0.89398	0	0	1	0.162535	0.223734	0.264626	0	0.192851	0.185798	0.244056	0	0.792936	0	0	1	0.0571173	0.448234	0.485169	0	0.75083	1.44275e-05	3.13448e-05	1	0.0942661	0.38121	0.422941	0	0.761947	1.31591e-05	3.14764e-05	1	0.596518
CECR2	0.777791	5.86613e-06	1.32931e-05	1	0.211268	0.0855465	0.108331	0	0.891099	0	0	1	0.612935	1.95009e-05	3.45145e-05	1	0.749641	1.44275e-05	3.05651e-05	1	0.382286	0.000619431	0.000885718	1	0.198731	0.182061	0.239962	0	0.905618	0	0	1	0.922787	0	0	1	0.935397	0	0	1	0.930159	0	0	1	0.677001	1.56958e-05	3.26786e-05	1	0.651695
CHAF1A	0.311509	0.0430271	0.0616822	1	0.282703	0.0440056	0.0588006	1	0.448637	8.18087e-05	0.000139922	1	0.779494	5.23195e-06	1.32943e-05	1	0.0708146	0.405707	0.417276	0	0.137619	0.283956	0.321881	0	0.501226	4.26483e-05	7.75879e-05	1	0.800088	0	0	1	0.599411	1.9818e-05	3.7737e-05	1	0.913457	0	0	1	0.0821405	0.402475	0.426172	0	0.261923	0.0456174	0.0640461	1	0.253619
CHAF1B	0.11553	0.337577	0.416336	0	0.0957034	0.380488	0.411841	0	0.732016	1.53788e-05	3.39424e-05	1	0.774558	8.08574e-06	2.00206e-05	1	0.0758234	0.404165	0.417276	0	0.870996	0	0	1	0.231177	0.0667844	0.0918253	1	0.0565251	0.456906	0.492074	0	0.107328	0.35029	0.428193	0	0.165355	0.221898	0.264571	0	0.0516381	0.470025	0.473077	0	0.791348	0	0	1	0.0982659
CHD1	0.810665	0	0	1	0.92367	0	0	1	0.896743	0	0	1	0.644882	1.8074e-05	3.35104e-05	1	0.317634	0.0428744	0.0567829	1	0.938401	0	0	1	0.240102	0.0570081	0.0791779	1	0.929063	0	0	1	0.894204	0	0	1	0.940049	0	0	1	0.106545	0.358576	0.413272	0	0.349446	0.0203341	0.0313298	1	0.0852973
CHD1L	0.810971	0	0	1	0.859479	0	0	1	0.942751	0	0	1	0.165316	0.221936	0.258924	0	0.76031	1.33177e-05	3.05651e-05	1	0.935946	0	0	1	0.910263	0	0	1	0.945899	0	0	1	0.178877	0.199883	0.267546	0	0.144338	0.264677	0.307073	0	0.917712	0	0	1	0.647645	1.8074e-05	3.61014e-05	1	0.815762
CHD2	0.952574	0	0	1	0.853328	0	0	1	0.198974	0.181871	0.238092	0	0.798956	0	0	1	0.766508	1.22079e-05	3.00353e-05	1	0.511911	3.42455e-05	5.40535e-05	1	0.810572	0	0	1	0.952574	0	0	1	0.952574	0	0	1	0.85002	0	0	1	0.930674	0	0	1	0.928281	0	0	1	0.622089
CHD3	0.532864	2.90135e-05	5.22918e-05	1	0.943566	0	0	1	0.11191	0.347354	0.404718	0	0.17219	0.210509	0.24794	0	0.540824	2.72696e-05	4.52546e-05	1	0.708828	1.56958e-05	3.11067e-05	1	0.312638	0.0429819	0.0635677	1	0.927014	0	0	1	0.909492	0	0	1	0.936336	0	0	1	0.682601	1.56958e-05	3.37559e-05	1	0.347224	0.0205218	0.0313696	1	0.545228
CHD4	0.911727	0	0	1	0.931848	0	0	1	0.937847	0	0	1	0.865794	0	0	1	0.949581	0	0	1	0.582521	2.07693e-05	3.5929e-05	1	0.438579	9.33824e-05	0.000161905	1	0.920019	0	0	1	0.859575	0	0	1	0.537483	2.74281e-05	4.70283e-05	1	0.951412	0	0	1	0.921751	0	0	1	0.337296
CHD5	0.666141	1.58544e-05	3.22498e-05	1	0.728949	1.53788e-05	3.1832e-05	1	0.91042	0	0	1	0.427019	0.000136506	0.00019664	1	0.9299	0	0	1	0.939911	0	0	1	0.301513	0.0433497	0.0635677	1	0.829475	0	0	1	0.406524	0.000257634	0.000422127	1	0.444626	8.59308e-05	0.000132398	1	0.504179	4.138e-05	7.45802e-05	1	0.35625	0.0120684	0.0187435	1	0.751537
CHD6	0.92123	0	0	1	0.861463	0	0	1	0.935489	0	0	1	0.726159	1.55373e-05	3.04137e-05	1	0.791305	0	0	1	0.590844	2.04522e-05	3.56992e-05	1	0.939561	0	0	1	0.93089	0	0	1	0.91846	0	0	1	0.843601	0	0	1	0.93713	0	0	1	0.796546	0	0	1	0.885416
CHD7	0.928633	0	0	1	0.829116	0	0	1	0.090257	0.391151	0.429279	0	0.635488	1.8074e-05	3.35104e-05	1	0.282801	0.043988	0.0570079	1	0.851859	0	0	1	0.205794	0.174598	0.233299	0	0.914611	0	0	1	0.925743	0	0	1	0.648772	1.8074e-05	3.44161e-05	1	0.065392	0.41596	0.431694	0	0.0650024	0.416219	0.440573	0	0.934094
CHD8	0.582742	2.07693e-05	3.95483e-05	1	0.154235	0.251103	0.296203	0	0.0957484	0.380457	0.425977	0	0.439849	9.06871e-05	0.000132359	1	0.682185	1.56958e-05	3.05651e-05	1	0.702967	1.56958e-05	3.11067e-05	1	0.410072	0.000227352	0.000383873	1	0.951248	0	0	1	0.664136	1.58544e-05	3.22498e-05	1	0.789361	0	0	1	0.456859	7.49913e-05	0.000128865	1	0.479193	6.61128e-05	0.000112858	1	0.517472
CHD9	0.911143	0	0	1	0.914751	0	0	1	0.948179	0	0	1	0.952001	0	0	1	0.678559	1.56958e-05	3.05651e-05	1	0.681537	1.56958e-05	3.11067e-05	1	0.652662	1.71227e-05	3.61584e-05	1	0.7197	1.55373e-05	3.1832e-05	1	0.949457	0	0	1	0.924151	0	0	1	0.883614	0	0	1	0.950486	0	0	1	0.948541
CHEK1	0.0855775	0.401208	0.456352	0	0.683764	1.56958e-05	3.1832e-05	1	0.807915	0	0	1	0.126637	0.297599	0.330429	0	0.440314	9.02115e-05	0.000136551	1	0.0974458	0.379611	0.413046	0	0.946682	0	0	1	0.0960801	0.380312	0.452996	0	0.142826	0.265506	0.341805	0	0.814696	0	0	1	0.870381	0	0	1	0.914435	0	0	1	0.625312
CHUK	0.10968	0.348708	0.424778	0	0.89614	0	0	1	0.0704989	0.405825	0.429279	0	0.943686	0	0	1	0.20783	0.0917302	0.110561	0	0.750838	1.44275e-05	3.11067e-05	1	0.0661178	0.415525	0.427708	0	0.55166	2.63183e-05	4.86794e-05	1	0.191937	0.186316	0.25288	0	0.872415	0	0	1	0.213928	0.0828771	0.111704	0	0.877257	0	0	1	0.94555
CIR1	0.735916	1.53788e-05	3.22498e-05	1	0.876418	0	0	1	0.924345	0	0	1	0.786889	0	0	1	0.946344	0	0	1	0.0827775	0.402297	0.42025	0	0.950933	0	0	1	0.110302	0.34833	0.427248	0	0.106345	0.358746	0.433952	0	0.151766	0.260737	0.304394	0	0.948847	0	0	1	0.947071	0	0	1	0.895142
CIT	0.769948	1.12566e-05	2.52135e-05	1	0.57086	2.18791e-05	3.94332e-05	1	0.344294	0.0208774	0.0322954	1	0.224544	0.0692525	0.0850565	1	0.115803	0.337423	0.3704	0	0.930024	0	0	1	0.0862468	0.400888	0.423148	0	0.859248	0	0	1	0.762958	1.31591e-05	3.09041e-05	1	0.944067	0	0	1	0.620508	1.91838e-05	3.85167e-05	1	0.635995	1.8074e-05	3.61014e-05	1	0.221231
CLNS1A	0.946298	0	0	1	0.915284	0	0	1	0.920452	0	0	1	0.787188	0	0	1	0.865882	0	0	1	0.651207	1.77569e-05	3.35104e-05	1	0.932855	0	0	1	0.174524	0.209236	0.283493	0	0.119512	0.327267	0.407114	0	0.798036	0	0	1	0.926621	0	0	1	0.942153	0	0	1	0.896379
CLOCK	0.942598	0	0	1	0.886409	0	0	1	0.426838	0.000136982	0.000229786	1	0.515519	3.31357e-05	5.15666e-05	1	0.938509	0	0	1	0.937659	0	0	1	0.666841	1.58544e-05	3.39424e-05	1	0.630677	1.88667e-05	3.64631e-05	1	0.264677	0.0452372	0.0649237	1	0.950158	0	0	1	0.935192	0	0	1	0.577343	2.12449e-05	3.96742e-05	1	0.949951
CRB2	0.149408	0.262095	0.337004	0	0.637973	1.8074e-05	3.50184e-05	1	0.442183	8.73577e-05	0.00014847	1	0.948798	0	0	1	0.947395	0	0	1	0.149607	0.261974	0.303103	0	0.907933	0	0	1	0.329337	0.0425037	0.0654934	1	0.373919	0.00101769	0.00162957	1	0.412243	0.000210546	0.000315616	1	0.935389	0	0	1	0.8601	0	0	1	0.915387
CREBBP	0.952573	0	0	1	0.620392	1.91838e-05	3.56534e-05	1	0.434033	9.909e-05	0.000166583	1	0.064041	0.416796	0.428404	0	0.624191	1.91838e-05	3.46703e-05	1	0.438262	9.33824e-05	0.000139713	1	0.203937	0.17728	0.236069	0	0.952574	0	0	1	0.9523	0	0	1	0.51472	3.34528e-05	5.51615e-05	1	0.750532	1.44275e-05	3.37559e-05	1	0.324944	0.0426604	0.063243	1	0.793749
CSNK2A1	0.952574	0	0	1	0.434053	9.909e-05	0.000155455	1	0.142146	0.265952	0.325099	0	0.227518	0.068129	0.0842105	1	0.258158	0.0464057	0.0583837	1	0.581233	2.07693e-05	3.5929e-05	1	0.894322	0	0	1	0.787699	0	0	1	0.94184	0	0	1	0.936307	0	0	1	0.456249	7.56255e-05	0.000129668	1	0.357911	0.0118279	0.0184068	1	0.851631
CSNK2A2	0.87457	0	0	1	0.860201	0	0	1	0.196681	0.183506	0.23934	0	0.943259	0	0	1	0.699633	1.56958e-05	3.05651e-05	1	0.303098	0.0433074	0.0582643	1	0.211126	0.0856852	0.115288	0	0.189545	0.187737	0.257515	0	0.2454	0.055866	0.0787202	1	0.927525	0	0	1	0.254885	0.0540556	0.0765869	1	0.890978	0	0	1	0.528366
CSNK2A3	0.0479134	0.497776	0.498795	0	0.820044	0	0	1	0.493216	4.72461e-05	8.49553e-05	1	0.854243	0	0	1	0.595859	2.01351e-05	3.49881e-05	1	0.893117	0	0	1	0.121726	0.317948	0.369701	0	0.0475614	0.498543	0.498741	0	0.171913	0.210657	0.280997	0	0.813353	0	0	1	0.472535	6.73812e-05	0.000117086	1	0.0963331	0.380194	0.434629	0	0.867774
CTBP1	0.923661	0	0	1	0.253002	0.0544126	0.0707546	1	0.130921	0.287844	0.346396	0	0.59717	2.01351e-05	3.47543e-05	1	0.935591	0	0	1	0.672473	1.58544e-05	3.11067e-05	1	0.150235	0.26163	0.31831	0	0.924519	0	0	1	0.619022	1.91838e-05	3.73554e-05	1	0.642623	1.8074e-05	3.44161e-05	1	0.108557	0.349445	0.405966	0	0.198877	0.18195	0.239002	0	0.492943
CTBP2	0.952574	0	0	1	0.552747	2.63183e-05	4.6251e-05	1	0.271704	0.0445816	0.0637468	1	0.825239	0	0	1	0.360809	0.011392	0.0159365	1	0.924596	0	0	1	0.275171	0.0443357	0.0638838	1	0.952574	0	0	1	0.952574	0	0	1	0.51086	3.59895e-05	5.8968e-05	1	0.710147	1.56958e-05	3.37559e-05	1	0.894227	0	0	1	0.613138
CTCF	0.87312	0	0	1	0.152839	0.252223	0.297071	0	0.339256	0.0217858	0.0336335	1	0.155283	0.243153	0.279707	0	0.81313	0	0	1	0.139522	0.267724	0.304678	0	0.923786	0	0	1	0.950046	0	0	1	0.793159	0	0	1	0.506419	3.82091e-05	6.24727e-05	1	0.832684	0	0	1	0.798638	0	0	1	0.892781
CTCFL	0.0802992	0.402993	0.456352	0	0.0684381	0.406672	0.421642	0	0.850794	0	0	1	0.154621	0.243826	0.279948	0	0.933323	0	0	1	0.154798	0.243634	0.284968	0	0.315888	0.042908	0.0635677	1	0.261902	0.045621	0.0673453	1	0.0553169	0.465726	0.493384	0	0.42846	0.000132543	0.000200626	1	0.671518	1.58544e-05	3.37559e-05	1	0.127489	0.290269	0.353217	0	0.0582566
CTR9	0.48435	6.43688e-05	0.000110612	1	0.211419	0.0853803	0.108297	0	0.266116	0.0450761	0.0639942	1	0.519258	3.25015e-05	5.07836e-05	1	0.454496	7.76865e-05	0.000118986	1	0.895284	0	0	1	0.0809443	0.40283	0.423148	0	0.081636	0.402622	0.455667	0	0.0497699	0.479775	0.495855	0	0.703235	1.56958e-05	3.13448e-05	1	0.104153	0.360153	0.413272	0	0.250332	0.0549323	0.0758869	1	0.20554
CUL1	0.94407	0	0	1	0.931645	0	0	1	0.0868565	0.392651	0.429279	0	0.699207	1.56958e-05	3.04137e-05	1	0.75888	1.36348e-05	3.05651e-05	1	0.941481	0	0	1	0.593555	2.02936e-05	4.01213e-05	1	0.951266	0	0	1	0.949239	0	0	1	0.89266	0	0	1	0.561147	2.40987e-05	4.58881e-05	1	0.2038	0.177435	0.233864	0	0.0639804
CUL2	0.159651	0.232643	0.302008	0	0.862884	0	0	1	0.849353	0	0	1	0.222943	0.0699445	0.0854335	1	0.871383	0	0	1	0.809224	0	0	1	0.945966	0	0	1	0.0752963	0.404387	0.455667	0	0.598605	1.9818e-05	3.7737e-05	1	0.791396	0	0	1	0.943768	0	0	1	0.419751	0.000169166	0.000277175	1	0.0914957
CUL3	0.950548	0	0	1	0.855707	0	0	1	0.700524	1.56958e-05	3.39424e-05	1	0.926409	0	0	1	0.918752	0	0	1	0.846231	0	0	1	0.38094	0.000668897	0.00110297	1	0.951639	0	0	1	0.950581	0	0	1	0.897707	0	0	1	0.936967	0	0	1	0.810843	0	0	1	0.167349
CUL4A	0.937177	0	0	1	0.330784	0.0424635	0.0586869	1	0.169087	0.212238	0.266217	0	0.223973	0.0695026	0.0852287	1	0.887684	0	0	1	0.866012	0	0	1	0.0675265	0.407314	0.423148	0	0.903783	0	0	1	0.950869	0	0	1	0.830749	0	0	1	0.117191	0.336369	0.396589	0	0.133612	0.286387	0.351187	0	0.901529
CUL4B	0.903486	0	0	1	0.559432	2.40987e-05	4.2836e-05	1	0.436254	9.59191e-05	0.000161955	1	0.633232	1.88667e-05	3.44154e-05	1	0.600806	1.9818e-05	3.46703e-05	1	0.930433	0	0	1	0.92621	0	0	1	0.542967	2.69525e-05	4.92645e-05	1	0.824569	0	0	1	0.777948	5.86613e-06	1.44325e-05	1	0.737181	1.53788e-05	3.37559e-05	1	0.895611	0	0	1	0.681385
CUL5	0.552321	2.63183e-05	4.84482e-05	1	0.886031	0	0	1	0.110329	0.34832	0.404718	0	0.848901	0	0	1	0.948105	0	0	1	0.676446	1.56958e-05	3.11067e-05	1	0.927375	0	0	1	0.636617	1.8074e-05	3.51944e-05	1	0.0806756	0.402893	0.459395	0	0.414271	0.000186448	0.000281122	1	0.662815	1.58544e-05	3.37559e-05	1	0.269257	0.0447303	0.0633748	1	0.311681
CXXC1	0.869822	0	0	1	0.340615	0.0212431	0.0302637	1	0.235416	0.0581867	0.0803827	1	0.360432	0.0114423	0.0154491	1	0.558218	2.48914e-05	4.15751e-05	1	0.702374	1.56958e-05	3.11067e-05	1	0.848169	0	0	1	0.78017	4.59777e-06	1.04495e-05	1	0.898427	0	0	1	0.567584	2.25132e-05	3.98351e-05	1	0.0571953	0.44812	0.455765	0	0.0594307	0.428982	0.447499	0	0.0814668
CXXC4	0.291296	0.0436703	0.0616822	1	0.922682	0	0	1	0.538227	2.74281e-05	5.09755e-05	1	0.727011	1.55373e-05	3.04137e-05	1	0.925712	0	0	1	0.118288	0.335471	0.374648	0	0.789537	0	0	1	0.0599819	0.428306	0.465096	0	0.687835	1.56958e-05	3.22498e-05	1	0.369882	0.00151616	0.00217596	1	0.738562	1.53788e-05	3.37559e-05	1	0.73865	1.53788e-05	3.26786e-05	1	0.924527
CXXC5	0.952296	0	0	1	0.435866	9.65533e-05	0.000151783	1	0.737645	1.53788e-05	3.39424e-05	1	0.462928	7.07106e-05	0.000104382	1	0.72228	1.55373e-05	3.05651e-05	1	0.470834	6.78568e-05	0.000104137	1	0.373584	0.00105432	0.00171299	1	0.952574	0	0	1	0.952112	0	0	1	0.939949	0	0	1	0.0864459	0.400755	0.426172	0	0.122463	0.310058	0.375461	0	0.381124
DAND5	0.42699	0.000136506	0.000219486	1	0.90476	0	0	1	0.757517	1.36348e-05	3.37602e-05	1	0.82465	0	0	1	0.426331	0.000138884	0.000205804	1	0.760263	1.33177e-05	3.11067e-05	1	0.223327	0.0697747	0.0949726	1	0.101456	0.361799	0.436072	0	0.71497	1.55373e-05	3.22498e-05	1	0.772113	1.01468e-05	2.45743e-05	1	0.265715	0.0451088	0.0655163	1	0.0633861	0.417242	0.440573	0	0.907459
DAPK3	0.911006	0	0	1	0.512083	3.42455e-05	5.76962e-05	1	0.898858	0	0	1	0.947739	0	0	1	0.936142	0	0	1	0.849707	0	0	1	0.225058	0.0690673	0.0944041	1	0.169164	0.2122	0.286009	0	0.914914	0	0	1	0.151642	0.260797	0.304394	0	0.401916	0.000304404	0.000493543	1	0.0488901	0.489169	0.489169	0	0.292169
DDB1	0.86542	0	0	1	0.751522	1.44275e-05	3.1832e-05	1	0.70072	1.56958e-05	3.39424e-05	1	0.772968	9.35409e-06	2.30873e-05	1	0.838565	0	0	1	0.667528	1.58544e-05	3.11067e-05	1	0.843443	0	0	1	0.889022	0	0	1	0.936573	0	0	1	0.889331	0	0	1	0.876857	0	0	1	0.872165	0	0	1	0.803075
DDB2	0.497045	4.53436e-05	7.9147e-05	1	0.899636	0	0	1	0.637767	1.8074e-05	3.70565e-05	1	0.162126	0.224066	0.259957	0	0.896512	0	0	1	0.804885	0	0	1	0.917728	0	0	1	0.479201	6.59543e-05	0.000113841	1	0.635667	1.8074e-05	3.60086e-05	1	0.288397	0.0437632	0.0581794	1	0.844151	0	0	1	0.921981	0	0	1	0.637576
DDX21	0.925095	0	0	1	0.943592	0	0	1	0.247736	0.0554726	0.0777419	1	0.739931	1.52202e-05	3.04137e-05	1	0.809394	0	0	1	0.680056	1.56958e-05	3.11067e-05	1	0.154301	0.250994	0.308762	0	0.945051	0	0	1	0.908717	0	0	1	0.587781	2.04522e-05	3.67759e-05	1	0.16046	0.225246	0.281557	0	0.620161	1.91838e-05	3.73554e-05	1	0.861158
DDX50	0.198527	0.182183	0.2447	0	0.417161	0.000177728	0.000270607	1	0.532721	2.90135e-05	5.36647e-05	1	0.242546	0.0564737	0.0705403	1	0.0691537	0.406326	0.417276	0	0.433894	9.909e-05	0.000147116	1	0.201988	0.179329	0.237167	0	0.172352	0.210444	0.284136	0	0.609238	1.96594e-05	3.7737e-05	1	0.274967	0.0443462	0.0581794	1	0.158468	0.24056	0.299733	0	0.243224	0.0563164	0.0768603	1	0.402741
DDX56	0.0687309	0.406539	0.456352	0	0.885172	0	0	1	0.132724	0.286887	0.345966	0	0.48862	6.3259e-05	9.51956e-05	1	0.856875	0	0	1	0.816277	0	0	1	0.0661356	0.415517	0.427708	0	0.280374	0.0440928	0.0662247	1	0.744879	1.52202e-05	3.22498e-05	1	0.0830846	0.402205	0.420192	0	0.0706479	0.405765	0.426172	0	0.260635	0.0458844	0.064179	1	0.715409
DEK	0.850014	0	0	1	0.310548	0.0430472	0.0586869	1	0.938781	0	0	1	0.848892	0	0	1	0.8974	0	0	1	0.927122	0	0	1	0.118471	0.33531	0.386704	0	0.886057	0	0	1	0.950844	0	0	1	0.0607827	0.427389	0.436399	0	0.533261	2.85379e-05	5.32937e-05	1	0.873588	0	0	1	0.923566
DEPDC1B	0.36304	0.0110565	0.0166708	1	0.116998	0.336494	0.375121	0	0.091311	0.390674	0.429279	0	0.948756	0	0	1	0.942591	0	0	1	0.866018	0	0	1	0.809849	0	0	1	0.39705	0.000372103	0.000605839	1	0.746706	1.49031e-05	3.22498e-05	1	0.802705	0	0	1	0.948764	0	0	1	0.699216	1.56958e-05	3.26786e-05	1	0.934258
DHDDS	0.41895	0.000171227	0.000271373	1	0.937332	0	0	1	0.159282	0.232997	0.289844	0	0.928142	0	0	1	0.710915	1.56958e-05	3.05651e-05	1	0.464411	6.97593e-05	0.000106845	1	0.62505	1.91838e-05	3.892e-05	1	0.77569	7.29302e-06	1.64784e-05	1	0.865633	0	0	1	0.608893	1.96594e-05	3.61044e-05	1	0.592368	2.02936e-05	3.97161e-05	1	0.697794	1.56958e-05	3.26786e-05	1	0.136439
DIDO1	0.952574	0	0	1	0.887262	0	0	1	0.933592	0	0	1	0.609261	1.96594e-05	3.45145e-05	1	0.454177	7.80036e-05	0.000119236	1	0.757956	1.36348e-05	3.11067e-05	1	0.937588	0	0	1	0.951278	0	0	1	0.952574	0	0	1	0.182489	0.198333	0.239048	0	0.835078	0	0	1	0.882128	0	0	1	0.810483
DIO1	0.318807	0.0428322	0.0616822	1	0.0739738	0.404734	0.421642	0	0.835566	0	0	1	0.588955	2.04522e-05	3.48361e-05	1	0.764787	1.2525e-05	3.05247e-05	1	0.0902925	0.391131	0.419623	0	0.206806	0.16577	0.221886	0	0.106334	0.358754	0.435754	0	0.0809702	0.402824	0.459395	0	0.761	1.33177e-05	3.12764e-05	1	0.412295	0.000210546	0.000344976	1	0.201112	0.180094	0.236965	0	0.300995
DMAP1	0.554051	2.60012e-05	4.80929e-05	1	0.876761	0	0	1	0.951642	0	0	1	0.577181	2.12449e-05	3.5871e-05	1	0.110867	0.348018	0.377869	0	0.726632	1.55373e-05	3.11067e-05	1	0.948552	0	0	1	0.268375	0.0448148	0.0664082	1	0.168923	0.212334	0.282263	0	0.947438	0	0	1	0.952095	0	0	1	0.952235	0	0	1	0.514641
DNAJC1	0.899084	0	0	1	0.0804304	0.402963	0.421642	0	0.0542387	0.466962	0.473685	0	0.0540349	0.46725	0.469485	0	0.119759	0.327016	0.360508	0	0.0519112	0.469636	0.472686	0	0.545695	2.66354e-05	4.99816e-05	1	0.932572	0	0	1	0.936207	0	0	1	0.22959	0.0673736	0.0847638	1	0.0964129	0.380168	0.422941	0	0.0672914	0.407517	0.437432	0	0.440698
DNAJC2	0.0689285	0.40643	0.456352	0	0.21726	0.0730006	0.0930518	1	0.543491	2.69525e-05	5.03329e-05	1	0.0941179	0.381307	0.406768	0	0.274125	0.0443853	0.0572357	1	0.780644	3.9636e-06	9.75171e-06	1	0.895976	0	0	1	0.636929	1.8074e-05	3.51944e-05	1	0.0598373	0.428475	0.468765	0	0.951817	0	0	1	0.541966	2.69525e-05	5.04545e-05	1	0.315819	0.0429099	0.063243	1	0.182047
DND1	0.0490564	0.488827	0.498795	0	0.215668	0.0742845	0.0945328	1	0.310327	0.0430534	0.0634869	1	0.777821	5.86613e-06	1.47605e-05	1	0.249973	0.0550376	0.0685758	1	0.182466	0.198339	0.240303	0	0.732871	1.53788e-05	3.39424e-05	1	0.0490767	0.488793	0.49686	0	0.0849527	0.401497	0.459395	0	0.288486	0.0437616	0.0581794	1	0.0852512	0.401372	0.426172	0	0.142916	0.265463	0.331295	0	0.934135
DNMT1	0.170427	0.211462	0.277298	0	0.483118	6.5003e-05	0.000106958	1	0.951117	0	0	1	0.920369	0	0	1	0.3388	0.0233835	0.0318492	1	0.559941	2.40987e-05	4.0601e-05	1	0.943385	0	0	1	0.344285	0.0208775	0.0327532	1	0.929038	0	0	1	0.902243	0	0	1	0.936259	0	0	1	0.943271	0	0	1	0.759484
DNMT3A	0.838938	0	0	1	0.568229	2.23547e-05	4.01039e-05	1	0.366582	0.00997669	0.0157795	1	0.479445	6.59543e-05	9.84866e-05	1	0.514462	3.34528e-05	5.44662e-05	1	0.742529	1.52202e-05	3.11067e-05	1	0.83443	0	0	1	0.936583	0	0	1	0.940297	0	0	1	0.696724	1.56958e-05	3.13448e-05	1	0.599398	1.9818e-05	3.90813e-05	1	0.91456	0	0	1	0.950731
DNMT3B	0.946081	0	0	1	0.728553	1.55373e-05	3.1832e-05	1	0.928967	0	0	1	0.865188	0	0	1	0.77208	1.01468e-05	2.5367e-05	1	0.545328	2.66354e-05	4.38268e-05	1	0.929633	0	0	1	0.93361	0	0	1	0.947041	0	0	1	0.170602	0.211358	0.252392	0	0.919829	0	0	1	0.897594	0	0	1	0.090382
DNMT3L	0.775322	7.61011e-06	1.71449e-05	1	0.205404	0.175247	0.221199	0	0.75823	1.36348e-05	3.37602e-05	1	0.937418	0	0	1	0.919741	0	0	1	0.539549	2.72696e-05	4.44702e-05	1	0.237854	0.0574834	0.079553	1	0.247964	0.0554344	0.0806035	1	0.0513226	0.477427	0.495855	0	0.73686	1.53788e-05	3.13448e-05	1	0.178121	0.20024	0.257468	0	0.0527428	0.468637	0.475112	0	0.713961
DNTTIP2	0.709073	1.56958e-05	3.22498e-05	1	0.878067	0	0	1	0.15341	0.251785	0.310722	0	0.877115	0	0	1	0.833549	0	0	1	0.211616	0.0851939	0.106664	0	0.928353	0	0	1	0.864432	0	0	1	0.199923	0.181062	0.247921	0	0.0824987	0.402383	0.420192	0	0.243512	0.0562278	0.078375	1	0.120094	0.326617	0.393667	0	0.908875
DOT1L	0.952011	0	0	1	0.914777	0	0	1	0.234313	0.0585894	0.080795	1	0.627615	1.91838e-05	3.44154e-05	1	0.847377	0	0	1	0.888176	0	0	1	0.274936	0.0443478	0.0638838	1	0.95086	0	0	1	0.952174	0	0	1	0.0940036	0.381381	0.413198	0	0.236014	0.0579748	0.0799616	1	0.189608	0.187702	0.244076	0	0.240605
DPEP1	0.0936438	0.381545	0.452478	0	0.795658	0	0	1	0.242959	0.0563716	0.0782938	1	0.218021	0.0725221	0.0879572	1	0.81536	0	0	1	0.455531	7.70524e-05	0.000117089	1	0.571613	2.18791e-05	4.2285e-05	1	0.911905	0	0	1	0.891593	0	0	1	0.0993344	0.378347	0.413198	0	0.130024	0.288345	0.345406	0	0.342876	0.0210435	0.0319779	1	0.34852
DPEP2	0.377717	0.000787171	0.00120327	1	0.855457	0	0	1	0.612989	1.95009e-05	3.86527e-05	1	0.898563	0	0	1	0.924019	0	0	1	0.644616	1.8074e-05	3.35104e-05	1	0.291238	0.0436719	0.0635677	1	0.201778	0.179515	0.251356	0	0.421964	0.000164886	0.000272466	1	0.306604	0.043179	0.0581794	1	0.57101	2.18791e-05	4.1971e-05	1	0.074131	0.404695	0.437432	0	0.890385
DPEP3	0.21242	0.0843468	0.113883	0	0.204513	0.176597	0.222541	0	0.0504473	0.478852	0.482588	0	0.204115	0.177072	0.211915	0	0.0557724	0.458118	0.462294	0	0.0667489	0.415102	0.427269	0	0.0626013	0.417879	0.427708	0	0.166697	0.221085	0.294969	0	0.130817	0.287908	0.365322	0	0.0547967	0.466336	0.469992	0	0.0488584	0.489232	0.489864	0	0.908132	0	0	1	0.696341
DPF1	0.930678	0	0	1	0.232557	0.0662561	0.0848736	1	0.610359	1.96594e-05	3.86875e-05	1	0.820392	0	0	1	0.640117	1.8074e-05	3.37527e-05	1	0.0698607	0.406067	0.42025	0	0.555406	2.55256e-05	4.86052e-05	1	0.931256	0	0	1	0.924411	0	0	1	0.404289	0.000273171	0.000404795	1	0.374569	0.000948093	0.00150568	1	0.917223	0	0	1	0.511194
DPF2	0.0834461	0.402094	0.456352	0	0.898083	0	0	1	0.950702	0	0	1	0.705792	1.56958e-05	3.04137e-05	1	0.108648	0.349401	0.377869	0	0.224829	0.0691407	0.0875556	1	0.931748	0	0	1	0.629331	1.88667e-05	3.64631e-05	1	0.901447	0	0	1	0.478328	6.62714e-05	0.000105031	1	0.949674	0	0	1	0.948319	0	0	1	0.893742
DPF3	0.95078	0	0	1	0.623508	1.91838e-05	3.56534e-05	1	0.0878875	0.392098	0.429279	0	0.155171	0.243255	0.279707	0	0.631323	1.88667e-05	3.46703e-05	1	0.578124	2.12449e-05	3.66699e-05	1	0.906626	0	0	1	0.93831	0	0	1	0.919198	0	0	1	0.379058	0.000735644	0.00106366	1	0.82678	0	0	1	0.273927	0.0443934	0.0633608	1	0.15411
DPPA3	0.0477818	0.498075	0.498795	0	0.828933	0	0	1	0.76597	1.22079e-05	3.102e-05	1	0.9409	0	0	1	0.905041	0	0	1	0.662208	1.58544e-05	3.11067e-05	1	0.104645	0.35987	0.403497	0	0.0474702	0.498741	0.498741	0	0.0476318	0.498381	0.498796	0	0.89692	0	0	1	0.110199	0.348386	0.405966	0	0.935607	0	0	1	0.908733
DPY30	0.798739	0	0	1	0.663104	1.58544e-05	3.1832e-05	1	0.43677	9.52849e-05	0.000161235	1	0.212382	0.084385	0.101867	0	0.687965	1.56958e-05	3.05651e-05	1	0.806461	0	0	1	0.116499	0.3369	0.386952	0	0.893408	0	0	1	0.882209	0	0	1	0.175227	0.208874	0.250127	0	0.116067	0.337228	0.396589	0	0.147488	0.263108	0.329629	0	0.886811
DSCAM	0.129128	0.288924	0.362911	0	0.532303	2.90135e-05	4.96369e-05	1	0.821322	0	0	1	0.668168	1.58544e-05	3.04137e-05	1	0.880801	0	0	1	0.925048	0	0	1	0.891497	0	0	1	0.538496	2.74281e-05	4.98985e-05	1	0.918014	0	0	1	0.795761	0	0	1	0.686169	1.56958e-05	3.37559e-05	1	0.947995	0	0	1	0.291189
DTX3L	0.510164	3.59895e-05	6.33905e-05	1	0.836545	0	0	1	0.730482	1.53788e-05	3.39424e-05	1	0.535011	2.83794e-05	4.55362e-05	1	0.889952	0	0	1	0.947513	0	0	1	0.500623	4.26483e-05	7.75879e-05	1	0.0596903	0.428685	0.465096	0	0.0681845	0.406834	0.459395	0	0.905571	0	0	1	0.655107	1.64886e-05	3.45369e-05	1	0.927655	0	0	1	0.941954
DZIP3	0.126333	0.297907	0.372384	0	0.949796	0	0	1	0.154707	0.243727	0.302277	0	0.922572	0	0	1	0.0566495	0.456756	0.462123	0	0.887289	0	0	1	0.183008	0.198055	0.254548	0	0.0809899	0.402818	0.455667	0	0.133071	0.2867	0.365322	0	0.945427	0	0	1	0.054429	0.466717	0.470971	0	0.661729	1.61715e-05	3.32438e-05	1	0.822623
E2F6	0.812195	0	0	1	0.43093	0.000105907	0.000164816	1	0.94679	0	0	1	0.518497	3.25015e-05	5.07836e-05	1	0.183659	0.197762	0.233637	0	0.0984531	0.379002	0.413046	0	0.946685	0	0	1	0.945648	0	0	1	0.933246	0	0	1	0.228563	0.0676971	0.0850329	1	0.941183	0	0	1	0.951179	0	0	1	0.183428
EAF1	0.52488	3.13917e-05	5.60566e-05	1	0.917707	0	0	1	0.950128	0	0	1	0.927983	0	0	1	0.93463	0	0	1	0.518834	3.25015e-05	5.18285e-05	1	0.791571	0	0	1	0.106401	0.358699	0.435754	0	0.514379	3.34528e-05	6.04333e-05	1	0.486271	6.3259e-05	0.000101293	1	0.902793	0	0	1	0.835242	0	0	1	0.264494
EAF2	0.057555	0.447658	0.487103	0	0.349291	0.0203434	0.0291426	1	0.947257	0	0	1	0.917309	0	0	1	0.269812	0.0446939	0.0573524	1	0.898494	0	0	1	0.951923	0	0	1	0.0657797	0.415741	0.458176	0	0.0788644	0.40338	0.459395	0	0.735315	1.53788e-05	3.13448e-05	1	0.943039	0	0	1	0.852897	0	0	1	0.921007
EED	0.910309	0	0	1	0.121372	0.318491	0.360336	0	0.881034	0	0	1	0.500692	4.26483e-05	6.50639e-05	1	0.93025	0	0	1	0.888707	0	0	1	0.862167	0	0	1	0.950032	0	0	1	0.951541	0	0	1	0.918385	0	0	1	0.724068	1.55373e-05	3.37559e-05	1	0.934692	0	0	1	0.708876
EHMT1	0.946508	0	0	1	0.841689	0	0	1	0.174713	0.209138	0.263978	0	0.317646	0.0428741	0.0557341	1	0.760684	1.33177e-05	3.05651e-05	1	0.694389	1.56958e-05	3.11067e-05	1	0.350042	0.0202632	0.0318539	1	0.919279	0	0	1	0.949973	0	0	1	0.713961	1.55373e-05	3.13448e-05	1	0.918563	0	0	1	0.908811	0	0	1	0.22448
EHMT2	0.59519	2.01351e-05	3.86255e-05	1	0.918249	0	0	1	0.759027	1.36348e-05	3.37602e-05	1	0.893714	0	0	1	0.663871	1.58544e-05	3.05651e-05	1	0.94087	0	0	1	0.928674	0	0	1	0.0609366	0.42718	0.465096	0	0.40367	0.000275708	0.000450788	1	0.67482	1.56958e-05	3.13448e-05	1	0.927134	0	0	1	0.932997	0	0	1	0.946694
EID1	0.187529	0.195947	0.260926	0	0.172736	0.210202	0.252177	0	0.135604	0.285269	0.345966	0	0.688632	1.56958e-05	3.04137e-05	1	0.92208	0	0	1	0.416433	0.00017852	0.000260552	1	0.848934	0	0	1	0.0781652	0.403555	0.455667	0	0.293538	0.0436031	0.0639231	1	0.906908	0	0	1	0.76109	1.33177e-05	3.32942e-05	1	0.76887	1.17323e-05	2.85031e-05	1	0.893932
EID2	0.0549883	0.466116	0.498795	0	0.668633	1.58544e-05	3.1832e-05	1	0.374963	0.000921299	0.00147218	1	0.0874919	0.392284	0.414761	0	0.423502	0.000147604	0.000217892	1	0.193962	0.185121	0.228453	0	0.241145	0.0567648	0.0789815	1	0.163464	0.223146	0.295621	0	0.501286	4.26483e-05	7.63336e-05	1	0.815223	0	0	1	0.850852	0	0	1	0.23012	0.0671662	0.0913224	1	0.511812
EID2B	0.053686	0.467617	0.498795	0	0.11983	0.326942	0.367982	0	0.309064	0.0430821	0.0634869	1	0.874283	0	0	1	0.942569	0	0	1	0.857111	0	0	1	0.074429	0.404611	0.423148	0	0.272522	0.0445079	0.066349	1	0.060837	0.427318	0.468765	0	0.821135	0	0	1	0.0484394	0.490082	0.490082	0	0.157441	0.241554	0.307397	0	0.766626
ELP1	0.471285	6.75397e-05	0.000114038	1	0.747949	1.49031e-05	3.1832e-05	1	0.92321	0	0	1	0.834636	0	0	1	0.219323	0.0717034	0.0873744	1	0.809473	0	0	1	0.823128	0	0	1	0.245738	0.0557734	0.0809445	1	0.322866	0.0427195	0.0639231	1	0.868334	0	0	1	0.705202	1.56958e-05	3.37559e-05	1	0.704703	1.56958e-05	3.26786e-05	1	0.0661633
ELP2	0.94024	0	0	1	0.622805	1.91838e-05	3.56534e-05	1	0.0800995	0.403035	0.429279	0	0.472797	6.73812e-05	0.000100231	1	0.892904	0	0	1	0.185376	0.196997	0.239674	0	0.124891	0.307346	0.360321	0	0.20022	0.180765	0.252106	0	0.913402	0	0	1	0.784025	1.26835e-06	3.15055e-06	1	0.583475	2.07693e-05	4.02404e-05	1	0.249953	0.0550403	0.0759007	1	0.141004
ELP3	0.411164	0.000225291	0.000352728	1	0.148626	0.262473	0.306816	0	0.4506	8.11745e-05	0.000139491	1	0.570045	2.20376e-05	3.68085e-05	1	0.894691	0	0	1	0.357612	0.0118805	0.0167407	1	0.922399	0	0	1	0.896766	0	0	1	0.757155	1.39519e-05	3.22498e-05	1	0.740698	1.52202e-05	3.13448e-05	1	0.521706	3.21844e-05	5.89667e-05	1	0.657879	1.64886e-05	3.37167e-05	1	0.500723
ELP5	0.172385	0.210425	0.27686	0	0.191903	0.18633	0.23022	0	0.0492351	0.480682	0.483176	0	0.373589	0.00105432	0.00144619	1	0.938188	0	0	1	0.327864	0.0425449	0.0582643	1	0.76304	1.31591e-05	3.24788e-05	1	0.430318	0.000107651	0.000179806	1	0.164698	0.222316	0.294018	0	0.517703	3.26601e-05	5.43166e-05	1	0.104311	0.36006	0.413272	0	0.0779364	0.403622	0.437432	0	0.85115
ELP6	0.169762	0.211838	0.277322	0	0.0551456	0.46594	0.470458	0	0.230189	0.0671435	0.0921341	1	0.0582608	0.446643	0.456058	0	0.36918	0.00168231	0.00237485	1	0.249716	0.0550905	0.0710402	1	0.669823	1.58544e-05	3.39424e-05	1	0.111431	0.347664	0.427248	0	0.146685	0.26355	0.340757	0	0.145089	0.264358	0.307073	0	0.938546	0	0	1	0.87537	0	0	1	0.750185
EMSY	0.111773	0.347436	0.424778	0	0.880341	0	0	1	0.793092	0	0	1	0.88927	0	0	1	0.932843	0	0	1	0.859753	0	0	1	0.129082	0.288961	0.340342	0	0.50554	4.05872e-05	7.18153e-05	1	0.385259	0.000532708	0.000861896	1	0.93147	0	0	1	0.195804	0.184019	0.24213	0	0.855156	0	0	1	0.349
ENY2	0.053334	0.467942	0.498795	0	0.624223	1.91838e-05	3.56534e-05	1	0.0942743	0.381206	0.425977	0	0.22709	0.0682996	0.0842869	1	0.71467	1.55373e-05	3.05651e-05	1	0.308283	0.0431127	0.0582643	1	0.495885	4.62948e-05	8.36328e-05	1	0.0525314	0.468887	0.495332	0	0.103936	0.360319	0.433952	0	0.402055	0.000303612	0.000448189	1	0.367209	0.00954482	0.0150964	1	0.475684	6.69055e-05	0.00011396	1	0.24916
EP300	0.945143	0	0	1	0.665474	1.58544e-05	3.1832e-05	1	0.388367	0.000486413	0.000783721	1	0.563773	2.34645e-05	3.90236e-05	1	0.198377	0.182319	0.218052	0	0.285566	0.0438743	0.0582643	1	0.203003	0.178389	0.237096	0	0.924933	0	0	1	0.951518	0	0	1	0.301355	0.0433542	0.0581794	1	0.589262	2.04522e-05	3.98252e-05	1	0.257567	0.0465612	0.0649009	1	0.0862494
EP400	0.900613	0	0	1	0.943064	0	0	1	0.168998	0.212287	0.266217	0	0.641958	1.8074e-05	3.35104e-05	1	0.892522	0	0	1	0.637813	1.8074e-05	3.35104e-05	1	0.924659	0	0	1	0.670799	1.58544e-05	3.1832e-05	1	0.943736	0	0	1	0.556176	2.48914e-05	4.34478e-05	1	0.921701	0	0	1	0.888786	0	0	1	0.370177
EPC1	0.952574	0	0	1	0.720558	1.55373e-05	3.1832e-05	1	0.873201	0	0	1	0.499904	4.31239e-05	6.56602e-05	1	0.5007	4.26483e-05	6.85735e-05	1	0.884313	0	0	1	0.920493	0	0	1	0.952117	0	0	1	0.951821	0	0	1	0.488328	6.3259e-05	0.000101293	1	0.949344	0	0	1	0.918095	0	0	1	0.367473
EPC2	0.933247	0	0	1	0.245106	0.0559227	0.0722335	1	0.494267	4.72461e-05	8.49553e-05	1	0.906575	0	0	1	0.914877	0	0	1	0.933719	0	0	1	0.526136	2.99648e-05	5.58239e-05	1	0.922534	0	0	1	0.920189	0	0	1	0.947269	0	0	1	0.0723012	0.405239	0.426172	0	0.691273	1.56958e-05	3.26786e-05	1	0.908798
ERBB4	0.22815	0.0679067	0.0926544	1	0.909565	0	0	1	0.714568	1.55373e-05	3.39424e-05	1	0.0807004	0.402888	0.419043	0	0.780596	3.9636e-06	1.01379e-05	1	0.935757	0	0	1	0.894261	0	0	1	0.0765843	0.403968	0.455667	0	0.128357	0.289498	0.365322	0	0.0917525	0.390443	0.417957	0	0.886059	0	0	1	0.388908	0.000468973	0.000750938	1	0.458525
ERCC6	0.0931387	0.381833	0.452478	0	0.365352	0.0104874	0.015249	1	0.0709691	0.405649	0.429279	0	0.228019	0.0679369	0.0841071	1	0.82069	0	0	1	0.241763	0.0566349	0.0725488	1	0.504348	4.138e-05	7.56356e-05	1	0.141262	0.266472	0.341348	0	0.45166	7.99061e-05	0.000136404	1	0.928274	0	0	1	0.137564	0.283987	0.344766	0	0.906109	0	0	1	0.285414
EXOSC1	0.115242	0.337749	0.416336	0	0.114977	0.337919	0.375121	0	0.0805522	0.402933	0.429279	0	0.716361	1.55373e-05	3.04137e-05	1	0.901734	0	0	1	0.918353	0	0	1	0.134743	0.285757	0.340294	0	0.15436	0.250923	0.329602	0	0.0482787	0.490405	0.498796	0	0.362566	0.0111157	0.0157777	1	0.699477	1.56958e-05	3.37559e-05	1	0.121072	0.325481	0.393523	0	0.0599061
EXOSC2	0.55194	2.63183e-05	4.84482e-05	1	0.0511154	0.477817	0.478897	0	0.86422	0	0	1	0.862934	0	0	1	0.487558	6.3259e-05	0.000100053	1	0.561362	2.40987e-05	4.0601e-05	1	0.18467	0.197316	0.254443	0	0.142548	0.265663	0.341348	0	0.333339	0.0423728	0.0639231	1	0.267546	0.0449269	0.0587156	1	0.277911	0.0442095	0.0651762	1	0.0915002	0.390576	0.437432	0	0.437519
EXOSC3	0.150633	0.261422	0.337004	0	0.0826621	0.402334	0.421642	0	0.0546274	0.466508	0.473685	0	0.610953	1.96594e-05	3.45145e-05	1	0.891454	0	0	1	0.126227	0.298005	0.335689	0	0.390289	0.000456924	0.000756658	1	0.298273	0.043458	0.065844	1	0.723482	1.55373e-05	3.22498e-05	1	0.11369	0.346094	0.389293	0	0.63908	1.8074e-05	3.69587e-05	1	0.23983	0.0570726	0.0777351	1	0.5346
EYA1	0.120365	0.326285	0.406545	0	0.457118	7.46742e-05	0.000121072	1	0.919316	0	0	1	0.952297	0	0	1	0.943885	0	0	1	0.302141	0.04334	0.0582643	1	0.457134	7.46742e-05	0.000131528	1	0.0663336	0.415403	0.458176	0	0.0599599	0.428326	0.468765	0	0.686602	1.56958e-05	3.13448e-05	1	0.923932	0	0	1	0.933066	0	0	1	0.133874
EYA2	0.664772	1.58544e-05	3.22498e-05	1	0.620282	1.91838e-05	3.56534e-05	1	0.802036	0	0	1	0.51498	3.34528e-05	5.18518e-05	1	0.928216	0	0	1	0.580764	2.07693e-05	3.5929e-05	1	0.617533	1.91838e-05	3.892e-05	1	0.945773	0	0	1	0.91373	0	0	1	0.560191	2.40987e-05	4.22545e-05	1	0.776899	6.5003e-06	1.69621e-05	1	0.94464	0	0	1	0.573816
EYA3	0.617904	1.91838e-05	3.74495e-05	1	0.327123	0.0425643	0.0586869	1	0.357794	0.0118372	0.0185705	1	0.649715	1.8074e-05	3.35104e-05	1	0.936282	0	0	1	0.266774	0.0450051	0.0588023	1	0.903061	0	0	1	0.912026	0	0	1	0.626188	1.91838e-05	3.73554e-05	1	0.0791764	0.403295	0.420192	0	0.52426	3.13917e-05	5.77876e-05	1	0.53281	2.90135e-05	5.16908e-05	1	0.794828
EYA4	0.479843	6.59543e-05	0.000112093	1	0.0590695	0.429467	0.439098	0	0.939871	0	0	1	0.104039	0.360249	0.388307	0	0.462007	7.07106e-05	0.000109165	1	0.365893	0.0102958	0.0145873	1	0.850077	0	0	1	0.851369	0	0	1	0.426106	0.000140153	0.000233588	1	0.0591896	0.429275	0.436599	0	0.40401	0.000274757	0.000446408	1	0.936682	0	0	1	0.713396
EZH1	0.469888	6.80153e-05	0.000114591	1	0.850775	0	0	1	0.9437	0	0	1	0.614619	1.95009e-05	3.45145e-05	1	0.502751	4.16971e-05	6.73234e-05	1	0.751117	1.44275e-05	3.11067e-05	1	0.85303	0	0	1	0.825456	0	0	1	0.357011	0.0119295	0.0187532	1	0.916373	0	0	1	0.88115	0	0	1	0.80765	0	0	1	0.757045
EZH2	0.887296	0	0	1	0.851604	0	0	1	0.952573	0	0	1	0.876396	0	0	1	0.902617	0	0	1	0.725175	1.55373e-05	3.11067e-05	1	0.952574	0	0	1	0.744938	1.52202e-05	3.1832e-05	1	0.950173	0	0	1	0.88316	0	0	1	0.952574	0	0	1	0.952304	0	0	1	0.511793
FBL	0.0824272	0.402399	0.456352	0	0.0541742	0.467088	0.470458	0	0.269168	0.044736	0.0638498	1	0.406063	0.000262073	0.000369285	1	0.944382	0	0	1	0.601961	1.9818e-05	3.49067e-05	1	0.250967	0.0547947	0.0769309	1	0.150862	0.261321	0.339805	0	0.870103	0	0	1	0.246016	0.0557027	0.0714728	1	0.0553856	0.46562	0.470916	0	0.253311	0.0543598	0.0752301	1	0.574661
FBXL19	0.41197	0.000222279	0.000348716	1	0.753579	1.44275e-05	3.1832e-05	1	0.935679	0	0	1	0.891573	0	0	1	0.902698	0	0	1	0.806372	0	0	1	0.411076	0.000225608	0.00038176	1	0.774544	8.08574e-06	1.82164e-05	1	0.843666	0	0	1	0.695043	1.56958e-05	3.13448e-05	1	0.168173	0.212897	0.270041	0	0.595804	2.01351e-05	3.82468e-05	1	0.758864
FBXO11	0.942968	0	0	1	0.183985	0.197656	0.242375	0	0.915679	0	0	1	0.769309	1.17323e-05	2.85031e-05	1	0.372417	0.00112899	0.00159958	1	0.920303	0	0	1	0.496396	4.58192e-05	8.31613e-05	1	0.948858	0	0	1	0.92242	0	0	1	0.6866	1.56958e-05	3.13448e-05	1	0.90584	0	0	1	0.887389	0	0	1	0.947495
FOXA1	0.113838	0.345871	0.424778	0	0.946053	0	0	1	0.952572	0	0	1	0.571134	2.18791e-05	3.66226e-05	1	0.55207	2.63183e-05	4.38638e-05	1	0.943495	0	0	1	0.944816	0	0	1	0.561193	2.40987e-05	4.47877e-05	1	0.456996	7.49913e-05	0.00012858	1	0.742763	1.52202e-05	3.13448e-05	1	0.884474	0	0	1	0.950836	0	0	1	0.875048
FOXO1	0.787253	0	0	1	0.938747	0	0	1	0.243261	0.0563093	0.0782938	1	0.906066	0	0	1	0.393143	0.000416178	0.0005984	1	0.876234	0	0	1	0.0872966	0.39238	0.423148	0	0.325649	0.0426279	0.0654934	1	0.0934095	0.381692	0.453004	0	0.571769	2.18791e-05	3.88015e-05	1	0.295322	0.0435384	0.0651762	1	0.5575	2.48914e-05	4.57129e-05	1	0.922124
FOXP1	0.951472	0	0	1	0.807295	0	0	1	0.950321	0	0	1	0.594295	2.01351e-05	3.47543e-05	1	0.602384	1.9818e-05	3.46703e-05	1	0.855969	0	0	1	0.942013	0	0	1	0.946277	0	0	1	0.952573	0	0	1	0.886336	0	0	1	0.930579	0	0	1	0.9395	0	0	1	0.729621
FOXP2	0.0718077	0.405409	0.456352	0	0.889486	0	0	1	0.930589	0	0	1	0.131708	0.287414	0.320909	0	0.062204	0.418187	0.4268	0	0.944083	0	0	1	0.906862	0	0	1	0.201566	0.179679	0.251356	0	0.651597	1.77569e-05	3.58375e-05	1	0.930784	0	0	1	0.670079	1.58544e-05	3.37559e-05	1	0.909804	0	0	1	0.223299
FOXP3	0.0488631	0.489225	0.498795	0	0.852724	0	0	1	0.946663	0	0	1	0.931399	0	0	1	0.236571	0.0578173	0.0714648	1	0.761269	1.33177e-05	3.11067e-05	1	0.943984	0	0	1	0.110169	0.348414	0.427248	0	0.36077	0.0113957	0.0180606	1	0.883708	0	0	1	0.951984	0	0	1	0.952241	0	0	1	0.931929
FOXP4	0.810293	0	0	1	0.266833	0.0450003	0.0595141	1	0.142668	0.26558	0.325099	0	0.910286	0	0	1	0.0702559	0.405916	0.417276	0	0.383778	0.000585978	0.000839433	1	0.323511	0.0427076	0.0635677	1	0.945808	0	0	1	0.624514	1.91838e-05	3.73554e-05	1	0.128455	0.289423	0.329858	0	0.54521	2.66354e-05	4.99816e-05	1	0.378673	0.000746583	0.00118324	1	0.128311
G2E3	0.356761	0.0119889	0.0179944	1	0.931006	0	0	1	0.934725	0	0	1	0.294921	0.0435498	0.0559153	1	0.946349	0	0	1	0.654182	1.66471e-05	3.20137e-05	1	0.950159	0	0	1	0.865716	0	0	1	0.492077	4.75632e-05	8.43512e-05	1	0.780847	3.80505e-06	9.39146e-06	1	0.688257	1.56958e-05	3.37559e-05	1	0.926884	0	0	1	0.739131
GADD45A	0.106355	0.358736	0.432728	0	0.284417	0.0439351	0.0588006	1	0.145089	0.264358	0.324173	0	0.921582	0	0	1	0.878895	0	0	1	0.948223	0	0	1	0.0532107	0.468062	0.471102	0	0.314674	0.0429299	0.0654934	1	0.319537	0.0428031	0.0639231	1	0.880777	0	0	1	0.192265	0.186145	0.244099	0	0.285595	0.0438743	0.063243	1	0.607568
GADD45B	0.758825	1.36348e-05	3.01913e-05	1	0.94486	0	0	1	0.162755	0.223596	0.278596	0	0.0542644	0.466929	0.469485	0	0.605685	1.9818e-05	3.46703e-05	1	0.088107	0.392009	0.419623	0	0.0944637	0.381124	0.416265	0	0.0779142	0.403626	0.455667	0	0.495916	4.62948e-05	8.24793e-05	1	0.190174	0.18738	0.228377	0	0.0705661	0.405793	0.426172	0	0.94099	0	0	1	0.272162
GADD45G	0.0630589	0.417479	0.46216	0	0.933226	0	0	1	0.947597	0	0	1	0.342704	0.0210543	0.0281329	1	0.319681	0.0428	0.0567829	1	0.0825006	0.402382	0.42025	0	0.464844	6.94422e-05	0.000122872	1	0.0664477	0.415335	0.458176	0	0.0619556	0.418427	0.462137	0	0.0797345	0.403154	0.420192	0	0.83357	0	0	1	0.708564	1.56958e-05	3.26786e-05	1	0.860434
GATAD1	0.566262	2.29889e-05	4.2931e-05	1	0.0650543	0.416166	0.428337	0	0.622929	1.91838e-05	3.84172e-05	1	0.810154	0	0	1	0.706557	1.56958e-05	3.05651e-05	1	0.902882	0	0	1	0.139011	0.274971	0.330716	0	0.217324	0.0729694	0.103574	0	0.357162	0.0119154	0.0187532	1	0.442676	8.73577e-05	0.000134064	1	0.0957307	0.380468	0.422941	0	0.100501	0.362519	0.423121	0	0.508302
GATAD2A	0.952574	0	0	1	0.189287	0.187889	0.231133	0	0.745887	1.50617e-05	3.39424e-05	1	0.727566	1.55373e-05	3.04137e-05	1	0.106963	0.350565	0.377869	0	0.860956	0	0	1	0.912899	0	0	1	0.94965	0	0	1	0.950216	0	0	1	0.245228	0.0559083	0.0715542	1	0.131059	0.287773	0.345406	0	0.403629	0.000276659	0.000448558	1	0.409303
GATAD2B	0.949834	0	0	1	0.854126	0	0	1	0.350027	0.0202638	0.0315113	1	0.385757	0.000526366	0.000728453	1	0.747605	1.49031e-05	3.05651e-05	1	0.898653	0	0	1	0.780646	3.9636e-06	1.01046e-05	1	0.902221	0	0	1	0.951748	0	0	1	0.594059	2.01351e-05	3.66307e-05	1	0.121646	0.318067	0.377492	0	0.679429	1.56958e-05	3.26786e-05	1	0.321347
GDNF	0.942021	0	0	1	0.355331	0.012228	0.0176804	1	0.918747	0	0	1	0.775247	7.61011e-06	1.89033e-05	1	0.58098	2.07693e-05	3.55324e-05	1	0.735468	1.53788e-05	3.11067e-05	1	0.801995	0	0	1	0.744209	1.52202e-05	3.1832e-05	1	0.938462	0	0	1	0.930124	0	0	1	0.872876	0	0	1	0.849374	0	0	1	0.590143
GET1	0.585359	2.06107e-05	3.93431e-05	1	0.724886	1.55373e-05	3.1832e-05	1	0.945431	0	0	1	0.150633	0.261422	0.298823	0	0.0937471	0.381501	0.402811	0	0.110981	0.347937	0.385357	0	0.933326	0	0	1	0.865887	0	0	1	0.493587	4.72461e-05	8.3981e-05	1	0.848497	0	0	1	0.938059	0	0	1	0.945567	0	0	1	0.15278
GFI1	0.946427	0	0	1	0.09078	0.390942	0.420453	0	0.636866	1.8074e-05	3.70565e-05	1	0.897165	0	0	1	0.943974	0	0	1	0.951017	0	0	1	0.182236	0.198415	0.254589	0	0.920172	0	0	1	0.949464	0	0	1	0.0933415	0.381732	0.413198	0	0.933863	0	0	1	0.388815	0.0004704	0.00075167	1	0.646698
GFI1B	0.346538	0.0205911	0.0304543	1	0.140244	0.267105	0.308505	0	0.138441	0.275527	0.335744	0	0.542186	2.69525e-05	4.38827e-05	1	0.355565	0.0121963	0.0170309	1	0.098262	0.379115	0.413046	0	0.0840151	0.401868	0.423148	0	0.82807	0	0	1	0.600185	1.9818e-05	3.7737e-05	1	0.104344	0.360045	0.397305	0	0.276087	0.0442981	0.0651762	1	0.829812	0	0	1	0.87825
GLYR1	0.545904	2.66354e-05	4.88e-05	1	0.80894	0	0	1	0.843473	0	0	1	0.95038	0	0	1	0.606792	1.96594e-05	3.46703e-05	1	0.820469	0	0	1	0.0686765	0.406556	0.423148	0	0.0917736	0.390432	0.455667	0	0.329529	0.0424964	0.0639231	1	0.807177	0	0	1	0.608595	1.96594e-05	3.90669e-05	1	0.22966	0.0673151	0.0913646	1	0.0659261
GRIP1	0.207417	0.16422	0.220955	0	0.942166	0	0	1	0.213986	0.0828432	0.111464	0	0.304578	0.0432384	0.0559153	1	0.907886	0	0	1	0.660088	1.61715e-05	3.14108e-05	1	0.844903	0	0	1	0.914384	0	0	1	0.163362	0.223228	0.294221	0	0.907617	0	0	1	0.90664	0	0	1	0.668505	1.58544e-05	3.26786e-05	1	0.947961
GSE1	0.952573	0	0	1	0.0485932	0.489746	0.489746	0	0.251073	0.0547803	0.07715	1	0.0875924	0.392237	0.414761	0	0.921507	0	0	1	0.910623	0	0	1	0.740401	1.52202e-05	3.39424e-05	1	0.952574	0	0	1	0.952574	0	0	1	0.800559	0	0	1	0.520469	3.2343e-05	5.91174e-05	1	0.184735	0.197296	0.255693	0	0.931151
GTF2I	0.9507	0	0	1	0.850483	0	0	1	0.94499	0	0	1	0.051761	0.469844	0.470451	0	0.353828	0.0195783	0.0272899	1	0.942868	0	0	1	0.190384	0.187274	0.24475	0	0.952345	0	0	1	0.952574	0	0	1	0.225858	0.0687175	0.0860357	1	0.87573	0	0	1	0.678897	1.56958e-05	3.26786e-05	1	0.863364
GTF3C4	0.196017	0.183889	0.246138	0	0.7098	1.56958e-05	3.1832e-05	1	0.946005	0	0	1	0.201558	0.179697	0.214584	0	0.913292	0	0	1	0.162695	0.223643	0.264626	0	0.945874	0	0	1	0.105762	0.359148	0.435754	0	0.734365	1.53788e-05	3.22498e-05	1	0.78694	0	0	1	0.94667	0	0	1	0.948326	0	0	1	0.403759
HASPIN	0.139565	0.267691	0.341218	0	0.643592	1.8074e-05	3.50184e-05	1	0.646481	1.8074e-05	3.70565e-05	1	0.143518	0.265092	0.300974	0	0.366661	0.00994403	0.0139866	1	0.0835369	0.402066	0.42025	0	0.678524	1.56958e-05	3.39424e-05	1	0.0523315	0.46912	0.495332	0	0.0481049	0.490861	0.498796	0	0.149153	0.262225	0.305601	0	0.731376	1.53788e-05	3.37559e-05	1	0.279005	0.0441502	0.063243	1	0.691398
HAT1	0.924725	0	0	1	0.531296	2.90135e-05	4.96369e-05	1	0.87141	0	0	1	0.252839	0.0544445	0.06845	1	0.658137	1.64886e-05	3.15522e-05	1	0.910278	0	0	1	0.586064	2.04522e-05	4.03319e-05	1	0.569447	2.23547e-05	4.17467e-05	1	0.301476	0.0433499	0.0639231	1	0.290475	0.0437058	0.0581794	1	0.949533	0	0	1	0.943639	0	0	1	0.942124
HCFC1	0.951948	0	0	1	0.899948	0	0	1	0.774576	8.08574e-06	2.10284e-05	1	0.925613	0	0	1	0.203971	0.177251	0.212976	0	0.12173	0.317944	0.356595	0	0.436936	9.52849e-05	0.000164834	1	0.943539	0	0	1	0.919555	0	0	1	0.0632777	0.417297	0.427784	0	0.819939	0	0	1	0.0956285	0.38052	0.434629	0	0.917631
HCFC2	0.755905	1.4269e-05	3.15055e-05	1	0.741176	1.52202e-05	3.1832e-05	1	0.208412	0.089903	0.119716	0	0.865707	0	0	1	0.928905	0	0	1	0.732223	1.53788e-05	3.11067e-05	1	0.360988	0.0113671	0.0181266	1	0.919367	0	0	1	0.795638	0	0	1	0.536225	2.80623e-05	4.79037e-05	1	0.270368	0.0446645	0.0651762	1	0.319042	0.0428295	0.063243	1	0.272775
HDAC1	0.0882236	0.39193	0.456352	0	0.949643	0	0	1	0.897434	0	0	1	0.622927	1.91838e-05	3.44154e-05	1	0.879871	0	0	1	0.946879	0	0	1	0.379638	0.00069363	0.00114132	1	0.59247	2.02936e-05	3.85479e-05	1	0.952186	0	0	1	0.952194	0	0	1	0.656543	1.64886e-05	3.45369e-05	1	0.763111	1.28421e-05	3.0813e-05	1	0.784386
HDAC2	0.949063	0	0	1	0.9496	0	0	1	0.941139	0	0	1	0.267564	0.044925	0.0570769	1	0.650656	1.79155e-05	3.37527e-05	1	0.947017	0	0	1	0.919702	0	0	1	0.936041	0	0	1	0.610885	1.96594e-05	3.7737e-05	1	0.951979	0	0	1	0.948439	0	0	1	0.947899	0	0	1	0.920901
HDAC3	0.663165	1.58544e-05	3.22498e-05	1	0.900523	0	0	1	0.573167	2.18791e-05	4.1971e-05	1	0.853484	0	0	1	0.866582	0	0	1	0.946729	0	0	1	0.0668071	0.41505	0.427708	0	0.139669	0.267588	0.341648	0	0.518522	3.25015e-05	5.92675e-05	1	0.943428	0	0	1	0.392691	0.00042141	0.000677578	1	0.218959	0.0719372	0.0964557	1	0.856653
HDAC4	0.951783	0	0	1	0.94064	0	0	1	0.600534	1.9818e-05	3.86875e-05	1	0.195734	0.184058	0.21878	0	0.851446	0	0	1	0.902948	0	0	1	0.864508	0	0	1	0.951155	0	0	1	0.949438	0	0	1	0.279948	0.044109	0.0581794	1	0.838968	0	0	1	0.81682	0	0	1	0.16801
HDAC5	0.949489	0	0	1	0.900305	0	0	1	0.20863	0.0894231	0.119282	0	0.756947	1.39519e-05	3.04137e-05	1	0.0853475	0.40132	0.417276	0	0.937414	0	0	1	0.375731	0.000889907	0.00145195	1	0.952322	0	0	1	0.950612	0	0	1	0.897245	0	0	1	0.875315	0	0	1	0.402004	0.000303612	0.00049123	1	0.754865
HDAC6	0.647441	1.8074e-05	3.57331e-05	1	0.93716	0	0	1	0.947244	0	0	1	0.949132	0	0	1	0.83626	0	0	1	0.526975	2.98063e-05	4.78258e-05	1	0.550263	2.64768e-05	4.99816e-05	1	0.0954568	0.380611	0.452996	0	0.127438	0.290323	0.365322	0	0.873738	0	0	1	0.672934	1.58544e-05	3.37559e-05	1	0.687745	1.56958e-05	3.26786e-05	1	0.482462
HDAC7	0.951769	0	0	1	0.930391	0	0	1	0.769035	1.17323e-05	2.99095e-05	1	0.875623	0	0	1	0.292393	0.0436432	0.0567829	1	0.945598	0	0	1	0.882414	0	0	1	0.951625	0	0	1	0.952573	0	0	1	0.950071	0	0	1	0.888408	0	0	1	0.647655	1.8074e-05	3.61014e-05	1	0.53913
HDAC8	0.197208	0.183158	0.245584	0	0.947903	0	0	1	0.873614	0	0	1	0.124832	0.307409	0.339024	0	0.183709	0.197751	0.233637	0	0.95056	0	0	1	0.250646	0.0548944	0.0769316	1	0.785441	0	0	1	0.0848572	0.401546	0.459395	0	0.950971	0	0	1	0.0790642	0.403326	0.426172	0	0.170058	0.211697	0.271182	0	0.679524
HDAC9	0.0956778	0.380502	0.452478	0	0.920477	0	0	1	0.943074	0	0	1	0.940283	0	0	1	0.369401	0.00162967	0.00230474	1	0.903135	0	0	1	0.944292	0	0	1	0.831285	0	0	1	0.729971	1.53788e-05	3.22498e-05	1	0.895738	0	0	1	0.946612	0	0	1	0.946537	0	0	1	0.627129
HDAC10	0.399657	0.000330088	0.000510616	1	0.423536	0.000147446	0.000226074	1	0.567137	2.25132e-05	4.29748e-05	1	0.789501	0	0	1	0.426509	0.00013825	0.000205257	1	0.790702	0	0	1	0.865742	0	0	1	0.931712	0	0	1	0.889564	0	0	1	0.527822	2.94892e-05	4.98998e-05	1	0.872568	0	0	1	0.0630126	0.417523	0.440573	0	0.568664
HDAC11	0.0827707	0.402298	0.456352	0	0.802126	0	0	1	0.10923	0.348995	0.404718	0	0.800092	0	0	1	0.856092	0	0	1	0.349034	0.0203724	0.028448	1	0.505052	4.10629e-05	7.55908e-05	1	0.0786638	0.403431	0.455667	0	0.191952	0.186309	0.25288	0	0.249681	0.055095	0.0708103	1	0.101819	0.361546	0.413272	0	0.117079	0.336428	0.404235	0	0.913667
HDGF	0.947325	0	0	1	0.898196	0	0	1	0.84321	0	0	1	0.920075	0	0	1	0.740319	1.52202e-05	3.05651e-05	1	0.541569	2.7111e-05	4.44208e-05	1	0.319287	0.0428246	0.0635677	1	0.944663	0	0	1	0.92085	0	0	1	0.839995	0	0	1	0.838703	0	0	1	0.919329	0	0	1	0.713345
HDGFL1	0.0951122	0.380806	0.452478	0	0.155403	0.243073	0.287605	0	0.11045	0.348251	0.404718	0	0.682902	1.56958e-05	3.04137e-05	1	0.930366	0	0	1	0.845266	0	0	1	0.0913459	0.390657	0.423148	0	0.0494261	0.480345	0.495332	0	0.198494	0.182219	0.248627	0	0.926715	0	0	1	0.354009	0.0195072	0.0305416	1	0.144037	0.264814	0.331018	0	0.177191
HDGFL2	0.886956	0	0	1	0.937899	0	0	1	0.683926	1.56958e-05	3.39424e-05	1	0.665482	1.58544e-05	3.04137e-05	1	0.818362	0	0	1	0.942457	0	0	1	0.0516128	0.470066	0.472505	0	0.870556	0	0	1	0.915195	0	0	1	0.945428	0	0	1	0.167985	0.220025	0.278627	0	0.0519551	0.469591	0.475112	0	0.384547
HDGFL3	0.132108	0.28722	0.362911	0	0.243003	0.0563621	0.0726165	1	0.0886075	0.391796	0.429279	0	0.944683	0	0	1	0.328944	0.0425158	0.0567829	1	0.932202	0	0	1	0.364548	0.0107022	0.0172079	1	0.345918	0.020676	0.0325029	1	0.889317	0	0	1	0.944897	0	0	1	0.117765	0.335929	0.396589	0	0.182915	0.19811	0.256319	0	0.884281
HELLS	0.906783	0	0	1	0.196898	0.183356	0.228458	0	0.266095	0.0450772	0.0639942	1	0.709877	1.56958e-05	3.04137e-05	1	0.154478	0.250777	0.287151	0	0.312559	0.0429833	0.0582643	1	0.888077	0	0	1	0.0607576	0.427418	0.465096	0	0.103556	0.360519	0.433952	0	0.843089	0	0	1	0.942621	0	0	1	0.936237	0	0	1	0.36022
HIF1AN	0.106485	0.358633	0.432728	0	0.89135	0	0	1	0.0993266	0.378354	0.425977	0	0.824882	0	0	1	0.66246	1.58544e-05	3.05651e-05	1	0.424271	0.000145543	0.000214034	1	0.378109	0.000776548	0.00126967	1	0.117691	0.335992	0.419801	0	0.0477525	0.498133	0.498796	0	0.209566	0.0876586	0.107834	0	0.26908	0.0447403	0.0651762	1	0.466691	6.94422e-05	0.000116995	1	0.226803
HINFP	0.882953	0	0	1	0.323035	0.0427182	0.0586869	1	0.462716	7.07106e-05	0.000123148	1	0.159672	0.232616	0.269071	0	0.89607	0	0	1	0.0503445	0.47901	0.480597	0	0.10614	0.358923	0.403497	0	0.0633203	0.417277	0.458176	0	0.658378	1.64886e-05	3.33646e-05	1	0.0956995	0.380491	0.413198	0	0.0841819	0.401807	0.426172	0	0.141998	0.266016	0.331451	0	0.474535
HIRA	0.94626	0	0	1	0.581793	2.07693e-05	3.76079e-05	1	0.945113	0	0	1	0.830681	0	0	1	0.433604	0.000100517	0.000150387	1	0.861195	0	0	1	0.948731	0	0	1	0.917678	0	0	1	0.738137	1.53788e-05	3.22498e-05	1	0.89991	0	0	1	0.948358	0	0	1	0.946347	0	0	1	0.639602
HIRIP3	0.326059	0.0426071	0.0616822	1	0.930336	0	0	1	0.523711	3.15502e-05	5.79418e-05	1	0.92234	0	0	1	0.706669	1.56958e-05	3.05651e-05	1	0.262161	0.0455836	0.0591747	1	0.703229	1.56958e-05	3.39424e-05	1	0.288674	0.0437556	0.0659739	1	0.102892	0.360885	0.433952	0	0.792694	0	0	1	0.0656354	0.415825	0.431694	0	0.635016	1.88667e-05	3.7017e-05	1	0.0990348
HLCS	0.50529	4.05872e-05	7.11654e-05	1	0.930654	0	0	1	0.298689	0.0434501	0.0634869	1	0.100532	0.362492	0.389101	0	0.93854	0	0	1	0.935713	0	0	1	0.100625	0.362412	0.404128	0	0.411778	0.000223547	0.000367832	1	0.328089	0.042528	0.0639231	1	0.745157	1.52202e-05	3.13448e-05	1	0.240508	0.0568989	0.0790262	1	0.192962	0.18572	0.242311	0	0.403441
HLTF	0.42712	0.000136348	0.000219486	1	0.948607	0	0	1	0.740044	1.52202e-05	3.39424e-05	1	0.92163	0	0	1	0.910645	0	0	1	0.917365	0	0	1	0.750548	1.44275e-05	3.39424e-05	1	0.383421	0.000592637	0.000960866	1	0.693567	1.56958e-05	3.22498e-05	1	0.938768	0	0	1	0.165864	0.221572	0.279671	0	0.933005	0	0	1	0.685559
HMG20A	0.431683	0.00010559	0.00017084	1	0.922935	0	0	1	0.0599764	0.428313	0.439123	0	0.52336	3.17088e-05	5.00495e-05	1	0.208881	0.0888693	0.10728	0	0.165264	0.221958	0.263831	0	0.367626	0.00233202	0.00376524	1	0.865525	0	0	1	0.649804	1.8074e-05	3.60086e-05	1	0.0542928	0.46689	0.469992	0	0.123835	0.308479	0.366706	0	0.0631663	0.417393	0.440573	0	0.638042
HMG20B	0.734615	1.53788e-05	3.22498e-05	1	0.136732	0.284607	0.326594	0	0.0938581	0.381456	0.425977	0	0.611931	1.96594e-05	3.45145e-05	1	0.92897	0	0	1	0.140786	0.266749	0.30439	0	0.144151	0.264756	0.319605	0	0.922434	0	0	1	0.854603	0	0	1	0.451531	7.99061e-05	0.000124352	1	0.557353	2.48914e-05	4.71659e-05	1	0.0579058	0.447172	0.463272	0	0.919945
HMGB1	0.915253	0	0	1	0.622017	1.91838e-05	3.56534e-05	1	0.0497126	0.47987	0.482986	0	0.753022	1.44275e-05	3.04137e-05	1	0.92702	0	0	1	0.533382	2.85379e-05	4.6173e-05	1	0.369638	0.00157133	0.00254766	1	0.328002	0.0425424	0.0654934	1	0.877703	0	0	1	0.927947	0	0	1	0.260841	0.0458431	0.0657	1	0.063693	0.417014	0.440573	0	0.733568
HMGN1	0.81354	0	0	1	0.0724842	0.405179	0.421642	0	0.445305	8.51381e-05	0.000145015	1	0.923926	0	0	1	0.921327	0	0	1	0.0900425	0.391243	0.419623	0	0.93612	0	0	1	0.243268	0.056308	0.0814155	1	0.0871887	0.392445	0.459395	0	0.47487	6.70641e-05	0.000105855	1	0.945818	0	0	1	0.949467	0	0	1	0.655909
HMGN3	0.432935	0.000103688	0.000168113	1	0.148613	0.262476	0.306816	0	0.153944	0.251362	0.310722	0	0.801101	0	0	1	0.874931	0	0	1	0.169838	0.211814	0.253327	0	0.14765	0.263003	0.318979	0	0.0667456	0.415105	0.458176	0	0.0508505	0.478282	0.495855	0	0.217055	0.0731343	0.0902533	1	0.383301	0.000594698	0.000952254	1	0.208668	0.0893411	0.118358	0	0.635693
HMGN5	0.364891	0.0106391	0.0160883	1	0.171782	0.210732	0.252422	0	0.230106	0.0671687	0.0921341	1	0.113166	0.346533	0.377196	0	0.341244	0.021187	0.0290891	1	0.26622	0.0450691	0.0588023	1	0.271728	0.0445678	0.0639631	1	0.133587	0.286421	0.363896	0	0.0519633	0.469582	0.493384	0	0.0531811	0.468096	0.469992	0	0.074688	0.404548	0.426172	0	0.0894067	0.391516	0.437432	0	0.938019
HMX3	0.126849	0.2974	0.372351	0	0.262942	0.045449	0.0598013	1	0.719766	1.55373e-05	3.39424e-05	1	0.843351	0	0	1	0.0837637	0.401954	0.417276	0	0.0903548	0.391097	0.419623	0	0.799436	0	0	1	0.775818	7.29302e-06	1.64784e-05	1	0.0475782	0.498498	0.498796	0	0.0572609	0.448035	0.453892	0	0.199981	0.180995	0.238557	0	0.87175	0	0	1	0.850539
HP1BP3	0.950075	0	0	1	0.911862	0	0	1	0.799755	0	0	1	0.93912	0	0	1	0.72362	1.55373e-05	3.05651e-05	1	0.888518	0	0	1	0.919887	0	0	1	0.898655	0	0	1	0.940129	0	0	1	0.897666	0	0	1	0.899543	0	0	1	0.916212	0	0	1	0.2974
HR	0.460433	7.2296e-05	0.000120235	1	0.89697	0	0	1	0.888663	0	0	1	0.745691	1.52202e-05	3.04137e-05	1	0.674356	1.58544e-05	3.05651e-05	1	0.532768	2.90135e-05	4.67474e-05	1	0.0733306	0.404948	0.423148	0	0.352478	0.0199542	0.0314319	1	0.306671	0.0431782	0.0639231	1	0.145218	0.2643	0.307073	0	0.0778692	0.403634	0.426172	0	0.228025	0.0679362	0.0920465	1	0.0608043
HSPA1A	0.0521043	0.469405	0.498795	0	0.556439	2.48914e-05	4.41438e-05	1	0.0696124	0.406167	0.429279	0	0.132043	0.287256	0.320909	0	0.927942	0	0	1	0.252666	0.0544814	0.0703718	1	0.111629	0.347529	0.395467	0	0.380705	0.000673019	0.00108214	1	0.275774	0.0443067	0.0640835	1	0.119695	0.327076	0.37005	0	0.277798	0.0442141	0.0651762	1	0.57587	2.1562e-05	4.00732e-05	1	0.211588
HSPBAP1	0.250115	0.0549927	0.0758351	1	0.864419	0	0	1	0.944643	0	0	1	0.905306	0	0	1	0.94793	0	0	1	0.904056	0	0	1	0.949312	0	0	1	0.105058	0.359621	0.435754	0	0.0506228	0.478613	0.495855	0	0.915308	0	0	1	0.945751	0	0	1	0.946044	0	0	1	0.891973
HUWE1	0.864676	0	0	1	0.912504	0	0	1	0.950927	0	0	1	0.692662	1.56958e-05	3.04137e-05	1	0.474016	6.72226e-05	0.000105035	1	0.90112	0	0	1	0.950214	0	0	1	0.949225	0	0	1	0.948097	0	0	1	0.808583	0	0	1	0.912855	0	0	1	0.931433	0	0	1	0.949644
IKZF1	0.879474	0	0	1	0.444013	8.68821e-05	0.000139019	1	0.503878	4.15385e-05	7.50404e-05	1	0.511963	3.42455e-05	5.29746e-05	1	0.490499	4.80388e-05	7.66051e-05	1	0.0643974	0.416575	0.427269	0	0.785241	0	0	1	0.782164	3.01233e-06	6.88661e-06	1	0.722517	1.55373e-05	3.22498e-05	1	0.373135	0.00108048	0.00155356	1	0.161057	0.224827	0.281557	0	0.518824	3.25015e-05	5.69879e-05	1	0.642974
IKZF3	0.811667	0	0	1	0.195055	0.184486	0.229009	0	0.921083	0	0	1	0.756331	1.4269e-05	3.04137e-05	1	0.383495	0.000591052	0.000843582	1	0.0939188	0.381426	0.413245	0	0.63139	1.88667e-05	3.892e-05	1	0.940272	0	0	1	0.776962	6.18321e-06	1.48359e-05	1	0.183946	0.197674	0.239011	0	0.218234	0.072368	0.0978799	1	0.506254	3.82091e-05	6.59511e-05	1	0.0850065
ING1	0.939571	0	0	1	0.437415	9.41751e-05	0.000148647	1	0.196591	0.18355	0.23934	0	0.813032	0	0	1	0.826719	0	0	1	0.901461	0	0	1	0.405382	0.000265403	0.000444248	1	0.89679	0	0	1	0.941608	0	0	1	0.842235	0	0	1	0.455194	7.70524e-05	0.000130955	1	0.798435	0	0	1	0.945441
ING2	0.0742086	0.404665	0.456352	0	0.164429	0.222503	0.264869	0	0.9405	0	0	1	0.125145	0.307097	0.339024	0	0.386285	0.00052161	0.000745844	1	0.871628	0	0	1	0.950624	0	0	1	0.833928	0	0	1	0.922358	0	0	1	0.690301	1.56958e-05	3.13448e-05	1	0.950267	0	0	1	0.933199	0	0	1	0.909805
ING3	0.511215	3.59895e-05	6.33905e-05	1	0.938838	0	0	1	0.643225	1.8074e-05	3.70565e-05	1	0.757561	1.36348e-05	3.04137e-05	1	0.810883	0	0	1	0.929724	0	0	1	0.554554	2.56841e-05	4.87872e-05	1	0.0636293	0.417051	0.458176	0	0.291846	0.0436582	0.0639231	1	0.926444	0	0	1	0.84767	0	0	1	0.834909	0	0	1	0.851487
ING4	0.0498884	0.47959	0.498795	0	0.341103	0.0211983	0.0302554	1	0.0593895	0.429036	0.439123	0	0.514481	3.34528e-05	5.18518e-05	1	0.305836	0.043207	0.0567829	1	0.795854	0	0	1	0.152833	0.252232	0.309303	0	0.0709369	0.405659	0.455667	0	0.303147	0.0433071	0.0639231	1	0.723553	1.55373e-05	3.13448e-05	1	0.0606211	0.427593	0.439502	0	0.499208	4.43923e-05	7.62839e-05	1	0.488436
ING5	0.833504	0	0	1	0.905429	0	0	1	0.113369	0.34637	0.404718	0	0.835806	0	0	1	0.135851	0.285113	0.31839	0	0.670348	1.58544e-05	3.11067e-05	1	0.192076	0.18624	0.244223	0	0.926647	0	0	1	0.854835	0	0	1	0.205001	0.175908	0.21571	0	0.17753	0.20059	0.257468	0	0.917557	0	0	1	0.927631
INGX	0.0701608	0.405942	0.456352	0	0.624285	1.91838e-05	3.56534e-05	1	0.948183	0	0	1	0.501102	4.26483e-05	6.50639e-05	1	0.199475	0.181473	0.217375	0	0.90239	0	0	1	0.947494	0	0	1	0.0811995	0.402748	0.455667	0	0.196315	0.183707	0.250216	0	0.949457	0	0	1	0.94323	0	0	1	0.940995	0	0	1	0.124267
INO80	0.916234	0	0	1	0.300126	0.0434055	0.0586869	1	0.302942	0.0433126	0.0634869	1	0.361581	0.0112745	0.0152492	1	0.816537	0	0	1	0.88899	0	0	1	0.0688623	0.406462	0.423148	0	0.930254	0	0	1	0.674922	1.56958e-05	3.22498e-05	1	0.934205	0	0	1	0.718751	1.55373e-05	3.37559e-05	1	0.156542	0.242265	0.307796	0	0.94203
INO80B	0.290094	0.043715	0.0616822	1	0.144325	0.264683	0.308002	0	0.125027	0.307214	0.366858	0	0.903332	0	0	1	0.702535	1.56958e-05	3.05651e-05	1	0.537373	2.74281e-05	4.44702e-05	1	0.0906562	0.390994	0.423148	0	0.507179	3.80505e-05	6.76357e-05	1	0.0576376	0.447521	0.485076	0	0.0960685	0.380316	0.413198	0	0.356361	0.012055	0.0189506	1	0.0675016	0.407344	0.437432	0	0.123758
INO80C	0.45221	7.9272e-05	0.000130993	1	0.724797	1.55373e-05	3.1832e-05	1	0.151275	0.261043	0.321125	0	0.939246	0	0	1	0.944172	0	0	1	0.271343	0.0445979	0.0584503	1	0.170179	0.211628	0.265327	0	0.501972	4.24898e-05	7.48399e-05	1	0.836778	0	0	1	0.653905	1.66471e-05	3.24159e-05	1	0.66851	1.58544e-05	3.37559e-05	1	0.827681	0	0	1	0.62286
INO80D	0.937945	0	0	1	0.915818	0	0	1	0.413181	0.000207693	0.000341745	1	0.855806	0	0	1	0.671861	1.58544e-05	3.05651e-05	1	0.87	0	0	1	0.783632	1.26835e-06	3.26569e-06	1	0.94275	0	0	1	0.945175	0	0	1	0.951951	0	0	1	0.653382	1.66471e-05	3.4775e-05	1	0.256764	0.0535198	0.0744666	1	0.947518
INO80E	0.129557	0.288655	0.362911	0	0.933125	0	0	1	0.225098	0.0690441	0.0940408	1	0.738955	1.53788e-05	3.04137e-05	1	0.645124	1.8074e-05	3.37527e-05	1	0.877553	0	0	1	0.330879	0.042462	0.0635677	1	0.594051	2.01351e-05	3.83408e-05	1	0.802622	0	0	1	0.920701	0	0	1	0.704416	1.56958e-05	3.37559e-05	1	0.459521	7.32473e-05	0.000122872	1	0.950714
INTS12	0.575397	2.1562e-05	4.05595e-05	1	0.941548	0	0	1	0.107914	0.349886	0.404718	0	0.661108	1.61715e-05	3.07934e-05	1	0.919566	0	0	1	0.603266	1.9818e-05	3.49067e-05	1	0.767367	1.22079e-05	3.04216e-05	1	0.493002	4.72461e-05	8.2841e-05	1	0.242191	0.0565428	0.0792417	1	0.515295	3.31357e-05	5.48721e-05	1	0.130285	0.288199	0.345406	0	0.472007	6.73812e-05	0.000114268	1	0.241179
IRF4	0.950375	0	0	1	0.894642	0	0	1	0.907297	0	0	1	0.195781	0.184027	0.21878	0	0.643817	1.8074e-05	3.37527e-05	1	0.913046	0	0	1	0.616333	1.91838e-05	3.892e-05	1	0.925793	0	0	1	0.946625	0	0	1	0.83308	0	0	1	0.499141	4.43923e-05	7.9639e-05	1	0.916629	0	0	1	0.518624
JADE1	0.90379	0	0	1	0.273806	0.0444383	0.058972	1	0.922893	0	0	1	0.184603	0.19735	0.234221	0	0.891482	0	0	1	0.918155	0	0	1	0.95093	0	0	1	0.858509	0	0	1	0.950218	0	0	1	0.900231	0	0	1	0.940542	0	0	1	0.599708	1.9818e-05	3.78299e-05	1	0.945583
JADE2	0.899236	0	0	1	0.701061	1.56958e-05	3.1832e-05	1	0.285863	0.0438634	0.0634869	1	0.946639	0	0	1	0.943245	0	0	1	0.94591	0	0	1	0.851574	0	0	1	0.946591	0	0	1	0.939883	0	0	1	0.952304	0	0	1	0.779087	5.23195e-06	1.36985e-05	1	0.742859	1.52202e-05	3.26786e-05	1	0.948168
JADE3	0.952573	0	0	1	0.952209	0	0	1	0.730286	1.53788e-05	3.39424e-05	1	0.329212	0.0425052	0.0557341	1	0.218791	0.0720108	0.0876113	1	0.949905	0	0	1	0.0542675	0.466924	0.470567	0	0.914543	0	0	1	0.666004	1.58544e-05	3.22498e-05	1	0.794001	0	0	1	0.0791403	0.4033	0.426172	0	0.0855689	0.401214	0.437432	0	0.292187
JAK2	0.896211	0	0	1	0.47664	6.65885e-05	0.000108644	1	0.927429	0	0	1	0.771462	1.03054e-05	2.52742e-05	1	0.881596	0	0	1	0.432999	0.000103688	0.000153648	1	0.945467	0	0	1	0.860139	0	0	1	0.927059	0	0	1	0.917561	0	0	1	0.942678	0	0	1	0.935704	0	0	1	0.436345
JARID2	0.952574	0	0	1	0.870842	0	0	1	0.0875564	0.392256	0.429279	0	0.344013	0.0209123	0.0279914	1	0.509096	3.66236e-05	5.93793e-05	1	0.648678	1.8074e-05	3.35104e-05	1	0.724682	1.55373e-05	3.39424e-05	1	0.952106	0	0	1	0.952574	0	0	1	0.800036	0	0	1	0.611733	1.96594e-05	3.90669e-05	1	0.219876	0.0714234	0.0960992	1	0.148833
JDP2	0.940104	0	0	1	0.481499	6.53201e-05	0.000107252	1	0.0609562	0.427152	0.439123	0	0.901348	0	0	1	0.739507	1.52202e-05	3.05651e-05	1	0.479931	6.59543e-05	0.000102025	1	0.365378	0.0104427	0.0168255	1	0.943555	0	0	1	0.952103	0	0	1	0.950376	0	0	1	0.648686	1.8074e-05	3.69587e-05	1	0.179064	0.199789	0.258061	0	0.481089
JMJD1C	0.95112	0	0	1	0.869389	0	0	1	0.935628	0	0	1	0.659478	1.61715e-05	3.07934e-05	1	0.662427	1.58544e-05	3.05651e-05	1	0.490819	4.77217e-05	7.44152e-05	1	0.504239	4.138e-05	7.56356e-05	1	0.951944	0	0	1	0.947005	0	0	1	0.930777	0	0	1	0.841551	0	0	1	0.945107	0	0	1	0.883049
JMJD4	0.0576366	0.447522	0.487103	0	0.850399	0	0	1	0.127928	0.289891	0.347242	0	0.768117	1.22079e-05	2.90218e-05	1	0.798235	0	0	1	0.664824	1.58544e-05	3.11067e-05	1	0.0980796	0.379227	0.416265	0	0.111113	0.347841	0.427248	0	0.0550358	0.466062	0.493384	0	0.452582	7.9272e-05	0.000123613	1	0.143012	0.265422	0.324074	0	0.0694781	0.40621	0.437432	0	0.849678
JMJD6	0.646784	1.8074e-05	3.57331e-05	1	0.84123	0	0	1	0.469387	6.81739e-05	0.000119536	1	0.0567967	0.456524	0.463471	0	0.925665	0	0	1	0.872619	0	0	1	0.348075	0.0204614	0.031932	1	0.277407	0.0442325	0.0662586	1	0.335146	0.0423173	0.0639231	1	0.502699	4.16971e-05	6.8032e-05	1	0.272438	0.0445118	0.0651762	1	0.110553	0.34818	0.411454	0	0.660542
JMJD7	0.11511	0.33784	0.416336	0	0.139543	0.267708	0.308741	0	0.0901687	0.391191	0.429279	0	0.216781	0.0733232	0.0887899	1	0.92648	0	0	1	0.521471	3.21844e-05	5.1535e-05	1	0.347818	0.0204777	0.031932	1	0.0586108	0.437943	0.473369	0	0.0694714	0.406212	0.459395	0	0.813676	0	0	1	0.107868	0.349916	0.405966	0	0.316401	0.0428931	0.063243	1	0.19144
JMJD8	0.403789	0.000275549	0.000427957	1	0.634829	1.88667e-05	3.56534e-05	1	0.772287	1.01468e-05	2.6039e-05	1	0.601017	1.9818e-05	3.45145e-05	1	0.221522	0.070609	0.0861763	1	0.195531	0.184211	0.227693	0	0.866569	0	0	1	0.232417	0.0663112	0.0949929	1	0.149219	0.262197	0.340467	0	0.688643	1.56958e-05	3.13448e-05	1	0.262529	0.0455135	0.0656699	1	0.120237	0.326439	0.393667	0	0.895105
KANSL1	0.952574	0	0	1	0.254517	0.0541101	0.0705982	1	0.642052	1.8074e-05	3.70565e-05	1	0.900182	0	0	1	0.136651	0.284644	0.31839	0	0.910202	0	0	1	0.60111	1.9818e-05	3.95849e-05	1	0.952574	0	0	1	0.952574	0	0	1	0.865784	0	0	1	0.900471	0	0	1	0.784915	0	0	1	0.684522
KANSL2	0.826901	0	0	1	0.181843	0.198591	0.242375	0	0.762713	1.31591e-05	3.33279e-05	1	0.923491	0	0	1	0.10106	0.362057	0.386493	0	0.930644	0	0	1	0.936199	0	0	1	0.574899	2.1562e-05	4.04613e-05	1	0.943852	0	0	1	0.0522346	0.469242	0.470456	0	0.741894	1.52202e-05	3.37559e-05	1	0.952279	0	0	1	0.171098
KANSL3	0.528251	2.94892e-05	5.2903e-05	1	0.917027	0	0	1	0.55313	2.63183e-05	4.9748e-05	1	0.911143	0	0	1	0.423961	0.000146178	0.000216198	1	0.0895328	0.39146	0.419623	0	0.202756	0.178663	0.237096	0	0.706767	1.56958e-05	3.1832e-05	1	0.382561	0.000617687	0.000997307	1	0.160262	0.225452	0.267573	0	0.928907	0	0	1	0.859439	0	0	1	0.735779
KAT2A	0.694654	1.56958e-05	3.22498e-05	1	0.619084	1.91838e-05	3.56534e-05	1	0.362532	0.0111185	0.0175139	1	0.540413	2.72696e-05	4.43059e-05	1	0.855406	0	0	1	0.714723	1.55373e-05	3.11067e-05	1	0.0562156	0.457394	0.462768	0	0.146931	0.263428	0.340829	0	0.588836	2.04522e-05	3.85655e-05	1	0.888811	0	0	1	0.791737	0	0	1	0.254595	0.0540976	0.0751355	1	0.748281
KAT2B	0.894813	0	0	1	0.870486	0	0	1	0.206019	0.174233	0.230822	0	0.0602136	0.42804	0.43764	0	0.66813	1.58544e-05	3.05651e-05	1	0.559674	2.40987e-05	4.0601e-05	1	0.663934	1.58544e-05	3.39424e-05	1	0.375257	0.000909567	0.00145343	1	0.87442	0	0	1	0.861544	0	0	1	0.228313	0.0678094	0.092359	1	0.15516	0.24327	0.308493	0	0.860332
KAT5	0.107024	0.350529	0.424778	0	0.812425	0	0	1	0.418388	0.000172179	0.000285736	1	0.938508	0	0	1	0.685014	1.56958e-05	3.05651e-05	1	0.647296	1.8074e-05	3.35104e-05	1	0.876865	0	0	1	0.152483	0.260074	0.339235	0	0.0550118	0.466085	0.493384	0	0.250323	0.0549326	0.0707189	1	0.23263	0.0662179	0.0908632	1	0.900528	0	0	1	0.950197
KAT6A	0.948156	0	0	1	0.590463	2.04522e-05	3.72951e-05	1	0.332461	0.0423999	0.0634869	1	0.13101	0.287797	0.320909	0	0.400939	0.00031027	0.000451144	1	0.436326	9.59191e-05	0.000142956	1	0.183048	0.19802	0.254548	0	0.950642	0	0	1	0.863104	0	0	1	0.763138	1.28421e-05	3.04361e-05	1	0.251135	0.0547723	0.0771792	1	0.26218	0.0455727	0.0640461	1	0.405828
KAT6B	0.948296	0	0	1	0.484094	6.43688e-05	0.00010614	1	0.201429	0.179778	0.23615	0	0.921567	0	0	1	0.921102	0	0	1	0.912002	0	0	1	0.169847	0.211806	0.265327	0	0.938597	0	0	1	0.951848	0	0	1	0.873454	0	0	1	0.0954245	0.380622	0.422941	0	0.37124	0.00127993	0.00201205	1	0.0664019
KAT7	0.947297	0	0	1	0.939674	0	0	1	0.377306	0.000814757	0.00130462	1	0.0919301	0.390371	0.414761	0	0.712274	1.55373e-05	3.05651e-05	1	0.704736	1.56958e-05	3.11067e-05	1	0.893333	0	0	1	0.901301	0	0	1	0.86933	0	0	1	0.768645	1.18908e-05	2.87083e-05	1	0.454989	7.70524e-05	0.000130955	1	0.857213	0	0	1	0.644439
KAT8	0.73639	1.53788e-05	3.22498e-05	1	0.174166	0.209439	0.251987	0	0.116888	0.336598	0.398265	0	0.45905	7.34058e-05	0.000108155	1	0.570118	2.20376e-05	3.73723e-05	1	0.379624	0.000693788	0.00098658	1	0.133802	0.28628	0.340294	0	0.42951	0.000115579	0.000192631	1	0.862193	0	0	1	0.82272	0	0	1	0.713626	1.55373e-05	3.37559e-05	1	0.637791	1.8074e-05	3.61014e-05	1	0.591509
KAT14	0.0480409	0.497452	0.498795	0	0.0658966	0.415667	0.428337	0	0.111007	0.347926	0.404718	0	0.823921	0	0	1	0.107162	0.350399	0.377869	0	0.276282	0.0442808	0.0582643	1	0.916487	0	0	1	0.270876	0.04462	0.0663733	1	0.0676283	0.407231	0.459395	0	0.556312	2.48914e-05	4.34478e-05	1	0.91311	0	0	1	0.844799	0	0	1	0.654885
KDM1A	0.944206	0	0	1	0.94986	0	0	1	0.132431	0.28704	0.345966	0	0.811977	0	0	1	0.928066	0	0	1	0.911603	0	0	1	0.194938	0.184577	0.242864	0	0.915995	0	0	1	0.948804	0	0	1	0.946843	0	0	1	0.909891	0	0	1	0.296843	0.0434896	0.063243	1	0.233524
KDM1B	0.267143	0.0449734	0.0626877	1	0.930527	0	0	1	0.638527	1.8074e-05	3.70565e-05	1	0.545941	2.66354e-05	4.35494e-05	1	0.858528	0	0	1	0.945162	0	0	1	0.932508	0	0	1	0.157316	0.241651	0.318503	0	0.0767408	0.403924	0.459395	0	0.937672	0	0	1	0.85949	0	0	1	0.608133	1.96594e-05	3.7713e-05	1	0.106231
KDM2A	0.935027	0	0	1	0.400118	0.000326125	0.000486988	1	0.509036	3.66236e-05	6.64715e-05	1	0.809739	0	0	1	0.943108	0	0	1	0.818234	0	0	1	0.653438	1.66471e-05	3.53466e-05	1	0.900298	0	0	1	0.942739	0	0	1	0.918874	0	0	1	0.685493	1.56958e-05	3.37559e-05	1	0.196184	0.1838	0.240617	0	0.611993
KDM2B	0.938276	0	0	1	0.721708	1.55373e-05	3.1832e-05	1	0.879267	0	0	1	0.895352	0	0	1	0.173572	0.209782	0.24522	0	0.795507	0	0	1	0.951541	0	0	1	0.821233	0	0	1	0.949797	0	0	1	0.284582	0.0439335	0.0581794	1	0.939897	0	0	1	0.722802	1.55373e-05	3.26786e-05	1	0.918506
KDM3A	0.521243	3.2343e-05	5.76225e-05	1	0.661837	1.58544e-05	3.1832e-05	1	0.309627	0.0430673	0.0634869	1	0.476533	6.65885e-05	9.92424e-05	1	0.808788	0	0	1	0.892655	0	0	1	0.111453	0.34765	0.395467	0	0.665874	1.58544e-05	3.1832e-05	1	0.951396	0	0	1	0.789323	0	0	1	0.898417	0	0	1	0.746672	1.49031e-05	3.26786e-05	1	0.93463
KDM3B	0.897222	0	0	1	0.624627	1.91838e-05	3.56534e-05	1	0.667648	1.58544e-05	3.39424e-05	1	0.894148	0	0	1	0.918192	0	0	1	0.885379	0	0	1	0.940259	0	0	1	0.771599	1.01468e-05	2.27936e-05	1	0.915578	0	0	1	0.628238	1.88667e-05	3.54832e-05	1	0.903755	0	0	1	0.299642	0.043413	0.063243	1	0.89067
KDM4A	0.447089	8.29185e-05	0.00013586	1	0.897621	0	0	1	0.164535	0.222432	0.27804	0	0.925585	0	0	1	0.840549	0	0	1	0.949568	0	0	1	0.917457	0	0	1	0.822788	0	0	1	0.710832	1.56958e-05	3.22498e-05	1	0.931682	0	0	1	0.0953706	0.380653	0.422941	0	0.281227	0.044064	0.063243	1	0.184301
KDM4B	0.952311	0	0	1	0.944954	0	0	1	0.483716	6.5003e-05	0.00011528	1	0.949142	0	0	1	0.226634	0.0684582	0.0839479	1	0.94554	0	0	1	0.816475	0	0	1	0.950927	0	0	1	0.951631	0	0	1	0.929608	0	0	1	0.345631	0.0207193	0.0322288	1	0.0552917	0.465754	0.475112	0	0.355062
KDM4C	0.925804	0	0	1	0.94976	0	0	1	0.943455	0	0	1	0.806061	0	0	1	0.810125	0	0	1	0.951608	0	0	1	0.904487	0	0	1	0.204949	0.175995	0.247544	0	0.671429	1.58544e-05	3.22498e-05	1	0.949057	0	0	1	0.52475	3.13917e-05	5.77876e-05	1	0.923933	0	0	1	0.924417
KDM4D	0.0727952	0.405091	0.456352	0	0.942653	0	0	1	0.190784	0.187024	0.241171	0	0.364677	0.0106822	0.0145241	1	0.941457	0	0	1	0.844496	0	0	1	0.809685	0	0	1	0.0506539	0.47856	0.495332	0	0.278616	0.044163	0.0640835	1	0.941018	0	0	1	0.397823	0.000349589	0.000563268	1	0.0989088	0.378674	0.434629	0	0.483335
KDM4E	0.0487191	0.489476	0.498795	0	0.397583	0.000367029	0.000547015	1	0.0660731	0.415566	0.433314	0	0.834914	0	0	1	0.515577	3.29771e-05	5.39183e-05	1	0.944503	0	0	1	0.0652427	0.416046	0.427708	0	0.0492605	0.480631	0.495332	0	0.0516583	0.469998	0.493384	0	0.889835	0	0	1	0.170382	0.211502	0.269099	0	0.0706061	0.405776	0.437432	0	0.0818368
KDM5A	0.531501	2.90135e-05	5.22918e-05	1	0.544513	2.66354e-05	4.67023e-05	1	0.209355	0.0879912	0.117778	0	0.888122	0	0	1	0.939708	0	0	1	0.936052	0	0	1	0.0965843	0.380047	0.416265	0	0.329009	0.0425148	0.0654934	1	0.209468	0.0878075	0.120872	0	0.926806	0	0	1	0.755511	1.4269e-05	3.37559e-05	1	0.835546	0	0	1	0.151747
KDM5B	0.937502	0	0	1	0.429268	0.000116371	0.000179657	1	0.615294	1.95009e-05	3.86527e-05	1	0.915037	0	0	1	0.870252	0	0	1	0.735967	1.53788e-05	3.11067e-05	1	0.506055	3.82091e-05	7.06731e-05	1	0.950351	0	0	1	0.951693	0	0	1	0.909098	0	0	1	0.406776	0.000257	0.000418434	1	0.916059	0	0	1	0.185977
KDM5C	0.322002	0.0427431	0.0616822	1	0.594999	2.01351e-05	3.68905e-05	1	0.944017	0	0	1	0.886547	0	0	1	0.167235	0.220676	0.256792	0	0.933548	0	0	1	0.910398	0	0	1	0.76264	1.31591e-05	2.88905e-05	1	0.402707	0.000283318	0.000461285	1	0.9212	0	0	1	0.930603	0	0	1	0.951648	0	0	1	0.941792
KDM5D	0.112971	0.3467	0.424778	0	0.896901	0	0	1	0.0929393	0.382013	0.425985	0	0.120519	0.326145	0.357009	0	0.0488979	0.489159	0.489159	0	0.858962	0	0	1	0.07118	0.405593	0.423148	0	0.0488473	0.489262	0.49686	0	0.101618	0.361643	0.433952	0	0.524357	3.13917e-05	5.27735e-05	1	0.104673	0.359852	0.413272	0	0.0715265	0.405488	0.437432	0	0.866334
KDM6A	0.945371	0	0	1	0.929483	0	0	1	0.944448	0	0	1	0.640299	1.8074e-05	3.35104e-05	1	0.950546	0	0	1	0.752622	1.44275e-05	3.11067e-05	1	0.8536	0	0	1	0.950909	0	0	1	0.560577	2.40987e-05	4.47877e-05	1	0.864378	0	0	1	0.904093	0	0	1	0.943975	0	0	1	0.840255
KDM6B	0.785403	0	0	1	0.259982	0.0460152	0.0603414	1	0.952331	0	0	1	0.484474	6.43688e-05	9.6678e-05	1	0.143245	0.265265	0.299679	0	0.107725	0.350007	0.386045	0	0.951827	0	0	1	0.783194	1.26835e-06	2.91683e-06	1	0.596933	2.01351e-05	3.81533e-05	1	0.0807177	0.402883	0.420192	0	0.952211	0	0	1	0.951357	0	0	1	0.239751
KDM7A	0.492143	4.75632e-05	8.23705e-05	1	0.941883	0	0	1	0.87583	0	0	1	0.803944	0	0	1	0.87498	0	0	1	0.937965	0	0	1	0.0710177	0.405634	0.423148	0	0.84543	0	0	1	0.555014	2.56841e-05	4.75064e-05	1	0.58985	2.04522e-05	3.67759e-05	1	0.20927	0.0882046	0.11786	0	0.0631008	0.417454	0.440573	0	0.050738
KDM8	0.147582	0.263036	0.337505	0	0.0862516	0.400887	0.421642	0	0.353043	0.0198243	0.0309755	1	0.503297	4.15385e-05	6.37472e-05	1	0.102162	0.361353	0.386274	0	0.635918	1.8074e-05	3.35104e-05	1	0.792721	0	0	1	0.662917	1.58544e-05	3.1832e-05	1	0.309918	0.0430634	0.0639231	1	0.835376	0	0	1	0.813663	0	0	1	0.437806	9.40166e-05	0.000156023	1	0.87625
KEAP1	0.395245	0.000388116	0.000597991	1	0.670414	1.58544e-05	3.1832e-05	1	0.906527	0	0	1	0.707783	1.56958e-05	3.04137e-05	1	0.140034	0.267244	0.300165	0	0.654327	1.66471e-05	3.20137e-05	1	0.831946	0	0	1	0.255231	0.0539971	0.0794074	1	0.561845	2.40987e-05	4.47877e-05	1	0.231797	0.066533	0.0842533	1	0.943754	0	0	1	0.170636	0.211345	0.27118	0	0.117564
KMT2A	0.93931	0	0	1	0.837275	0	0	1	0.93405	0	0	1	0.0835271	0.402069	0.419043	0	0.672582	1.58544e-05	3.05651e-05	1	0.939406	0	0	1	0.698118	1.56958e-05	3.39424e-05	1	0.932286	0	0	1	0.943306	0	0	1	0.945839	0	0	1	0.901835	0	0	1	0.895204	0	0	1	0.371508
KMT2B	0.929055	0	0	1	0.501361	4.26483e-05	7.0928e-05	1	0.435668	9.71874e-05	0.00016374	1	0.142509	0.265688	0.301036	0	0.373925	0.00101738	0.00144673	1	0.776321	7.29302e-06	1.78299e-05	1	0.575392	2.1562e-05	4.19863e-05	1	0.771209	1.04639e-05	2.34379e-05	1	0.799783	0	0	1	0.937394	0	0	1	0.0696158	0.406166	0.426172	0	0.950783	0	0	1	0.928642
KMT2C	0.93171	0	0	1	0.947867	0	0	1	0.206128	0.174031	0.230822	0	0.599471	1.9818e-05	3.45145e-05	1	0.662308	1.58544e-05	3.05651e-05	1	0.948526	0	0	1	0.424199	0.000145543	0.000250658	1	0.945017	0	0	1	0.915338	0	0	1	0.297755	0.0434686	0.0581794	1	0.17133	0.210962	0.269099	0	0.13569	0.28521	0.351187	0	0.702066
KMT2D	0.855745	0	0	1	0.946721	0	0	1	0.656884	1.64886e-05	3.47246e-05	1	0.0548066	0.466328	0.469485	0	0.881126	0	0	1	0.922023	0	0	1	0.946356	0	0	1	0.864545	0	0	1	0.157414	0.241568	0.317314	0	0.868558	0	0	1	0.918714	0	0	1	0.821394	0	0	1	0.170185
KMT2E	0.952574	0	0	1	0.595815	2.01351e-05	3.68905e-05	1	0.827588	0	0	1	0.0707907	0.405713	0.419043	0	0.266078	0.0450783	0.0573524	1	0.625714	1.91838e-05	3.46561e-05	1	0.415849	0.000180423	0.000307991	1	0.952574	0	0	1	0.952084	0	0	1	0.231466	0.0666614	0.0842783	1	0.764477	1.2525e-05	3.15158e-05	1	0.6735	1.58544e-05	3.26786e-05	1	0.886451
KMT5A	0.944176	0	0	1	0.114789	0.338061	0.375121	0	0.0760381	0.404096	0.429279	0	0.301322	0.0433545	0.0559153	1	0.929157	0	0	1	0.0590067	0.429549	0.436877	0	0.369396	0.00162967	0.00263674	1	0.949117	0	0	1	0.68789	1.56958e-05	3.22498e-05	1	0.0880537	0.392028	0.417957	0	0.909527	0	0	1	0.32848	0.0425237	0.063243	1	0.306702
KMT5B	0.92638	0	0	1	0.142869	0.265484	0.308009	0	0.874995	0	0	1	0.765716	1.22079e-05	2.90218e-05	1	0.605031	1.9818e-05	3.46703e-05	1	0.417567	0.000176301	0.000257798	1	0.94998	0	0	1	0.952573	0	0	1	0.93495	0	0	1	0.886832	0	0	1	0.927551	0	0	1	0.789345	0	0	1	0.380257
KMT5C	0.667826	1.58544e-05	3.22498e-05	1	0.261601	0.0456657	0.0599846	1	0.85795	0	0	1	0.724036	1.55373e-05	3.04137e-05	1	0.17932	0.199682	0.234503	0	0.540893	2.72696e-05	4.44702e-05	1	0.414295	0.000186448	0.000316879	1	0.832536	0	0	1	0.922494	0	0	1	0.0913183	0.390668	0.417957	0	0.0754151	0.404365	0.426172	0	0.136254	0.284922	0.351187	0	0.131951
L3MBTL1	0.44652	8.38697e-05	0.000137129	1	0.888669	0	0	1	0.346454	0.020598	0.0319269	1	0.0964565	0.380136	0.406768	0	0.615273	1.95009e-05	3.46703e-05	1	0.947696	0	0	1	0.698441	1.56958e-05	3.39424e-05	1	0.0835037	0.402075	0.455667	0	0.0803658	0.402973	0.459395	0	0.947675	0	0	1	0.883468	0	0	1	0.713578	1.55373e-05	3.26786e-05	1	0.634185
L3MBTL2	0.230378	0.0670925	0.0918669	1	0.685891	1.56958e-05	3.1832e-05	1	0.72797	1.55373e-05	3.39424e-05	1	0.535848	2.80623e-05	4.52147e-05	1	0.489483	6.3259e-05	0.000100053	1	0.695633	1.56958e-05	3.11067e-05	1	0.356687	0.0120064	0.0189897	1	0.28942	0.0437413	0.0659739	1	0.0640564	0.416786	0.462137	0	0.723901	1.55373e-05	3.13448e-05	1	0.152456	0.2601	0.322524	0	0.129198	0.288875	0.35312	0	0.922799
L3MBTL3	0.818766	0	0	1	0.800778	0	0	1	0.250282	0.0549507	0.07715	1	0.738072	1.53788e-05	3.04137e-05	1	0.159625	0.232669	0.268731	0	0.950521	0	0	1	0.214454	0.0824654	0.111732	0	0.372286	0.00114057	0.00181507	1	0.827281	0	0	1	0.949289	0	0	1	0.239512	0.0571275	0.0790604	1	0.090094	0.391224	0.437432	0	0.179231
L3MBTL4	0.483186	6.5003e-05	0.000111208	1	0.952107	0	0	1	0.280692	0.0440828	0.0634869	1	0.314589	0.0429321	0.0557341	1	0.90473	0	0	1	0.899627	0	0	1	0.904356	0	0	1	0.115868	0.337378	0.420366	0	0.245815	0.0557591	0.0787128	1	0.932586	0	0	1	0.275677	0.0443118	0.0651762	1	0.764252	1.2525e-05	3.02394e-05	1	0.119879
LAS1L	0.324702	0.0426645	0.0616822	1	0.104995	0.359668	0.39473	0	0.109535	0.348798	0.404718	0	0.884256	0	0	1	0.920039	0	0	1	0.429051	0.000116847	0.000172488	1	0.477073	6.64299e-05	0.000119174	1	0.10506	0.359621	0.435754	0	0.808335	0	0	1	0.158443	0.240589	0.285101	0	0.71656	1.55373e-05	3.37559e-05	1	0.134195	0.286081	0.351187	0	0.0962438
LBR	0.919861	0	0	1	0.917821	0	0	1	0.128563	0.289327	0.347242	0	0.471447	6.75397e-05	0.000100274	1	0.584819	2.06107e-05	3.54175e-05	1	0.90476	0	0	1	0.928571	0	0	1	0.872879	0	0	1	0.933741	0	0	1	0.426163	0.000140153	0.000211732	1	0.445993	8.43454e-05	0.000141448	1	0.745498	1.52202e-05	3.26786e-05	1	0.792557
LRWD1	0.0815626	0.402658	0.456352	0	0.538597	2.74281e-05	4.74482e-05	1	0.0869462	0.392599	0.429279	0	0.931044	0	0	1	0.919012	0	0	1	0.138021	0.28367	0.321881	0	0.109973	0.348545	0.395467	0	0.914107	0	0	1	0.472688	6.73812e-05	0.000117086	1	0.183587	0.197781	0.239011	0	0.176379	0.201263	0.257816	0	0.0642774	0.416648	0.440573	0	0.814335
MAGI1	0.933541	0	0	1	0.571594	2.18791e-05	3.94332e-05	1	0.932521	0	0	1	0.701689	1.56958e-05	3.04137e-05	1	0.858732	0	0	1	0.363121	0.0110242	0.0155908	1	0.926563	0	0	1	0.888028	0	0	1	0.814829	0	0	1	0.254367	0.0541442	0.0701701	1	0.895533	0	0	1	0.422737	0.000161873	0.000266352	1	0.829227
MAP3K7	0.475405	6.69055e-05	0.000113461	1	0.119784	0.326986	0.367982	0	0.945257	0	0	1	0.0543889	0.466763	0.469485	0	0.614439	1.95009e-05	3.46703e-05	1	0.289557	0.043738	0.0582643	1	0.946627	0	0	1	0.219832	0.0714397	0.101963	0	0.368339	0.00196135	0.00313411	1	0.75124	1.44275e-05	3.13448e-05	1	0.946208	0	0	1	0.881408	0	0	1	0.194781
MAPKAPK3	0.880747	0	0	1	0.177374	0.200646	0.242591	0	0.17131	0.210969	0.265424	0	0.0750078	0.404466	0.419043	0	0.0618399	0.418539	0.4268	0	0.0670069	0.414861	0.427269	0	0.0682395	0.406812	0.423148	0	0.923303	0	0	1	0.391923	0.00043552	0.000706126	1	0.104089	0.360196	0.397305	0	0.0742287	0.404658	0.426172	0	0.0592766	0.429158	0.447499	0	0.61843
MASTL	0.0757123	0.404211	0.456352	0	0.394619	0.000404446	0.000601622	1	0.0963611	0.380186	0.425977	0	0.845016	0	0	1	0.60929	1.96594e-05	3.46703e-05	1	0.615591	1.95009e-05	3.49067e-05	1	0.15235	0.260221	0.317592	0	0.0961543	0.380278	0.452996	0	0.348654	0.0204155	0.0315001	1	0.815537	0	0	1	0.474623	6.70641e-05	0.000117086	1	0.329775	0.0424926	0.063243	1	0.654836
MAX	0.948999	0	0	1	0.59012	2.04522e-05	3.72951e-05	1	0.886796	0	0	1	0.873483	0	0	1	0.0759901	0.404103	0.417276	0	0.939706	0	0	1	0.763659	1.2525e-05	3.11117e-05	1	0.466045	6.94422e-05	0.000119066	1	0.951	0	0	1	0.938476	0	0	1	0.928901	0	0	1	0.738823	1.53788e-05	3.26786e-05	1	0.232255
MAZ	0.123942	0.308364	0.384834	0	0.642287	1.8074e-05	3.50184e-05	1	0.492012	4.75632e-05	8.53275e-05	1	0.167546	0.220453	0.258039	0	0.74436	1.52202e-05	3.05651e-05	1	0.652733	1.71227e-05	3.28468e-05	1	0.663198	1.58544e-05	3.39424e-05	1	0.0558713	0.457921	0.492217	0	0.95229	0	0	1	0.180475	0.199166	0.239307	0	0.0959314	0.380369	0.422941	0	0.89044	0	0	1	0.13074
MBD1	0.0672652	0.407562	0.456445	0	0.14038	0.26702	0.308505	0	0.530657	2.93306e-05	5.4122e-05	1	0.547531	2.66354e-05	4.35494e-05	1	0.177724	0.20045	0.235021	0	0.851349	0	0	1	0.583025	2.07693e-05	4.06469e-05	1	0.769138	1.17323e-05	2.61279e-05	1	0.820213	0	0	1	0.0999335	0.370026	0.406766	0	0.452024	7.9272e-05	0.000134139	1	0.244784	0.0559766	0.0767821	1	0.0506617
MBD2	0.471239	6.75397e-05	0.000114038	1	0.115476	0.337605	0.375121	0	0.196239	0.183751	0.23934	0	0.0948639	0.380938	0.406768	0	0.686857	1.56958e-05	3.05651e-05	1	0.359529	0.0115911	0.0163627	1	0.177187	0.200771	0.256761	0	0.935721	0	0	1	0.705861	1.56958e-05	3.22498e-05	1	0.760015	1.34762e-05	3.13448e-05	1	0.0974421	0.379621	0.422941	0	0.215782	0.0741477	0.0987362	1	0.362152
MBD3	0.386537	0.00051828	0.000793808	1	0.360872	0.0113863	0.0164942	1	0.0941379	0.381288	0.425977	0	0.121231	0.325226	0.356506	0	0.0869607	0.392594	0.412836	0	0.211431	0.0853707	0.106713	0	0.275516	0.044321	0.0638838	1	0.185694	0.196849	0.269061	0	0.147329	0.26318	0.340757	0	0.85284	0	0	1	0.571994	2.18791e-05	4.1971e-05	1	0.468077	6.83324e-05	0.000115376	1	0.34416
MBD4	0.129618	0.288618	0.362911	0	0.885943	0	0	1	0.949571	0	0	1	0.949137	0	0	1	0.0949034	0.380924	0.402811	0	0.499245	4.43923e-05	6.95031e-05	1	0.926192	0	0	1	0.0845053	0.401673	0.455667	0	0.81235	0	0	1	0.900549	0	0	1	0.894005	0	0	1	0.902194	0	0	1	0.287012
MBD5	0.900858	0	0	1	0.527742	2.94892e-05	5.02288e-05	1	0.805486	0	0	1	0.91701	0	0	1	0.927018	0	0	1	0.248281	0.0553849	0.0711583	1	0.944597	0	0	1	0.0668268	0.415038	0.458176	0	0.34162	0.0211418	0.0323142	1	0.926547	0	0	1	0.936451	0	0	1	0.930438	0	0	1	0.098452
MBD6	0.445566	8.45039e-05	0.000137875	1	0.643876	1.8074e-05	3.50184e-05	1	0.163077	0.22339	0.278596	0	0.878906	0	0	1	0.671563	1.58544e-05	3.05651e-05	1	0.924171	0	0	1	0.559173	2.42572e-05	4.6533e-05	1	0.810461	0	0	1	0.0607223	0.427466	0.468765	0	0.787654	0	0	1	0.824145	0	0	1	0.0574058	0.447847	0.463272	0	0.0694239
MBIP	0.505714	3.90018e-05	6.85406e-05	1	0.368304	0.00196991	0.00288053	1	0.880703	0	0	1	0.341693	0.0211387	0.028197	1	0.29687	0.0434892	0.0567829	1	0.781805	3.48797e-06	8.60883e-06	1	0.662318	1.58544e-05	3.39424e-05	1	0.0666921	0.415142	0.458176	0	0.0918042	0.39042	0.459395	0	0.482231	6.53201e-05	0.000104163	1	0.647312	1.8074e-05	3.69587e-05	1	0.746845	1.49031e-05	3.26786e-05	1	0.946798
MBTD1	0.813758	0	0	1	0.115831	0.337408	0.375121	0	0.882807	0	0	1	0.181499	0.19874	0.23515	0	0.350879	0.0201644	0.027956	1	0.881064	0	0	1	0.92124	0	0	1	0.141858	0.266083	0.341348	0	0.367105	0.00963075	0.0153577	1	0.804083	0	0	1	0.94459	0	0	1	0.949381	0	0	1	0.933291
MCRS1	0.117496	0.336139	0.416336	0	0.698258	1.56958e-05	3.1832e-05	1	0.28689	0.043825	0.0634869	1	0.691874	1.56958e-05	3.04137e-05	1	0.422324	0.000162825	0.000239448	1	0.874066	0	0	1	0.0826218	0.402346	0.423148	0	0.0720647	0.405319	0.455667	0	0.502878	4.16971e-05	7.48037e-05	1	0.776714	7.13448e-06	1.73875e-05	1	0.183179	0.197955	0.257408	0	0.8675	0	0	1	0.933228
MDC1	0.138683	0.275296	0.350336	0	0.950947	0	0	1	0.948952	0	0	1	0.666897	1.58544e-05	3.04137e-05	1	0.944998	0	0	1	0.347718	0.0204837	0.0285007	1	0.709824	1.56958e-05	3.39424e-05	1	0.049397	0.48039	0.495332	0	0.0556196	0.465276	0.493384	0	0.18584	0.196744	0.238618	0	0.916729	0	0	1	0.886615	0	0	1	0.916199
MEAF6	0.536349	2.77452e-05	5.04754e-05	1	0.408519	0.000248755	0.000373615	1	0.831408	0	0	1	0.936686	0	0	1	0.59993	1.9818e-05	3.46703e-05	1	0.141589	0.266275	0.304371	0	0.899545	0	0	1	0.0550079	0.466089	0.495332	0	0.537235	2.74281e-05	5.03715e-05	1	0.108469	0.349512	0.390321	0	0.750072	1.44275e-05	3.37559e-05	1	0.945639	0	0	1	0.929001
MECP2	0.936746	0	0	1	0.0599306	0.428355	0.438541	0	0.938389	0	0	1	0.858355	0	0	1	0.823098	0	0	1	0.676499	1.56958e-05	3.11067e-05	1	0.929078	0	0	1	0.945049	0	0	1	0.931789	0	0	1	0.944057	0	0	1	0.857929	0	0	1	0.551113	2.63183e-05	4.78795e-05	1	0.840814
MED1	0.467095	6.92837e-05	0.000116475	1	0.274488	0.0443665	0.058972	1	0.949977	0	0	1	0.744064	1.52202e-05	3.04137e-05	1	0.327445	0.0425499	0.0567829	1	0.111437	0.34766	0.385357	0	0.94802	0	0	1	0.826336	0	0	1	0.0954243	0.380622	0.452426	0	0.276191	0.0442837	0.0581794	1	0.734945	1.53788e-05	3.37559e-05	1	0.911229	0	0	1	0.633478
MEN1	0.0776208	0.403711	0.456352	0	0.228792	0.0676187	0.086476	1	0.925009	0	0	1	0.740162	1.52202e-05	3.04137e-05	1	0.747889	1.49031e-05	3.05651e-05	1	0.214913	0.0820302	0.10287	0	0.946936	0	0	1	0.360575	0.0114236	0.0180311	1	0.182329	0.198382	0.266747	0	0.626945	1.91838e-05	3.54832e-05	1	0.90219	0	0	1	0.934221	0	0	1	0.727715
MGA	0.609552	1.96594e-05	3.81856e-05	1	0.75357	1.44275e-05	3.1832e-05	1	0.941298	0	0	1	0.944006	0	0	1	0.846043	0	0	1	0.939043	0	0	1	0.937099	0	0	1	0.813332	0	0	1	0.818124	0	0	1	0.783551	1.26835e-06	3.15055e-06	1	0.909353	0	0	1	0.946511	0	0	1	0.0824487
MGAM	0.0518882	0.469658	0.498795	0	0.91121	0	0	1	0.139199	0.274769	0.335348	0	0.106813	0.350673	0.3801	0	0.435475	9.71874e-05	0.000146253	1	0.707438	1.56958e-05	3.11067e-05	1	0.213542	0.0832811	0.11264	0	0.152377	0.260198	0.339235	0	0.0485821	0.489761	0.498796	0	0.906248	0	0	1	0.647796	1.8074e-05	3.69587e-05	1	0.507046	3.80505e-05	6.59511e-05	1	0.634315
MLLT1	0.944408	0	0	1	0.626807	1.91838e-05	3.56534e-05	1	0.0700247	0.405979	0.429279	0	0.931895	0	0	1	0.93266	0	0	1	0.927058	0	0	1	0.733283	1.53788e-05	3.39424e-05	1	0.941674	0	0	1	0.927582	0	0	1	0.394817	0.000403177	0.000591785	1	0.444523	8.60894e-05	0.000143791	1	0.188976	0.188111	0.244198	0	0.93619
MLLT6	0.821792	0	0	1	0.672698	1.58544e-05	3.1832e-05	1	0.949454	0	0	1	0.123018	0.309348	0.339738	0	0.869305	0	0	1	0.895683	0	0	1	0.952082	0	0	1	0.642387	1.8074e-05	3.51944e-05	1	0.643326	1.8074e-05	3.60086e-05	1	0.951283	0	0	1	0.93841	0	0	1	0.904707	0	0	1	0.2309
MLLT10	0.832068	0	0	1	0.411018	0.000225925	0.000341976	1	0.56351	2.3623e-05	4.48722e-05	1	0.0548594	0.466269	0.469485	0	0.850057	0	0	1	0.920143	0	0	1	0.861596	0	0	1	0.934806	0	0	1	0.864637	0	0	1	0.912841	0	0	1	0.814848	0	0	1	0.768167	1.22079e-05	2.9566e-05	1	0.0928007
MORC1	0.0493681	0.480439	0.498795	0	0.916023	0	0	1	0.95118	0	0	1	0.708799	1.56958e-05	3.04137e-05	1	0.2125	0.0842938	0.102075	0	0.881121	0	0	1	0.949916	0	0	1	0.0479612	0.497669	0.498741	0	0.0491738	0.488524	0.498796	0	0.223453	0.0697243	0.0867357	1	0.951872	0	0	1	0.938466	0	0	1	0.940509
MORC2	0.618166	1.91838e-05	3.74495e-05	1	0.511593	3.55138e-05	5.97033e-05	1	0.399368	0.000334528	0.000542383	1	0.816264	0	0	1	0.799589	0	0	1	0.220089	0.0713386	0.0898982	1	0.935712	0	0	1	0.502247	4.24898e-05	7.48399e-05	1	0.227436	0.068175	0.0948575	1	0.125754	0.306426	0.348211	0	0.184506	0.197394	0.257408	0	0.934615	0	0	1	0.0633582
MORC3	0.917608	0	0	1	0.333947	0.042351	0.0586869	1	0.666321	1.58544e-05	3.39424e-05	1	0.553435	2.60012e-05	4.28743e-05	1	0.169079	0.212242	0.247349	0	0.136384	0.284821	0.322242	0	0.659716	1.61715e-05	3.4431e-05	1	0.818037	0	0	1	0.253471	0.0543306	0.0774012	1	0.142358	0.265801	0.307405	0	0.639618	1.8074e-05	3.69587e-05	1	0.193904	0.185145	0.241968	0	0.0702921
MORC4	0.0669408	0.414908	0.46216	0	0.506051	3.82091e-05	6.38191e-05	1	0.790888	0	0	1	0.52834	2.94892e-05	4.70249e-05	1	0.322491	0.0427258	0.0567829	1	0.51645	3.29771e-05	5.23715e-05	1	0.894383	0	0	1	0.0853371	0.401324	0.455667	0	0.116899	0.336589	0.417138	0	0.533113	2.85379e-05	4.85019e-05	1	0.210126	0.0868981	0.116314	0	0.0898547	0.391328	0.437432	0	0.922323
MORF4L1	0.943757	0	0	1	0.0554432	0.465538	0.470458	0	0.85814	0	0	1	0.832442	0	0	1	0.436271	9.59191e-05	0.000144625	1	0.103995	0.360275	0.396317	0	0.0787241	0.403415	0.423148	0	0.941752	0	0	1	0.9468	0	0	1	0.107097	0.35047	0.390321	0	0.606161	1.9818e-05	3.90813e-05	1	0.840718	0	0	1	0.187642
MORF4L2	0.0585298	0.438115	0.480253	0	0.904636	0	0	1	0.687137	1.56958e-05	3.39424e-05	1	0.844086	0	0	1	0.311496	0.0430274	0.0567829	1	0.803115	0	0	1	0.102372	0.361239	0.403497	0	0.914263	0	0	1	0.223784	0.0695829	0.0962121	1	0.896382	0	0	1	0.377394	0.000808891	0.00129256	1	0.505948	3.82091e-05	6.59511e-05	1	0.525057
MOV10	0.563216	2.3623e-05	4.40093e-05	1	0.896299	0	0	1	0.0989703	0.378639	0.425977	0	0.316025	0.0429072	0.0557341	1	0.913929	0	0	1	0.5564	2.48914e-05	4.14857e-05	1	0.161834	0.224273	0.278375	0	0.622131	1.91838e-05	3.69837e-05	1	0.912504	0	0	1	0.624191	1.91838e-05	3.54832e-05	1	0.0679217	0.407027	0.426172	0	0.220614	0.0710483	0.0957607	1	0.802014
MPHOSPH8	0.345045	0.0207842	0.0306656	1	0.616504	1.91838e-05	3.56534e-05	1	0.937694	0	0	1	0.170422	0.211465	0.248311	0	0.903609	0	0	1	0.283732	0.0439538	0.0582643	1	0.921628	0	0	1	0.0980494	0.379252	0.452996	0	0.864825	0	0	1	0.549278	2.64768e-05	4.58026e-05	1	0.913625	0	0	1	0.849022	0	0	1	0.40814
MPP7	0.156568	0.24224	0.313939	0	0.117022	0.336476	0.375121	0	0.864137	0	0	1	0.876025	0	0	1	0.830706	0	0	1	0.315478	0.0429155	0.0582643	1	0.161514	0.224496	0.278375	0	0.239846	0.0570715	0.0822134	1	0.082351	0.402413	0.459395	0	0.262377	0.045536	0.0593116	1	0.250165	0.0549878	0.0773422	1	0.774166	8.71992e-06	2.13184e-05	1	0.694851
MRGBP	0.671797	1.58544e-05	3.22498e-05	1	0.947216	0	0	1	0.0948908	0.380931	0.425977	0	0.926077	0	0	1	0.711479	1.56958e-05	3.05651e-05	1	0.724134	1.55373e-05	3.11067e-05	1	0.060457	0.427802	0.435793	0	0.917621	0	0	1	0.108136	0.349747	0.428193	0	0.617613	1.91838e-05	3.54832e-05	1	0.183334	0.197885	0.257408	0	0.642642	1.8074e-05	3.61014e-05	1	0.850124
MSH6	0.930912	0	0	1	0.642435	1.8074e-05	3.50184e-05	1	0.946205	0	0	1	0.329796	0.0424915	0.0557341	1	0.93656	0	0	1	0.805648	0	0	1	0.669574	1.58544e-05	3.39424e-05	1	0.67066	1.58544e-05	3.1832e-05	1	0.894903	0	0	1	0.837349	0	0	1	0.698354	1.56958e-05	3.37559e-05	1	0.913953	0	0	1	0.9348
MSL1	0.723899	1.55373e-05	3.22498e-05	1	0.194718	0.184685	0.229009	0	0.917164	0	0	1	0.882811	0	0	1	0.110891	0.348004	0.377869	0	0.0625751	0.417897	0.427269	0	0.76902	1.17323e-05	2.93306e-05	1	0.947659	0	0	1	0.941004	0	0	1	0.393484	0.000413641	0.000605996	1	0.924916	0	0	1	0.911483	0	0	1	0.305199
MSL2	0.948681	0	0	1	0.927648	0	0	1	0.108648	0.349401	0.404718	0	0.82492	0	0	1	0.071835	0.405389	0.417276	0	0.942375	0	0	1	0.15957	0.232733	0.287669	0	0.952314	0	0	1	0.952044	0	0	1	0.90744	0	0	1	0.133499	0.286459	0.345406	0	0.116367	0.337004	0.404301	0	0.343742
MSL3	0.0644549	0.416544	0.46216	0	0.0570846	0.448291	0.456538	0	0.940947	0	0	1	0.926448	0	0	1	0.945683	0	0	1	0.0565685	0.456851	0.462823	0	0.80627	0	0	1	0.11325	0.346467	0.427248	0	0.554232	2.60012e-05	4.79784e-05	1	0.403673	0.000275708	0.000407774	1	0.253998	0.0542304	0.0766945	1	0.945554	0	0	1	0.944069
MST1	0.57185	2.18791e-05	4.09572e-05	1	0.377438	0.000799379	0.00117779	1	0.929269	0	0	1	0.89661	0	0	1	0.526413	2.99648e-05	4.941e-05	1	0.603968	1.9818e-05	3.49067e-05	1	0.941906	0	0	1	0.608691	1.96594e-05	3.7713e-05	1	0.111234	0.347775	0.427587	0	0.879776	0	0	1	0.946562	0	0	1	0.940112	0	0	1	0.0802067
MTA1	0.906864	0	0	1	0.442512	8.73577e-05	0.000139019	1	0.397317	0.000368456	0.000596145	1	0.21484	0.0820991	0.0992618	1	0.432014	0.000105115	0.000156963	1	0.874172	0	0	1	0.605882	1.9818e-05	3.95849e-05	1	0.944126	0	0	1	0.842633	0	0	1	0.336375	0.0422608	0.0581794	1	0.159374	0.232918	0.290678	0	0.210577	0.0863112	0.114736	0	0.910692
MTA2	0.807238	0	0	1	0.250925	0.0548091	0.0711509	1	0.905762	0	0	1	0.613487	1.95009e-05	3.45145e-05	1	0.706174	1.56958e-05	3.05651e-05	1	0.286087	0.0438577	0.0582643	1	0.942125	0	0	1	0.929061	0	0	1	0.945717	0	0	1	0.393201	0.000416178	0.000608562	1	0.945106	0	0	1	0.940536	0	0	1	0.935322
MTA3	0.934403	0	0	1	0.447635	8.24428e-05	0.000132813	1	0.796565	0	0	1	0.538243	2.74281e-05	4.43774e-05	1	0.450742	8.08574e-05	0.000123355	1	0.438435	9.33824e-05	0.000139713	1	0.260236	0.0459625	0.0651206	1	0.584755	2.06107e-05	3.89593e-05	1	0.816436	0	0	1	0.190094	0.187416	0.228377	0	0.885641	0	0	1	0.872857	0	0	1	0.919986
MTF2	0.842973	0	0	1	0.728525	1.55373e-05	3.1832e-05	1	0.885844	0	0	1	0.636573	1.8074e-05	3.35104e-05	1	0.711134	1.56958e-05	3.05651e-05	1	0.941434	0	0	1	0.359873	0.0115464	0.0183174	1	0.919937	0	0	1	0.938205	0	0	1	0.90971	0	0	1	0.207863	0.0915422	0.122109	0	0.565058	2.3306e-05	4.29029e-05	1	0.356969
MYBBP1A	0.578838	2.09278e-05	3.95586e-05	1	0.950128	0	0	1	0.110837	0.348039	0.404718	0	0.232227	0.0664003	0.0824683	1	0.531667	2.90135e-05	4.79435e-05	1	0.853118	0	0	1	0.202321	0.179025	0.237167	0	0.945042	0	0	1	0.427798	0.000135238	0.00022637	1	0.0856983	0.401151	0.420192	0	0.0563788	0.457129	0.463711	0	0.0888948	0.39169	0.437432	0	0.716047
MYO1C	0.951202	0	0	1	0.0996339	0.378073	0.411526	0	0.204662	0.176401	0.232897	0	0.56197	2.40987e-05	3.98219e-05	1	0.897178	0	0	1	0.0715805	0.405475	0.42025	0	0.707789	1.56958e-05	3.39424e-05	1	0.945819	0	0	1	0.950373	0	0	1	0.071312	0.405556	0.420192	0	0.0961988	0.380245	0.422941	0	0.725171	1.55373e-05	3.26786e-05	1	0.892272
MYO1E	0.947382	0	0	1	0.598847	1.9818e-05	3.64821e-05	1	0.86612	0	0	1	0.0910782	0.390813	0.414761	0	0.181538	0.198728	0.234421	0	0.191141	0.186764	0.22975	0	0.176095	0.201442	0.256772	0	0.952571	0	0	1	0.930121	0	0	1	0.157718	0.241287	0.285104	0	0.757298	1.39519e-05	3.37559e-05	1	0.221276	0.0706984	0.0954551	1	0.448631
MYSM1	0.929748	0	0	1	0.295374	0.0435257	0.0586869	1	0.105546	0.359295	0.411914	0	0.939713	0	0	1	0.708535	1.56958e-05	3.05651e-05	1	0.094085	0.381323	0.413245	0	0.907999	0	0	1	0.152762	0.252294	0.330284	0	0.416964	0.000178203	0.000293222	1	0.0784817	0.403482	0.420192	0	0.690653	1.56958e-05	3.37559e-05	1	0.0746912	0.404548	0.437432	0	0.0967985
NAA60	0.909183	0	0	1	0.432935	0.000103688	0.000162012	1	0.927647	0	0	1	0.105276	0.359487	0.388249	0	0.105294	0.359466	0.385853	0	0.477086	6.64299e-05	0.000102556	1	0.93616	0	0	1	0.26694	0.0449891	0.0665392	1	0.944267	0	0	1	0.251199	0.0547631	0.0707189	1	0.453745	7.83207e-05	0.00013282	1	0.869729	0	0	1	0.946061
NASP	0.937871	0	0	1	0.678236	1.56958e-05	3.1832e-05	1	0.527983	2.94892e-05	5.42853e-05	1	0.745714	1.52202e-05	3.04137e-05	1	0.937017	0	0	1	0.884355	0	0	1	0.734212	1.53788e-05	3.39424e-05	1	0.780519	3.9636e-06	9.03467e-06	1	0.876132	0	0	1	0.0668841	0.414963	0.427784	0	0.620864	1.91838e-05	3.85167e-05	1	0.703725	1.56958e-05	3.26786e-05	1	0.542344
NAT10	0.531426	2.90135e-05	5.22918e-05	1	0.929852	0	0	1	0.941933	0	0	1	0.892199	0	0	1	0.120555	0.32609	0.359999	0	0.905136	0	0	1	0.949242	0	0	1	0.103749	0.36041	0.435754	0	0.433091	0.000103371	0.000173779	1	0.894779	0	0	1	0.951254	0	0	1	0.951224	0	0	1	0.838367
NBN	0.765075	1.23664e-05	2.75402e-05	1	0.832516	0	0	1	0.945807	0	0	1	0.940941	0	0	1	0.188045	0.195644	0.232552	0	0.813113	0	0	1	0.946369	0	0	1	0.0501565	0.479224	0.495332	0	0.348472	0.0204289	0.0315001	1	0.858419	0	0	1	0.92921	0	0	1	0.938794	0	0	1	0.896094
NCL	0.845137	0	0	1	0.182856	0.198142	0.242375	0	0.898231	0	0	1	0.769428	1.17323e-05	2.85031e-05	1	0.944714	0	0	1	0.0546418	0.466493	0.471383	0	0.770086	1.12566e-05	2.82326e-05	1	0.837294	0	0	1	0.941931	0	0	1	0.373288	0.00107223	0.00154457	1	0.943713	0	0	1	0.952091	0	0	1	0.742634
NCOA1	0.875346	0	0	1	0.944429	0	0	1	0.544152	2.66354e-05	4.99816e-05	1	0.815962	0	0	1	0.89846	0	0	1	0.94196	0	0	1	0.121551	0.318181	0.369701	0	0.938144	0	0	1	0.123638	0.308673	0.385043	0	0.878976	0	0	1	0.627883	1.91838e-05	3.85167e-05	1	0.846604	0	0	1	0.902494
NCOA2	0.903083	0	0	1	0.936001	0	0	1	0.250501	0.0549106	0.07715	1	0.847222	0	0	1	0.674333	1.58544e-05	3.05651e-05	1	0.747292	1.49031e-05	3.11067e-05	1	0.0717865	0.405414	0.423148	0	0.927087	0	0	1	0.926189	0	0	1	0.945617	0	0	1	0.180627	0.199109	0.257459	0	0.523273	3.17088e-05	5.57241e-05	1	0.810385
NCOA3	0.921016	0	0	1	0.940372	0	0	1	0.890956	0	0	1	0.837014	0	0	1	0.688038	1.56958e-05	3.05651e-05	1	0.940257	0	0	1	0.871063	0	0	1	0.94113	0	0	1	0.908299	0	0	1	0.844393	0	0	1	0.757691	1.36348e-05	3.37559e-05	1	0.9207	0	0	1	0.0748551
NCOA6	0.684778	1.56958e-05	3.22498e-05	1	0.842602	0	0	1	0.0719522	0.405352	0.429279	0	0.906272	0	0	1	0.801497	0	0	1	0.938678	0	0	1	0.0783241	0.403525	0.423148	0	0.808957	0	0	1	0.887879	0	0	1	0.23837	0.0573742	0.0731332	1	0.810997	0	0	1	0.422283	0.000162825	0.00026735	1	0.889247
NCOR1	0.594884	2.01351e-05	3.86255e-05	1	0.565093	2.3306e-05	4.15221e-05	1	0.945003	0	0	1	0.948028	0	0	1	0.751943	1.44275e-05	3.05651e-05	1	0.0629996	0.417529	0.427269	0	0.762504	1.31591e-05	3.24788e-05	1	0.444188	8.64064e-05	0.000145576	1	0.541555	2.7111e-05	4.99074e-05	1	0.0558948	0.457874	0.463254	0	0.94405	0	0	1	0.943929	0	0	1	0.172567
NCOR2	0.951863	0	0	1	0.118788	0.335045	0.375121	0	0.364176	0.0107704	0.0170001	1	0.236375	0.0578695	0.0721043	1	0.890787	0	0	1	0.0650975	0.416143	0.427269	0	0.334713	0.0423287	0.0635677	1	0.952574	0	0	1	0.952574	0	0	1	0.610608	1.96594e-05	3.61044e-05	1	0.719085	1.55373e-05	3.37559e-05	1	0.840361	0	0	1	0.730521
NEK6	0.951536	0	0	1	0.942095	0	0	1	0.321552	0.0427622	0.0634869	1	0.867108	0	0	1	0.647475	1.8074e-05	3.37527e-05	1	0.716666	1.55373e-05	3.11067e-05	1	0.0847236	0.401601	0.423148	0	0.951189	0	0	1	0.952574	0	0	1	0.107989	0.34985	0.390321	0	0.269474	0.044718	0.0651762	1	0.407541	0.000253829	0.000412405	1	0.148124
NEK8	0.359992	0.0115124	0.0173244	1	0.799598	0	0	1	0.205428	0.1752	0.231707	0	0.949961	0	0	1	0.92702	0	0	1	0.803928	0	0	1	0.156299	0.242437	0.29871	0	0.421526	0.000165837	0.000275802	1	0.181748	0.19862	0.266747	0	0.54614	2.66354e-05	4.59742e-05	1	0.0623645	0.418065	0.431694	0	0.784487	1.26835e-06	3.16068e-06	1	0.268368
NEK9	0.464221	6.97593e-05	0.000116768	1	0.805226	0	0	1	0.713133	1.55373e-05	3.39424e-05	1	0.589237	2.04522e-05	3.48361e-05	1	0.934507	0	0	1	0.943606	0	0	1	0.302247	0.0433366	0.0635677	1	0.132631	0.286931	0.363947	0	0.470303	6.78568e-05	0.000117649	1	0.810071	0	0	1	0.211612	0.0851964	0.114234	0	0.355046	0.0122872	0.0190451	1	0.34238
NFRKB	0.351424	0.0201175	0.0299252	1	0.948022	0	0	1	0.481789	6.53201e-05	0.000115578	1	0.945149	0	0	1	0.946616	0	0	1	0.859547	0	0	1	0.346092	0.0206515	0.0321383	1	0.0542829	0.466902	0.495332	0	0.0647757	0.416368	0.462137	0	0.78447	1.26835e-06	3.15055e-06	1	0.483187	6.5003e-05	0.000115017	1	0.0794455	0.403225	0.437432	0	0.061062
NFYB	0.858935	0	0	1	0.743583	1.52202e-05	3.1832e-05	1	0.243595	0.0562162	0.0782938	1	0.949054	0	0	1	0.712004	1.55373e-05	3.05651e-05	1	0.707059	1.56958e-05	3.11067e-05	1	0.0961758	0.380269	0.416265	0	0.748009	1.49031e-05	3.1832e-05	1	0.341294	0.0211815	0.0323142	1	0.952097	0	0	1	0.108634	0.34941	0.405966	0	0.857312	0	0	1	0.486406
NIPBL	0.935704	0	0	1	0.856218	0	0	1	0.0627359	0.417765	0.433314	0	0.0572266	0.448074	0.456317	0	0.128927	0.289078	0.321428	0	0.894166	0	0	1	0.0894683	0.391497	0.423148	0	0.950429	0	0	1	0.761522	1.33177e-05	3.11819e-05	1	0.0776896	0.403696	0.420192	0	0.224356	0.0693191	0.0940845	1	0.109716	0.348672	0.411454	0	0.360643
NMI	0.594649	2.01351e-05	3.86255e-05	1	0.303249	0.0433052	0.0586869	1	0.11745	0.33618	0.398265	0	0.171432	0.210904	0.248029	0	0.726403	1.55373e-05	3.05651e-05	1	0.744246	1.52202e-05	3.11067e-05	1	0.942628	0	0	1	0.863447	0	0	1	0.231519	0.0666146	0.0930034	1	0.216815	0.073296	0.090309	1	0.147592	0.263024	0.323204	0	0.940656	0	0	1	0.788033
NOC2L	0.0516393	0.470024	0.498795	0	0.289584	0.043737	0.0586869	1	0.0565393	0.45689	0.466521	0	0.825759	0	0	1	0.25439	0.0541378	0.0677816	1	0.355669	0.0121805	0.0170703	1	0.0617696	0.418597	0.427708	0	0.138931	0.275058	0.350608	0	0.450488	8.11745e-05	0.000138264	1	0.918876	0	0	1	0.0877673	0.392158	0.426172	0	0.150491	0.261495	0.329423	0	0.313537
NPAS2	0.921865	0	0	1	0.94956	0	0	1	0.683175	1.56958e-05	3.39424e-05	1	0.763902	1.2525e-05	2.96846e-05	1	0.350213	0.0202534	0.0280292	1	0.949985	0	0	1	0.928562	0	0	1	0.276168	0.0442864	0.0662586	1	0.792736	0	0	1	0.942357	0	0	1	0.915156	0	0	1	0.309774	0.0430654	0.063243	1	0.0980669
NSD1	0.891256	0	0	1	0.53801	2.74281e-05	4.74482e-05	1	0.942981	0	0	1	0.167158	0.220748	0.258039	0	0.265559	0.0451278	0.0573524	1	0.871912	0	0	1	0.946714	0	0	1	0.921106	0	0	1	0.94863	0	0	1	0.94285	0	0	1	0.948167	0	0	1	0.780512	3.9636e-06	9.78277e-06	1	0.952257
NSD2	0.676475	1.56958e-05	3.22498e-05	1	0.871262	0	0	1	0.945628	0	0	1	0.118413	0.335365	0.366584	0	0.897725	0	0	1	0.854296	0	0	1	0.905651	0	0	1	0.768768	1.17323e-05	2.61279e-05	1	0.950184	0	0	1	0.691994	1.56958e-05	3.13448e-05	1	0.947906	0	0	1	0.894915	0	0	1	0.939456
NSD3	0.377163	0.000817611	0.00124734	1	0.93584	0	0	1	0.952573	0	0	1	0.930965	0	0	1	0.105443	0.359362	0.385853	0	0.639679	1.8074e-05	3.35104e-05	1	0.421861	0.000165044	0.000283613	1	0.80906	0	0	1	0.0679789	0.406962	0.459395	0	0.278929	0.0441526	0.0581794	1	0.949401	0	0	1	0.940171	0	0	1	0.499069
NSL1	0.636236	1.8074e-05	3.57331e-05	1	0.197609	0.182853	0.228458	0	0.187614	0.195901	0.251449	0	0.582771	2.07693e-05	3.52214e-05	1	0.670318	1.58544e-05	3.05651e-05	1	0.750163	1.44275e-05	3.11067e-05	1	0.602823	1.9818e-05	3.95849e-05	1	0.940833	0	0	1	0.441713	8.8309e-05	0.000149431	1	0.573951	2.18791e-05	3.88015e-05	1	0.593093	2.02936e-05	3.97161e-05	1	0.0594623	0.428937	0.447499	0	0.264717
OGA	0.94609	0	0	1	0.876034	0	0	1	0.941564	0	0	1	0.225889	0.0687126	0.0846618	1	0.946138	0	0	1	0.437521	9.41751e-05	0.000140628	1	0.878061	0	0	1	0.92523	0	0	1	0.952573	0	0	1	0.922567	0	0	1	0.940936	0	0	1	0.93943	0	0	1	0.648749
OGT	0.938904	0	0	1	0.919872	0	0	1	0.54725	2.66354e-05	4.99816e-05	1	0.908943	0	0	1	0.265918	0.0450902	0.0573524	1	0.530103	2.93306e-05	4.71602e-05	1	0.947256	0	0	1	0.938594	0	0	1	0.930317	0	0	1	0.763463	1.28421e-05	3.04361e-05	1	0.1161	0.337208	0.396589	0	0.631104	1.88667e-05	3.7017e-05	1	0.844017
ORC1	0.881513	0	0	1	0.103615	0.360478	0.39473	0	0.092094	0.390296	0.429279	0	0.931461	0	0	1	0.496292	4.58192e-05	7.35194e-05	1	0.928637	0	0	1	0.329584	0.0424958	0.0635677	1	0.695243	1.56958e-05	3.1832e-05	1	0.0669521	0.414901	0.462137	0	0.570994	2.18791e-05	3.88015e-05	1	0.148773	0.26241	0.323204	0	0.840124	0	0	1	0.876805
PAF1	0.579182	2.09278e-05	3.95586e-05	1	0.784483	1.26835e-06	3.08142e-06	1	0.941839	0	0	1	0.292745	0.0436224	0.0559153	1	0.752172	1.44275e-05	3.05651e-05	1	0.895649	0	0	1	0.93227	0	0	1	0.645402	1.8074e-05	3.51944e-05	1	0.0742284	0.404658	0.459395	0	0.510048	3.59895e-05	5.8968e-05	1	0.947538	0	0	1	0.940219	0	0	1	0.937281
PAGR1	0.77246	9.82972e-06	2.20813e-05	1	0.918891	0	0	1	0.0592771	0.429158	0.439123	0	0.427567	0.000135397	0.000195769	1	0.718066	1.55373e-05	3.05651e-05	1	0.449799	8.16501e-05	0.000123833	1	0.110372	0.348289	0.395467	0	0.906446	0	0	1	0.600096	1.9818e-05	3.7737e-05	1	0.183099	0.197993	0.239011	0	0.0938311	0.381465	0.422941	0	0.604036	1.9818e-05	3.78299e-05	1	0.638443
PAK1	0.784153	1.26835e-06	2.89962e-06	1	0.423489	0.000147604	0.000226074	1	0.928589	0	0	1	0.688163	1.56958e-05	3.04137e-05	1	0.0792169	0.403287	0.417276	0	0.935056	0	0	1	0.928484	0	0	1	0.950866	0	0	1	0.34872	0.0204109	0.0315001	1	0.938071	0	0	1	0.933923	0	0	1	0.929422	0	0	1	0.86306
PAK2	0.910842	0	0	1	0.926377	0	0	1	0.940353	0	0	1	0.815608	0	0	1	0.796421	0	0	1	0.908408	0	0	1	0.947555	0	0	1	0.380963	0.000667946	0.00107621	1	0.934138	0	0	1	0.616807	1.91838e-05	3.54832e-05	1	0.939174	0	0	1	0.941892	0	0	1	0.906945
PARG	0.284567	0.0439336	0.0616822	1	0.28861	0.043757	0.0586869	1	0.655	1.64886e-05	3.47246e-05	1	0.840572	0	0	1	0.938924	0	0	1	0.100076	0.369899	0.406051	0	0.899727	0	0	1	0.0945276	0.381101	0.452996	0	0.0667813	0.415084	0.462137	0	0.154057	0.251283	0.29462	0	0.17927	0.199704	0.257468	0	0.919064	0	0	1	0.944085
PARP1	0.883522	0	0	1	0.443723	8.70406e-05	0.000139019	1	0.94165	0	0	1	0.84521	0	0	1	0.867709	0	0	1	0.65399	1.66471e-05	3.20137e-05	1	0.936009	0	0	1	0.91673	0	0	1	0.919842	0	0	1	0.948698	0	0	1	0.943871	0	0	1	0.942905	0	0	1	0.938094
PARP2	0.0511137	0.47782	0.498795	0	0.881659	0	0	1	0.686946	1.56958e-05	3.39424e-05	1	0.0840338	0.401862	0.419043	0	0.052233	0.469251	0.471074	0	0.231878	0.0665185	0.0847892	1	0.822163	0	0	1	0.0602057	0.428046	0.465096	0	0.0607694	0.427404	0.468765	0	0.440416	9.02115e-05	0.00013817	1	0.0579524	0.447084	0.455765	0	0.904515	0	0	1	0.450809
PAXIP1	0.0815089	0.402682	0.456352	0	0.932931	0	0	1	0.950046	0	0	1	0.326166	0.0426061	0.0557341	1	0.163222	0.223325	0.258502	0	0.906139	0	0	1	0.949301	0	0	1	0.204948	0.175996	0.247544	0	0.442946	8.73577e-05	0.000148145	1	0.913138	0	0	1	0.95118	0	0	1	0.929229	0	0	1	0.183237
PBK	0.109093	0.349109	0.424778	0	0.0535753	0.467707	0.470458	0	0.914427	0	0	1	0.133115	0.286681	0.320909	0	0.853461	0	0	1	0.585653	2.04522e-05	3.56992e-05	1	0.901904	0	0	1	0.819662	0	0	1	0.0646235	0.416438	0.462137	0	0.577105	2.12449e-05	3.81129e-05	1	0.876742	0	0	1	0.952287	0	0	1	0.699176
PBRM1	0.614851	1.95009e-05	3.79729e-05	1	0.93842	0	0	1	0.761561	1.33177e-05	3.35104e-05	1	0.143295	0.265246	0.300974	0	0.779523	5.23195e-06	1.3338e-05	1	0.826002	0	0	1	0.843891	0	0	1	0.903998	0	0	1	0.908834	0	0	1	0.330215	0.0424749	0.0581794	1	0.800705	0	0	1	0.873931	0	0	1	0.125788
PCGF1	0.253114	0.0543917	0.07514	1	0.926012	0	0	1	0.203331	0.178009	0.234222	0	0.208263	0.0903123	0.108515	0	0.271338	0.0445979	0.0573524	1	0.705525	1.56958e-05	3.11067e-05	1	0.0598285	0.428483	0.435793	0	0.37015	0.00147525	0.00233808	1	0.235337	0.0582186	0.081443	1	0.899854	0	0	1	0.603687	1.9818e-05	3.90813e-05	1	0.0716224	0.405466	0.437432	0	0.366796
PCGF2	0.805363	0	0	1	0.912197	0	0	1	0.236976	0.0577295	0.0798935	1	0.20902	0.0886399	0.106671	0	0.879168	0	0	1	0.937772	0	0	1	0.0977911	0.3794	0.416265	0	0.864022	0	0	1	0.94928	0	0	1	0.737871	1.53788e-05	3.13448e-05	1	0.206248	0.173799	0.230247	0	0.135482	0.285315	0.351187	0	0.870558
PCGF3	0.918795	0	0	1	0.901518	0	0	1	0.451171	8.06989e-05	0.000138981	1	0.0711386	0.405601	0.419043	0	0.855506	0	0	1	0.90696	0	0	1	0.36146	0.011295	0.0180487	1	0.840774	0	0	1	0.922585	0	0	1	0.800447	0	0	1	0.783546	1.26835e-06	3.36634e-06	1	0.506559	3.82091e-05	6.59511e-05	1	0.33419
PCGF5	0.880064	0	0	1	0.884419	0	0	1	0.828201	0	0	1	0.846499	0	0	1	0.929462	0	0	1	0.53247	2.90135e-05	4.67474e-05	1	0.932228	0	0	1	0.949501	0	0	1	0.694042	1.56958e-05	3.22498e-05	1	0.80162	0	0	1	0.801984	0	0	1	0.388968	0.000468973	0.000750938	1	0.893475
PCGF6	0.152827	0.252234	0.325802	0	0.921666	0	0	1	0.800216	0	0	1	0.94616	0	0	1	0.94092	0	0	1	0.920931	0	0	1	0.447124	8.29185e-05	0.000144409	1	0.3188	0.0428322	0.0654934	1	0.296271	0.0435032	0.0639231	1	0.839208	0	0	1	0.0618497	0.418531	0.431694	0	0.111543	0.347597	0.411454	0	0.873873
PCM1	0.949112	0	0	1	0.367693	0.00226623	0.00330136	1	0.807856	0	0	1	0.76824	1.22079e-05	2.90218e-05	1	0.132315	0.287127	0.320177	0	0.143529	0.265081	0.303453	0	0.950058	0	0	1	0.942253	0	0	1	0.948293	0	0	1	0.0507803	0.478376	0.478376	0	0.930727	0	0	1	0.749939	1.44275e-05	3.26786e-05	1	0.119305
PCNA	0.585087	2.06107e-05	3.93431e-05	1	0.199359	0.181573	0.227433	0	0.063602	0.417075	0.433314	0	0.635234	1.82326e-05	3.36434e-05	1	0.53149	2.90135e-05	4.79435e-05	1	0.176071	0.201453	0.243187	0	0.131341	0.287617	0.340294	0	0.877177	0	0	1	0.713044	1.55373e-05	3.22498e-05	1	0.797929	0	0	1	0.0611957	0.426862	0.439333	0	0.0695288	0.406195	0.437432	0	0.941195
PELP1	0.934918	0	0	1	0.371434	0.0012525	0.00183842	1	0.371146	0.00129689	0.00206384	1	0.778939	5.70758e-06	1.44555e-05	1	0.858975	0	0	1	0.890761	0	0	1	0.82327	0	0	1	0.37928	0.000712655	0.00114349	1	0.0625785	0.417894	0.462137	0	0.808025	0	0	1	0.37558	0.000896407	0.00142946	1	0.539567	2.72696e-05	4.91486e-05	1	0.111455
PET117	0.0520804	0.469429	0.498795	0	0.92873	0	0	1	0.510762	3.59895e-05	6.54738e-05	1	0.809781	0	0	1	0.140842	0.266718	0.300165	0	0.866479	0	0	1	0.619511	1.91838e-05	3.892e-05	1	0.0646366	0.416434	0.458176	0	0.102463	0.361183	0.433952	0	0.217506	0.0728378	0.0900307	1	0.246622	0.0556251	0.0779557	1	0.298631	0.0434517	0.063243	1	0.920314
PEX2	0.105986	0.359024	0.432728	0	0.851449	0	0	1	0.873467	0	0	1	0.893567	0	0	1	0.696261	1.56958e-05	3.05651e-05	1	0.608759	1.96594e-05	3.49067e-05	1	0.951061	0	0	1	0.0719716	0.405348	0.455667	0	0.124411	0.307844	0.384805	0	0.760965	1.33177e-05	3.12764e-05	1	0.687828	1.56958e-05	3.37559e-05	1	0.940552	0	0	1	0.372873
PHC1	0.101816	0.361548	0.433746	0	0.890212	0	0	1	0.724835	1.55373e-05	3.39424e-05	1	0.488486	6.3259e-05	9.51956e-05	1	0.369149	0.00168913	0.00238013	1	0.839046	0	0	1	0.173643	0.209752	0.265184	0	0.199423	0.181531	0.252126	0	0.223977	0.0695017	0.0962121	1	0.694392	1.56958e-05	3.13448e-05	1	0.518094	3.26601e-05	5.95566e-05	1	0.0711472	0.405599	0.437432	0	0.791136
PHC2	0.950582	0	0	1	0.860113	0	0	1	0.448415	8.19672e-05	0.000139922	1	0.090851	0.390914	0.414761	0	0.827076	0	0	1	0.648232	1.8074e-05	3.35104e-05	1	0.361856	0.0112316	0.0179844	1	0.950531	0	0	1	0.417409	0.000176459	0.00029097	1	0.429055	0.000116847	0.000177214	1	0.880434	0	0	1	0.773077	9.35409e-06	2.27969e-05	1	0.499908
PHC3	0.898701	0	0	1	0.897751	0	0	1	0.821934	0	0	1	0.739927	1.52202e-05	3.04137e-05	1	0.37274	0.00110917	0.00157438	1	0.653381	1.66471e-05	3.20137e-05	1	0.783018	2.06107e-06	5.28917e-06	1	0.689048	1.56958e-05	3.1832e-05	1	0.952085	0	0	1	0.739488	1.52202e-05	3.13448e-05	1	0.910803	0	0	1	0.80247	0	0	1	0.895699
PHF1	0.0775832	0.40372	0.456352	0	0.940277	0	0	1	0.892693	0	0	1	0.831215	0	0	1	0.140522	0.266925	0.300165	0	0.888912	0	0	1	0.92648	0	0	1	0.909905	0	0	1	0.943233	0	0	1	0.948538	0	0	1	0.935933	0	0	1	0.944792	0	0	1	0.263974
PHF2	0.344731	0.020813	0.0306656	1	0.82801	0	0	1	0.906571	0	0	1	0.377465	0.000797793	0.00109626	1	0.615361	1.95009e-05	3.46703e-05	1	0.946097	0	0	1	0.824254	0	0	1	0.860143	0	0	1	0.885814	0	0	1	0.870095	0	0	1	0.872846	0	0	1	0.911004	0	0	1	0.885599
PHF3	0.911673	0	0	1	0.480552	6.57957e-05	0.000107577	1	0.403277	0.000279037	0.000453363	1	0.0824269	0.402399	0.419043	0	0.150986	0.261263	0.297326	0	0.937395	0	0	1	0.950499	0	0	1	0.947786	0	0	1	0.849268	0	0	1	0.904236	0	0	1	0.937843	0	0	1	0.950469	0	0	1	0.624963
PHF6	0.765913	1.22079e-05	2.72654e-05	1	0.191522	0.186552	0.23022	0	0.949395	0	0	1	0.152328	0.260258	0.298372	0	0.901256	0	0	1	0.938845	0	0	1	0.951151	0	0	1	0.0805471	0.402934	0.455667	0	0.131613	0.287473	0.365322	0	0.843232	0	0	1	0.952573	0	0	1	0.942299	0	0	1	0.663158
PHF7	0.902576	0	0	1	0.950941	0	0	1	0.688105	1.56958e-05	3.39424e-05	1	0.4793	6.59543e-05	9.84866e-05	1	0.225102	0.0690438	0.0845323	1	0.794961	0	0	1	0.592476	2.02936e-05	4.01213e-05	1	0.649604	1.8074e-05	3.51944e-05	1	0.796293	0	0	1	0.883114	0	0	1	0.345335	0.0207512	0.0322288	1	0.608614	1.96594e-05	3.7713e-05	1	0.936476
PHF8	0.840234	0	0	1	0.931132	0	0	1	0.0626539	0.417825	0.433314	0	0.892727	0	0	1	0.951006	0	0	1	0.930602	0	0	1	0.352722	0.0199131	0.0313672	1	0.533744	2.85379e-05	5.1796e-05	1	0.40779	0.000251768	0.00041339	1	0.945742	0	0	1	0.79347	0	0	1	0.0787626	0.403409	0.437432	0	0.0785199
PHF10	0.895861	0	0	1	0.582612	2.07693e-05	3.76079e-05	1	0.59938	1.9818e-05	3.86875e-05	1	0.93643	0	0	1	0.303214	0.0433058	0.0567829	1	0.407537	0.000254304	0.000369075	1	0.900983	0	0	1	0.762046	1.31591e-05	2.88905e-05	1	0.925169	0	0	1	0.0984453	0.379022	0.413198	0	0.300612	0.0433792	0.0651762	1	0.815961	0	0	1	0.129201
PHF11	0.0575755	0.44763	0.487103	0	0.823937	0	0	1	0.0657257	0.415773	0.433314	0	0.924815	0	0	1	0.760116	1.34762e-05	3.05651e-05	1	0.9096	0	0	1	0.173864	0.209613	0.265184	0	0.0589469	0.429622	0.465096	0	0.208242	0.0903515	0.124153	0	0.949918	0	0	1	0.517068	3.29771e-05	5.98531e-05	1	0.796024	0	0	1	0.835279
PHF12	0.951093	0	0	1	0.900945	0	0	1	0.655153	1.64886e-05	3.47246e-05	1	0.906044	0	0	1	0.78482	0	0	1	0.869956	0	0	1	0.343528	0.020986	0.0325935	1	0.949433	0	0	1	0.952039	0	0	1	0.347867	0.0204737	0.0287448	1	0.132512	0.286994	0.345406	0	0.102075	0.361393	0.423081	0	0.0942576
PHF13	0.844869	0	0	1	0.0612726	0.419214	0.42975	0	0.055207	0.465857	0.473685	0	0.316555	0.042892	0.0557341	1	0.138995	0.274981	0.308409	0	0.402184	0.000286489	0.000415007	1	0.0660133	0.415597	0.427708	0	0.12651	0.297739	0.3752	0	0.33698	0.0422456	0.0639231	1	0.316946	0.0428849	0.0581794	1	0.0653174	0.416005	0.431694	0	0.0517814	0.469825	0.475112	0	0.465524
PHF14	0.483237	6.5003e-05	0.000111208	1	0.914423	0	0	1	0.947415	0	0	1	0.124717	0.307528	0.339024	0	0.687951	1.56958e-05	3.05651e-05	1	0.943037	0	0	1	0.938814	0	0	1	0.142955	0.265443	0.341348	0	0.906452	0	0	1	0.881209	0	0	1	0.843812	0	0	1	0.847123	0	0	1	0.944543
PHF19	0.861883	0	0	1	0.507377	3.80505e-05	6.36915e-05	1	0.943252	0	0	1	0.739525	1.52202e-05	3.04137e-05	1	0.895709	0	0	1	0.75413	1.44275e-05	3.11067e-05	1	0.678406	1.56958e-05	3.39424e-05	1	0.806047	0	0	1	0.624437	1.91838e-05	3.73554e-05	1	0.948934	0	0	1	0.845442	0	0	1	0.628629	1.88667e-05	3.7017e-05	1	0.270497
PHF20	0.7512	1.44275e-05	3.16751e-05	1	0.75805	1.36348e-05	3.1832e-05	1	0.913118	0	0	1	0.464883	6.94422e-05	0.000102706	1	0.478867	6.62714e-05	0.000104179	1	0.743305	1.52202e-05	3.11067e-05	1	0.518307	3.25015e-05	6.04045e-05	1	0.933284	0	0	1	0.884858	0	0	1	0.920768	0	0	1	0.919622	0	0	1	0.952276	0	0	1	0.522219
PHF20L1	0.428231	0.000133018	0.000214769	1	0.939891	0	0	1	0.367797	0.00221581	0.00351176	1	0.899657	0	0	1	0.948621	0	0	1	0.919745	0	0	1	0.918422	0	0	1	0.140265	0.267095	0.341582	0	0.149295	0.262154	0.340467	0	0.859263	0	0	1	0.89482	0	0	1	0.313359	0.0429638	0.063243	1	0.794634
PHF21A	0.949967	0	0	1	0.929296	0	0	1	0.934911	0	0	1	0.389701	0.000462156	0.000645352	1	0.766676	1.22079e-05	3.00353e-05	1	0.937007	0	0	1	0.949567	0	0	1	0.947228	0	0	1	0.849496	0	0	1	0.94591	0	0	1	0.945683	0	0	1	0.951473	0	0	1	0.937657
PHF21B	0.925313	0	0	1	0.564962	2.3306e-05	4.15221e-05	1	0.423847	0.000146653	0.000243897	1	0.90478	0	0	1	0.764186	1.2525e-05	3.05247e-05	1	0.743064	1.52202e-05	3.11067e-05	1	0.889595	0	0	1	0.688663	1.56958e-05	3.1832e-05	1	0.801614	0	0	1	0.0863915	0.400798	0.420192	0	0.949683	0	0	1	0.271196	0.0446062	0.0633748	1	0.903828
PHF23	0.0661888	0.415489	0.46216	0	0.885597	0	0	1	0.773094	9.35409e-06	2.41647e-05	1	0.125847	0.298508	0.330964	0	0.587872	2.04522e-05	3.52232e-05	1	0.218496	0.0722003	0.0908364	1	0.937768	0	0	1	0.880286	0	0	1	0.906677	0	0	1	0.948851	0	0	1	0.924451	0	0	1	0.876965	0	0	1	0.638722
PHIP	0.866845	0	0	1	0.823189	0	0	1	0.879612	0	0	1	0.0733396	0.404936	0.419043	0	0.0653589	0.415981	0.425872	0	0.915247	0	0	1	0.261317	0.0457345	0.0650353	1	0.525489	3.13917e-05	5.64468e-05	1	0.914273	0	0	1	0.679328	1.56958e-05	3.13448e-05	1	0.92483	0	0	1	0.0704063	0.405858	0.437432	0	0.941541
PHRF1	0.951034	0	0	1	0.943318	0	0	1	0.0905681	0.391031	0.429279	0	0.104956	0.359694	0.388249	0	0.773421	9.19555e-06	2.30633e-05	1	0.927958	0	0	1	0.115776	0.337435	0.386952	0	0.810369	0	0	1	0.946617	0	0	1	0.902556	0	0	1	0.142757	0.265532	0.324074	0	0.14085	0.266714	0.331787	0	0.540734
PIWIL4	0.154127	0.251211	0.325023	0	0.349472	0.0203323	0.0291426	1	0.649854	1.8074e-05	3.70565e-05	1	0.158957	0.233318	0.26948	0	0.868036	0	0	1	0.516875	3.29771e-05	5.23715e-05	1	0.79922	0	0	1	0.164811	0.22225	0.295444	0	0.266899	0.0449938	0.0646943	1	0.86969	0	0	1	0.427584	0.000135238	0.000223952	1	0.91766	0	0	1	0.34092
PKM	0.95115	0	0	1	0.180866	0.199014	0.242485	0	0.742128	1.52202e-05	3.39424e-05	1	0.507663	3.7892e-05	5.83823e-05	1	0.0666871	0.415145	0.425578	0	0.153328	0.25184	0.293498	0	0.37938	0.000710911	0.00116728	1	0.942549	0	0	1	0.952574	0	0	1	0.93127	0	0	1	0.3988	0.000339601	0.000548314	1	0.372431	0.00112804	0.00177689	1	0.942462
PKN1	0.672433	1.58544e-05	3.22498e-05	1	0.724267	1.55373e-05	3.1832e-05	1	0.93494	0	0	1	0.44273	8.73577e-05	0.00012774	1	0.936807	0	0	1	0.881095	0	0	1	0.932642	0	0	1	0.946613	0	0	1	0.951482	0	0	1	0.486356	6.3259e-05	0.000101293	1	0.949739	0	0	1	0.949406	0	0	1	0.152785
PKN2	0.918384	0	0	1	0.938431	0	0	1	0.942579	0	0	1	0.785246	0	0	1	0.888678	0	0	1	0.942938	0	0	1	0.946697	0	0	1	0.376891	0.000830929	0.00133052	1	0.689584	1.56958e-05	3.22498e-05	1	0.951252	0	0	1	0.916305	0	0	1	0.950384	0	0	1	0.766689
PLPP6	0.790154	0	0	1	0.179529	0.199594	0.242485	0	0.62349	1.91838e-05	3.84172e-05	1	0.810725	0	0	1	0.871341	0	0	1	0.489424	6.3259e-05	9.8248e-05	1	0.329081	0.0425105	0.0635677	1	0.342887	0.0210426	0.0329328	1	0.60463	1.9818e-05	3.7737e-05	1	0.894166	0	0	1	0.119099	0.334704	0.396589	0	0.264683	0.0452365	0.0639407	1	0.649349
PMP22	0.943147	0	0	1	0.409614	0.000243048	0.000366463	1	0.151332	0.261005	0.321125	0	0.858103	0	0	1	0.777189	6.02467e-06	1.52586e-05	1	0.830312	0	0	1	0.859252	0	0	1	0.842423	0	0	1	0.927301	0	0	1	0.408961	0.00024495	0.00036648	1	0.71439	1.55373e-05	3.37559e-05	1	0.808575	0	0	1	0.270854
POGZ	0.942492	0	0	1	0.63853	1.8074e-05	3.50184e-05	1	0.857636	0	0	1	0.361994	0.0112137	0.0152199	1	0.625031	1.91838e-05	3.46703e-05	1	0.838199	0	0	1	0.935427	0	0	1	0.932442	0	0	1	0.719949	1.55373e-05	3.22498e-05	1	0.905655	0	0	1	0.937176	0	0	1	0.900071	0	0	1	0.660962
POTEF	0.0474801	0.498718	0.498795	0	0.934013	0	0	1	0.28439	0.0439354	0.0634869	1	0.922697	0	0	1	0.379633	0.000693788	0.000988393	1	0.620865	1.91838e-05	3.46561e-05	1	0.191488	0.186563	0.244234	0	0.0489505	0.489073	0.49686	0	0.0556711	0.465174	0.493384	0	0.947367	0	0	1	0.633768	1.88667e-05	3.82767e-05	1	0.551363	2.63183e-05	4.78795e-05	1	0.236042
PPARGC1A	0.165882	0.221563	0.28859	0	0.795298	0	0	1	0.0635465	0.417135	0.433314	0	0.873361	0	0	1	0.292573	0.0436246	0.0567829	1	0.217427	0.0729066	0.0915763	1	0.156775	0.242105	0.29871	0	0.0503299	0.479025	0.495332	0	0.072474	0.405181	0.459395	0	0.713736	1.55373e-05	3.13448e-05	1	0.261534	0.0456724	0.0656699	1	0.0993747	0.378318	0.434629	0	0.64828
PPM1G	0.45994	7.2296e-05	0.000120235	1	0.14216	0.265933	0.308069	0	0.0641611	0.416723	0.433314	0	0.487422	6.3259e-05	9.51956e-05	1	0.667034	1.58544e-05	3.05651e-05	1	0.172124	0.210543	0.252587	0	0.407811	0.000251292	0.000422454	1	0.78836	0	0	1	0.6496	1.8074e-05	3.60086e-05	1	0.141822	0.266109	0.307405	0	0.12863	0.289285	0.345981	0	0.0997591	0.370247	0.429553	0	0.882239
PPP2CA	0.9463	0	0	1	0.882965	0	0	1	0.753244	1.44275e-05	3.39424e-05	1	0.49885	4.43923e-05	6.74589e-05	1	0.315954	0.0429077	0.0567829	1	0.0843109	0.401752	0.42025	0	0.327007	0.0425651	0.0635677	1	0.951741	0	0	1	0.921368	0	0	1	0.691352	1.56958e-05	3.13448e-05	1	0.102447	0.3612	0.413272	0	0.593478	2.02936e-05	3.83788e-05	1	0.952317
PPP4R3A	0.88149	0	0	1	0.630987	1.88667e-05	3.56534e-05	1	0.454396	7.76865e-05	0.000134391	1	0.370419	0.0014177	0.00193777	1	0.820488	0	0	1	0.923601	0	0	1	0.23625	0.0579066	0.0799957	1	0.819361	0	0	1	0.917064	0	0	1	0.670395	1.58544e-05	3.13448e-05	1	0.355818	0.0121597	0.0190764	1	0.7607	1.33177e-05	3.16602e-05	1	0.0636405
PPP4R3B	0.850503	0	0	1	0.532679	2.90135e-05	4.96369e-05	1	0.81141	0	0	1	0.925605	0	0	1	0.35195	0.0200216	0.0278077	1	0.888545	0	0	1	0.703421	1.56958e-05	3.39424e-05	1	0.541564	2.7111e-05	4.94377e-05	1	0.879781	0	0	1	0.915871	0	0	1	0.123816	0.308506	0.366706	0	0.352919	0.0198616	0.030724	1	0.916307
PRDM1	0.867583	0	0	1	0.225427	0.0689127	0.0879857	1	0.465283	6.94422e-05	0.000121485	1	0.599802	1.9818e-05	3.45145e-05	1	0.712603	1.55373e-05	3.05651e-05	1	0.278224	0.0441892	0.0582643	1	0.907323	0	0	1	0.935109	0	0	1	0.947325	0	0	1	0.357483	0.0118911	0.0167862	1	0.945739	0	0	1	0.941625	0	0	1	0.946243
PRDM2	0.858325	0	0	1	0.301536	0.0433497	0.0586869	1	0.86322	0	0	1	0.416121	0.000180106	0.000257057	1	0.556707	2.48914e-05	4.15751e-05	1	0.0708264	0.405705	0.42025	0	0.414673	0.000185813	0.000316496	1	0.925224	0	0	1	0.932821	0	0	1	0.0635191	0.417156	0.427784	0	0.920022	0	0	1	0.745507	1.52202e-05	3.26786e-05	1	0.32136
PRDM4	0.16747	0.220518	0.288198	0	0.724174	1.55373e-05	3.1832e-05	1	0.282763	0.0439886	0.0634869	1	0.923197	0	0	1	0.918324	0	0	1	0.700442	1.56958e-05	3.11067e-05	1	0.222691	0.0700474	0.0950731	1	0.335401	0.0423084	0.0654934	1	0.0601169	0.428136	0.468765	0	0.59364	2.02936e-05	3.67466e-05	1	0.885572	0	0	1	0.932623	0	0	1	0.916224
PRDM5	0.396481	0.000376383	0.00058107	1	0.0908934	0.390891	0.420453	0	0.701431	1.56958e-05	3.39424e-05	1	0.0743306	0.404641	0.419043	0	0.731532	1.53788e-05	3.05651e-05	1	0.904979	0	0	1	0.916246	0	0	1	0.172627	0.210275	0.284136	0	0.29007	0.0437152	0.0639231	1	0.155001	0.243407	0.286252	0	0.943912	0	0	1	0.948451	0	0	1	0.528984
PRDM6	0.941645	0	0	1	0.567302	2.25132e-05	4.02951e-05	1	0.569548	2.20376e-05	4.21707e-05	1	0.710935	1.56958e-05	3.04137e-05	1	0.154225	0.251113	0.287151	0	0.95091	0	0	1	0.789021	0	0	1	0.937629	0	0	1	0.731951	1.53788e-05	3.22498e-05	1	0.805984	0	0	1	0.656926	1.64886e-05	3.45369e-05	1	0.527576	2.94892e-05	5.22977e-05	1	0.868941
PRDM7	0.0819827	0.402526	0.456352	0	0.108657	0.349397	0.385731	0	0.050525	0.478715	0.482588	0	0.0832834	0.402154	0.419043	0	0.8509	0	0	1	0.192495	0.186023	0.229202	0	0.138745	0.275241	0.330716	0	0.715023	1.55373e-05	3.1832e-05	1	0.0758837	0.404148	0.459395	0	0.632974	1.88667e-05	3.54832e-05	1	0.09929	0.378381	0.422941	0	0.0503966	0.478935	0.481452	0	0.100303
PRDM8	0.132105	0.287221	0.362911	0	0.0848855	0.401534	0.421642	0	0.0730245	0.405029	0.429279	0	0.161037	0.224837	0.260461	0	0.873224	0	0	1	0.43992	9.06871e-05	0.000136736	1	0.407624	0.000253036	0.000424465	1	0.886707	0	0	1	0.82297	0	0	1	0.552201	2.63183e-05	4.57325e-05	1	0.0806923	0.402889	0.426172	0	0.10008	0.369896	0.429553	0	0.457868
PRDM9	0.0558767	0.457916	0.496342	0	0.147774	0.26294	0.306895	0	0.774126	8.71992e-06	2.26018e-05	1	0.940722	0	0	1	0.26286	0.0454579	0.0575651	1	0.228246	0.0678468	0.0860577	1	0.290081	0.043715	0.0635677	1	0.215993	0.0739649	0.104795	0	0.0475905	0.498467	0.498796	0	0.103487	0.360565	0.397305	0	0.278511	0.0441673	0.0651762	1	0.345677	0.0207136	0.0315384	1	0.180436
PRDM10	0.824766	0	0	1	0.829266	0	0	1	0.331703	0.0424159	0.0634869	1	0.589743	2.04522e-05	3.48361e-05	1	0.094723	0.380998	0.402811	0	0.91794	0	0	1	0.557479	2.48914e-05	4.75144e-05	1	0.781874	3.01233e-06	6.88661e-06	1	0.891198	0	0	1	0.384882	0.000553635	0.000805005	1	0.0798436	0.40313	0.426172	0	0.280011	0.0441055	0.063243	1	0.939997
PRDM11	0.422938	0.000160922	0.000257675	1	0.23507	0.0582945	0.0749225	1	0.0960874	0.380307	0.425977	0	0.326389	0.0426019	0.0557341	1	0.710493	1.56958e-05	3.05651e-05	1	0.0546131	0.466517	0.471383	0	0.129264	0.288837	0.340342	0	0.864187	0	0	1	0.267392	0.0449562	0.0646943	1	0.647044	1.8074e-05	3.44161e-05	1	0.371907	0.0011867	0.00188076	1	0.443938	8.68821e-05	0.000145116	1	0.199176
PRDM12	0.841432	0	0	1	0.936231	0	0	1	0.0716566	0.405443	0.429279	0	0.295036	0.0435466	0.0559153	1	0.941668	0	0	1	0.107487	0.35018	0.386045	0	0.0978579	0.379366	0.416265	0	0.477964	6.62714e-05	0.000114134	1	0.474275	6.72226e-05	0.000117086	1	0.117012	0.336483	0.379053	0	0.076788	0.403915	0.426172	0	0.665966	1.58544e-05	3.26786e-05	1	0.407491
PRDM13	0.0485238	0.489903	0.498795	0	0.781709	3.48797e-06	8.44742e-06	1	0.0679349	0.406995	0.429279	0	0.325838	0.0426249	0.0557341	1	0.633399	1.88667e-05	3.46703e-05	1	0.0966735	0.38	0.413046	0	0.426717	0.000137458	0.00023726	1	0.0609194	0.427206	0.465096	0	0.0987949	0.378771	0.452426	0	0.797501	0	0	1	0.868537	0	0	1	0.442648	8.73577e-05	0.000145596	1	0.445066
PRDM14	0.903035	0	0	1	0.540628	2.72696e-05	4.74482e-05	1	0.924292	0	0	1	0.434958	9.82972e-05	0.000142928	1	0.302995	0.0433109	0.0567829	1	0.0520967	0.469412	0.472686	0	0.798034	0	0	1	0.883388	0	0	1	0.949083	0	0	1	0.880577	0	0	1	0.21776	0.0726721	0.09812	1	0.316365	0.0428941	0.063243	1	0.465367
PRDM15	0.905352	0	0	1	0.298893	0.0434448	0.0586869	1	0.929077	0	0	1	0.061341	0.419094	0.429059	0	0.725163	1.55373e-05	3.05651e-05	1	0.27071	0.0446388	0.0584503	1	0.47371	6.73812e-05	0.000120047	1	0.658363	1.64886e-05	3.285e-05	1	0.428411	0.00013286	0.000222871	1	0.0786822	0.403425	0.420192	0	0.867673	0	0	1	0.783063	2.06107e-06	5.10329e-06	1	0.660719
PRDM16	0.927337	0	0	1	0.179454	0.19962	0.242485	0	0.667739	1.58544e-05	3.39424e-05	1	0.506749	3.82091e-05	5.87541e-05	1	0.850342	0	0	1	0.0483163	0.490326	0.49096	0	0.679266	1.56958e-05	3.39424e-05	1	0.950483	0	0	1	0.947319	0	0	1	0.33322	0.0423759	0.0581794	1	0.949531	0	0	1	0.930615	0	0	1	0.72305
PRKAA1	0.491353	4.77217e-05	8.23705e-05	1	0.838404	0	0	1	0.0820629	0.402497	0.429279	0	0.726594	1.55373e-05	3.04137e-05	1	0.155044	0.243377	0.279433	0	0.950795	0	0	1	0.175196	0.208883	0.265184	0	0.382592	0.000615943	0.000994492	1	0.110645	0.348138	0.427587	0	0.919636	0	0	1	0.766387	1.22079e-05	3.09187e-05	1	0.83755	0	0	1	0.910363
PRKAA2	0.134618	0.285823	0.362542	0	0.933508	0	0	1	0.488275	6.3259e-05	0.000112963	1	0.523291	3.17088e-05	5.00495e-05	1	0.362641	0.0111043	0.0155902	1	0.945514	0	0	1	0.211789	0.0850296	0.114605	0	0.305526	0.0432234	0.0658116	1	0.650331	1.8074e-05	3.60086e-05	1	0.863884	0	0	1	0.0685223	0.406621	0.426172	0	0.713677	1.55373e-05	3.26786e-05	1	0.676859
PRKAB1	0.0486269	0.489681	0.498795	0	0.51454	3.34528e-05	5.64834e-05	1	0.941475	0	0	1	0.912945	0	0	1	0.778245	5.86613e-06	1.49057e-05	1	0.863361	0	0	1	0.811217	0	0	1	0.272302	0.044518	0.066349	1	0.919844	0	0	1	0.138589	0.275376	0.316748	0	0.822576	0	0	1	0.635188	1.82326e-05	3.63245e-05	1	0.873438
PRKAB2	0.79999	0	0	1	0.757271	1.39519e-05	3.1832e-05	1	0.82836	0	0	1	0.592508	2.02936e-05	3.48361e-05	1	0.647406	1.8074e-05	3.37527e-05	1	0.877822	0	0	1	0.854333	0	0	1	0.807167	0	0	1	0.359839	0.0115569	0.0182788	1	0.930087	0	0	1	0.949018	0	0	1	0.944288	0	0	1	0.172161
PRKAG1	0.407377	0.000254622	0.00039754	1	0.0634402	0.417217	0.428837	0	0.899904	0	0	1	0.865069	0	0	1	0.735827	1.53788e-05	3.05651e-05	1	0.42549	0.000141738	0.000208835	1	0.941238	0	0	1	0.544846	2.66354e-05	4.88e-05	1	0.426672	0.000137616	0.000229855	1	0.520289	3.2343e-05	5.39049e-05	1	0.841255	0	0	1	0.934155	0	0	1	0.349455
PRKAG2	0.930457	0	0	1	0.428871	0.000132384	0.000203972	1	0.9049	0	0	1	0.334592	0.0423298	0.0557341	1	0.912846	0	0	1	0.902785	0	0	1	0.645152	1.8074e-05	3.78577e-05	1	0.941757	0	0	1	0.466175	6.94422e-05	0.000119861	1	0.385478	0.00052811	0.000769333	1	0.927978	0	0	1	0.755869	1.4269e-05	3.26786e-05	1	0.908169
PRKAG3	0.108878	0.349241	0.424778	0	0.746344	1.49031e-05	3.1832e-05	1	0.869434	0	0	1	0.838388	0	0	1	0.943423	0	0	1	0.626399	1.91838e-05	3.46561e-05	1	0.379133	0.00072296	0.00118455	1	0.0494161	0.480359	0.495332	0	0.0968384	0.379913	0.452426	0	0.590739	2.04522e-05	3.67759e-05	1	0.752106	1.44275e-05	3.37559e-05	1	0.905013	0	0	1	0.70589
PRKCA	0.939203	0	0	1	0.300289	0.0433865	0.0586869	1	0.795439	0	0	1	0.164935	0.222173	0.258924	0	0.257236	0.0466533	0.0586002	1	0.885366	0	0	1	0.451277	8.06989e-05	0.000140859	1	0.950738	0	0	1	0.86977	0	0	1	0.0952706	0.380727	0.413198	0	0.44734	8.26014e-05	0.000138864	1	0.14734	0.263178	0.329629	0	0.380139
PRKCB	0.635203	1.82326e-05	3.59548e-05	1	0.19543	0.184286	0.229009	0	0.282232	0.0440172	0.0634869	1	0.951675	0	0	1	0.885803	0	0	1	0.797772	0	0	1	0.505813	3.90018e-05	7.19676e-05	1	0.878175	0	0	1	0.907246	0	0	1	0.645908	1.8074e-05	3.44161e-05	1	0.58174	2.07693e-05	4.02404e-05	1	0.0810327	0.402808	0.437432	0	0.148156
PRKCD	0.923655	0	0	1	0.937831	0	0	1	0.850298	0	0	1	0.886559	0	0	1	0.941739	0	0	1	0.376803	0.000834258	0.00118416	1	0.360602	0.011422	0.0181767	1	0.95222	0	0	1	0.938138	0	0	1	0.948964	0	0	1	0.28081	0.0440787	0.0651762	1	0.0694303	0.406223	0.437432	0	0.938848
PRKDC	0.764363	1.2525e-05	2.78133e-05	1	0.919092	0	0	1	0.192046	0.186265	0.241069	0	0.859244	0	0	1	0.619128	1.91838e-05	3.46703e-05	1	0.581397	2.07693e-05	3.5929e-05	1	0.121696	0.318011	0.369701	0	0.0960728	0.380313	0.452996	0	0.159562	0.23274	0.306237	0	0.227782	0.0680141	0.0852927	1	0.792463	0	0	1	0.0923305	0.390147	0.437432	0	0.949112
PRMT1	0.94773	0	0	1	0.279845	0.0441231	0.0588561	1	0.934047	0	0	1	0.101565	0.361699	0.388789	0	0.0983671	0.379063	0.402811	0	0.317167	0.0428819	0.0582643	1	0.582205	2.07693e-05	4.06469e-05	1	0.913192	0	0	1	0.658286	1.64886e-05	3.33646e-05	1	0.56446	2.3306e-05	4.11438e-05	1	0.489003	6.3259e-05	0.000112187	1	0.84429	0	0	1	0.257701
PRMT2	0.783718	1.26835e-06	2.89962e-06	1	0.32314	0.0427155	0.0586869	1	0.393633	0.000412214	0.000665554	1	0.920996	0	0	1	0.261325	0.0457337	0.05782	1	0.0910437	0.390823	0.419623	0	0.662542	1.58544e-05	3.39424e-05	1	0.398321	0.000344992	0.000564069	1	0.459816	7.2296e-05	0.00012451	1	0.0919321	0.390369	0.417957	0	0.924133	0	0	1	0.938204	0	0	1	0.910984
PRMT5	0.51545	3.31357e-05	5.88994e-05	1	0.199264	0.181653	0.227433	0	0.591907	2.02936e-05	3.94174e-05	1	0.452994	7.91134e-05	0.000116343	1	0.570908	2.18791e-05	3.71848e-05	1	0.314289	0.042944	0.0582643	1	0.931469	0	0	1	0.5309	2.90135e-05	5.25362e-05	1	0.833773	0	0	1	0.0909858	0.390857	0.417957	0	0.949608	0	0	1	0.376604	0.000843454	0.00133132	1	0.614318
PRMT6	0.0990564	0.378585	0.452478	0	0.809877	0	0	1	0.244666	0.0559953	0.0782938	1	0.168404	0.212672	0.249351	0	0.833092	0	0	1	0.199271	0.181648	0.225604	0	0.243196	0.0563191	0.0785023	1	0.0779125	0.403626	0.455667	0	0.0641646	0.416721	0.462137	0	0.102856	0.360907	0.397305	0	0.620017	1.91838e-05	3.85167e-05	1	0.875612	0	0	1	0.173653
PRMT7	0.273301	0.0444671	0.0622058	1	0.75525	1.4269e-05	3.1832e-05	1	0.579589	2.09278e-05	4.02458e-05	1	0.710246	1.56958e-05	3.04137e-05	1	0.614585	1.95009e-05	3.46703e-05	1	0.783767	1.26835e-06	3.14049e-06	1	0.261974	0.045612	0.0649803	1	0.368153	0.00203253	0.00321472	1	0.759178	1.36348e-05	3.17326e-05	1	0.433234	0.000103371	0.000158012	1	0.0649708	0.416233	0.431694	0	0.0773396	0.403777	0.437432	0	0.123615
PRMT8	0.460149	7.2296e-05	0.000120235	1	0.118936	0.334886	0.375121	0	0.181282	0.198831	0.252613	0	0.775104	7.61011e-06	1.89033e-05	1	0.626855	1.91838e-05	3.46703e-05	1	0.146798	0.263485	0.303419	0	0.0602796	0.427963	0.435793	0	0.691382	1.56958e-05	3.1832e-05	1	0.92725	0	0	1	0.942244	0	0	1	0.10406	0.360217	0.413272	0	0.247226	0.0555408	0.0763194	1	0.469508
PRMT9	0.740326	1.52202e-05	3.22498e-05	1	0.0851551	0.401417	0.421642	0	0.821062	0	0	1	0.70654	1.56958e-05	3.04137e-05	1	0.603073	1.9818e-05	3.46703e-05	1	0.566137	2.3306e-05	3.9697e-05	1	0.876402	0	0	1	0.670481	1.58544e-05	3.1832e-05	1	0.0740523	0.404713	0.459395	0	0.838484	0	0	1	0.258685	0.0462836	0.0660585	1	0.832884	0	0	1	0.495069
PRPF31	0.26388	0.0453242	0.0630633	1	0.0834883	0.402082	0.421642	0	0.889915	0	0	1	0.86711	0	0	1	0.246049	0.0556981	0.0691763	1	0.0770234	0.403852	0.42025	0	0.932408	0	0	1	0.158354	0.240697	0.318327	0	0.0577157	0.447435	0.485076	0	0.915216	0	0	1	0.100115	0.369859	0.42153	0	0.282538	0.0440088	0.063243	1	0.936577
PRR14	0.423282	0.000148239	0.000237857	1	0.853996	0	0	1	0.178777	0.199934	0.253185	0	0.37858	0.000750706	0.00103339	1	0.39631	0.000377176	0.000544342	1	0.901243	0	0	1	0.10021	0.369708	0.411672	0	0.908645	0	0	1	0.933354	0	0	1	0.78677	0	0	1	0.500648	4.26483e-05	7.66878e-05	1	0.135395	0.285363	0.351187	0	0.754311
PSIP1	0.479386	6.59543e-05	0.000112093	1	0.945707	0	0	1	0.0748993	0.4045	0.429279	0	0.897668	0	0	1	0.749309	1.49031e-05	3.05651e-05	1	0.91508	0	0	1	0.252273	0.0545534	0.0767312	1	0.473039	6.73812e-05	0.000115788	1	0.355623	0.0121879	0.0191207	1	0.917431	0	0	1	0.0742651	0.40465	0.426172	0	0.0505645	0.478673	0.481452	0	0.6865
PWWP2A	0.698819	1.56958e-05	3.22498e-05	1	0.149406	0.262095	0.306816	0	0.0542592	0.466944	0.473685	0	0.130293	0.288197	0.320909	0	0.0525345	0.468876	0.471074	0	0.345507	0.0207355	0.0287993	1	0.135137	0.285541	0.340294	0	0.509081	3.66236e-05	6.55504e-05	1	0.884859	0	0	1	0.693193	1.56958e-05	3.13448e-05	1	0.148397	0.262589	0.323204	0	0.115072	0.337863	0.404705	0	0.489959
PWWP2B	0.775179	7.61011e-06	1.71449e-05	1	0.127689	0.290128	0.329748	0	0.0604498	0.427814	0.439123	0	0.920441	0	0	1	0.63591	1.8074e-05	3.37527e-05	1	0.301238	0.0433564	0.0582643	1	0.0974378	0.379624	0.416265	0	0.560038	2.40987e-05	4.47877e-05	1	0.205726	0.174711	0.239647	0	0.734638	1.53788e-05	3.13448e-05	1	0.771332	1.03054e-05	2.64459e-05	1	0.433962	9.909e-05	0.000164091	1	0.912962
PWWP3A	0.944785	0	0	1	0.086662	0.392784	0.420453	0	0.698542	1.56958e-05	3.39424e-05	1	0.924832	0	0	1	0.945833	0	0	1	0.832373	0	0	1	0.754885	1.44275e-05	3.39424e-05	1	0.945151	0	0	1	0.945502	0	0	1	0.431565	0.00010559	0.000161088	1	0.914818	0	0	1	0.118037	0.33568	0.403963	0	0.475216
PWWP3B	0.104737	0.359818	0.433011	0	0.917661	0	0	1	0.277677	0.0442203	0.0634869	1	0.948117	0	0	1	0.822938	0	0	1	0.229555	0.0673839	0.0856107	1	0.0940444	0.381353	0.416265	0	0.0477663	0.498108	0.498741	0	0.0811139	0.402786	0.459395	0	0.722371	1.55373e-05	3.13448e-05	1	0.0946822	0.381021	0.422941	0	0.705728	1.56958e-05	3.26786e-05	1	0.108925
PYGO1	0.263224	0.0454084	0.0630672	1	0.353835	0.0195742	0.0282495	1	0.334746	0.0423282	0.0634869	1	0.535032	2.83794e-05	4.55362e-05	1	0.911952	0	0	1	0.147886	0.262878	0.303171	0	0.851633	0	0	1	0.441093	8.98944e-05	0.000150797	1	0.0513933	0.470465	0.493384	0	0.0648328	0.416323	0.427784	0	0.781155	3.64651e-06	9.6124e-06	1	0.368599	0.00185607	0.00290597	1	0.143267
PYGO2	0.738772	1.53788e-05	3.22498e-05	1	0.322112	0.0427417	0.0586869	1	0.779449	5.23195e-06	1.36985e-05	1	0.925013	0	0	1	0.0954495	0.380615	0.402811	0	0.920935	0	0	1	0.919891	0	0	1	0.218059	0.0725052	0.103293	0	0.052777	0.468601	0.493384	0	0.234581	0.0585103	0.0742152	1	0.418397	0.000172179	0.000283309	1	0.921299	0	0	1	0.525389
RAC3	0.0582074	0.446721	0.487103	0	0.897271	0	0	1	0.858166	0	0	1	0.517379	3.29771e-05	5.14231e-05	1	0.868538	0	0	1	0.474118	6.72226e-05	0.000103574	1	0.832199	0	0	1	0.25108	0.0547787	0.07995	1	0.0500881	0.479318	0.495855	0	0.153008	0.252105	0.295137	0	0.944525	0	0	1	0.775114	7.61011e-06	1.8664e-05	1	0.723467
RAD51	0.407348	0.000254939	0.00039754	1	0.884008	0	0	1	0.928998	0	0	1	0.0701064	0.405956	0.419043	0	0.214825	0.0821275	0.099763	1	0.703334	1.56958e-05	3.11067e-05	1	0.728995	1.53788e-05	3.39424e-05	1	0.118382	0.335384	0.419801	0	0.0507679	0.478391	0.495855	0	0.231201	0.0667785	0.0842889	1	0.946918	0	0	1	0.94269	0	0	1	0.104206
RAD54B	0.485983	6.3259e-05	0.000108946	1	0.933341	0	0	1	0.914377	0	0	1	0.942752	0	0	1	0.842721	0	0	1	0.930242	0	0	1	0.932164	0	0	1	0.373822	0.00103656	0.00165295	1	0.0542371	0.466963	0.493384	0	0.29997	0.0434087	0.0581794	1	0.0694929	0.406206	0.426172	0	0.147193	0.263278	0.329629	0	0.879704
RAD54L	0.879403	0	0	1	0.945351	0	0	1	0.948753	0	0	1	0.204023	0.177189	0.211915	0	0.908199	0	0	1	0.791693	0	0	1	0.951007	0	0	1	0.0713595	0.405539	0.455667	0	0.0686046	0.406586	0.459395	0	0.813677	0	0	1	0.950524	0	0	1	0.95074	0	0	1	0.689192
RAD54L2	0.643245	1.8074e-05	3.57331e-05	1	0.903152	0	0	1	0.939062	0	0	1	0.389282	0.000465326	0.000648611	1	0.329512	0.0424964	0.0567829	1	0.763547	1.28421e-05	3.04361e-05	1	0.824219	0	0	1	0.05073	0.478453	0.495332	0	0.083362	0.402134	0.459395	0	0.891972	0	0	1	0.455906	7.65767e-05	0.00013072	1	0.899398	0	0	1	0.916611
RAG1	0.271857	0.0445635	0.0622284	1	0.699647	1.56958e-05	3.1832e-05	1	0.0639145	0.416876	0.433314	0	0.791102	0	0	1	0.607049	1.96594e-05	3.46703e-05	1	0.455849	7.65767e-05	0.000116595	1	0.69096	1.56958e-05	3.39424e-05	1	0.054655	0.466481	0.495332	0	0.052182	0.469307	0.493384	0	0.673894	1.58544e-05	3.13448e-05	1	0.277762	0.0442158	0.0651762	1	0.111213	0.347787	0.411454	0	0.746533
RAG2	0.0943856	0.38116	0.452478	0	0.303059	0.0433079	0.0586869	1	0.229421	0.0674454	0.0922874	1	0.568598	2.23547e-05	3.72578e-05	1	0.478412	6.62714e-05	0.000104179	1	0.446788	8.37112e-05	0.000126464	1	0.880961	0	0	1	0.069953	0.406021	0.455667	0	0.0584573	0.446269	0.485076	0	0.627984	1.88667e-05	3.54832e-05	1	0.125725	0.30646	0.365394	0	0.105221	0.359522	0.422166	0	0.660906
RAI1	0.952139	0	0	1	0.805216	0	0	1	0.103214	0.360712	0.412168	0	0.755647	1.4269e-05	3.04137e-05	1	0.439043	9.25897e-05	0.000139877	1	0.350661	0.020186	0.0282385	1	0.0587026	0.43004	0.436803	0	0.952574	0	0	1	0.952573	0	0	1	0.477187	6.64299e-05	0.000105068	1	0.251411	0.0547118	0.0771792	1	0.552046	2.63183e-05	4.78795e-05	1	0.773069
RARA	0.951468	0	0	1	0.74053	1.52202e-05	3.1832e-05	1	0.944732	0	0	1	0.622868	1.91838e-05	3.44154e-05	1	0.62837	1.88667e-05	3.46703e-05	1	0.862413	0	0	1	0.893975	0	0	1	0.951857	0	0	1	0.944737	0	0	1	0.624966	1.91838e-05	3.54832e-05	1	0.902998	0	0	1	0.915476	0	0	1	0.892188
RB1	0.940919	0	0	1	0.786464	0	0	1	0.946609	0	0	1	0.859042	0	0	1	0.942897	0	0	1	0.92348	0	0	1	0.850592	0	0	1	0.923443	0	0	1	0.182902	0.198115	0.266747	0	0.127243	0.29052	0.330621	0	0.948387	0	0	1	0.94554	0	0	1	0.721331
RBBP4	0.447658	8.24428e-05	0.000135654	1	0.0520326	0.469502	0.471326	0	0.84737	0	0	1	0.925704	0	0	1	0.242658	0.056435	0.0698676	1	0.765727	1.22079e-05	2.91111e-05	1	0.549773	2.64768e-05	4.99816e-05	1	0.90032	0	0	1	0.745927	1.50617e-05	3.22498e-05	1	0.256732	0.0535308	0.069608	1	0.472883	6.73812e-05	0.000117086	1	0.938405	0	0	1	0.296166
RBBP5	0.51508	3.32942e-05	5.90458e-05	1	0.0745906	0.404563	0.421642	0	0.424524	0.000145226	0.000242044	1	0.560842	2.40987e-05	3.98219e-05	1	0.872741	0	0	1	0.887349	0	0	1	0.418357	0.000172179	0.000294566	1	0.556053	2.48914e-05	4.61503e-05	1	0.482872	6.53201e-05	0.000115052	1	0.935799	0	0	1	0.113747	0.346009	0.405071	0	0.400055	0.000327076	0.000528092	1	0.725172
RBBP7	0.14205	0.265992	0.340172	0	0.743483	1.52202e-05	3.1832e-05	1	0.596587	2.01351e-05	3.92078e-05	1	0.126739	0.297502	0.330429	0	0.157804	0.241209	0.277767	0	0.632541	1.88667e-05	3.46561e-05	1	0.204572	0.176504	0.23544	0	0.106178	0.358898	0.435754	0	0.583313	2.07693e-05	3.89738e-05	1	0.534366	2.85379e-05	4.85019e-05	1	0.548619	2.66354e-05	4.99816e-05	1	0.499497	4.39167e-05	7.56343e-05	1	0.0754192
RBM15	0.942512	0	0	1	0.86326	0	0	1	0.222838	0.0700065	0.0951843	1	0.0486142	0.489714	0.489714	0	0.333441	0.042369	0.0567829	1	0.154657	0.243785	0.284968	0	0.055151	0.465935	0.470506	0	0.903576	0	0	1	0.794772	0	0	1	0.323266	0.0427111	0.0581794	1	0.562647	2.3623e-05	4.50933e-05	1	0.263134	0.0454154	0.0639944	1	0.579506
RBP1	0.072697	0.405118	0.456352	0	0.468156	6.83324e-05	0.000111022	1	0.0815549	0.402659	0.429279	0	0.0935967	0.381575	0.406768	0	0.458181	7.41986e-05	0.000113869	1	0.863532	0	0	1	0.173015	0.210099	0.265191	0	0.709989	1.56958e-05	3.1832e-05	1	0.0649467	0.416244	0.462137	0	0.500543	4.26483e-05	6.94379e-05	1	0.0554374	0.465544	0.470916	0	0.158142	0.240913	0.307397	0	0.464531
RBP2	0.325549	0.0426402	0.0616822	1	0.119619	0.327148	0.367982	0	0.067773	0.407122	0.429279	0	0.432477	0.000103688	0.000150483	1	0.299721	0.043412	0.0567829	1	0.925066	0	0	1	0.846005	0	0	1	0.0493871	0.480405	0.495332	0	0.0509925	0.478062	0.495855	0	0.657831	1.64886e-05	3.2351e-05	1	0.0853397	0.401323	0.426172	0	0.916736	0	0	1	0.858921
RBX1	0.925358	0	0	1	0.525547	3.13917e-05	5.32354e-05	1	0.310387	0.0430528	0.0634869	1	0.949471	0	0	1	0.266403	0.0450434	0.0573524	1	0.153394	0.251797	0.293498	0	0.290931	0.0436815	0.0635677	1	0.767601	1.22079e-05	2.70317e-05	1	0.791448	0	0	1	0.895408	0	0	1	0.114155	0.338604	0.397002	0	0.0589678	0.429599	0.447499	0	0.561369
RCC1	0.905285	0	0	1	0.0508551	0.478279	0.478897	0	0.603412	1.9818e-05	3.86875e-05	1	0.775926	7.29302e-06	1.82326e-05	1	0.386362	0.000520817	0.000745844	1	0.137446	0.284086	0.321881	0	0.102822	0.360931	0.403497	0	0.932629	0	0	1	0.945829	0	0	1	0.931257	0	0	1	0.100507	0.362511	0.413764	0	0.0910483	0.390823	0.437432	0	0.362454
RCOR1	0.944629	0	0	1	0.419982	0.000169166	0.000258562	1	0.917579	0	0	1	0.860478	0	0	1	0.947911	0	0	1	0.882405	0	0	1	0.948752	0	0	1	0.939815	0	0	1	0.952023	0	0	1	0.705583	1.56958e-05	3.13448e-05	1	0.782568	2.69525e-06	7.12907e-06	1	0.934582	0	0	1	0.939099
RCOR3	0.178196	0.200193	0.265667	0	0.88754	0	0	1	0.438777	9.32238e-05	0.000158093	1	0.222979	0.0699176	0.0854335	1	0.340606	0.0212444	0.0290891	1	0.701071	1.56958e-05	3.11067e-05	1	0.0852168	0.401385	0.423148	0	0.0515063	0.470225	0.495332	0	0.0854355	0.40127	0.459395	0	0.713734	1.55373e-05	3.13448e-05	1	0.630926	1.88667e-05	3.82767e-05	1	0.324824	0.0426627	0.063243	1	0.381144
RERE	0.952332	0	0	1	0.250179	0.0549753	0.0712472	1	0.859761	0	0	1	0.349052	0.020371	0.027314	1	0.831285	0	0	1	0.186614	0.196418	0.239674	0	0.569222	2.23547e-05	4.30967e-05	1	0.952574	0	0	1	0.950644	0	0	1	0.383419	0.000592637	0.000860101	1	0.656131	1.64886e-05	3.45369e-05	1	0.899537	0	0	1	0.391262
REST	0.887182	0	0	1	0.846689	0	0	1	0.457388	7.46742e-05	0.000129469	1	0.940063	0	0	1	0.934901	0	0	1	0.336399	0.0422594	0.0582643	1	0.276835	0.0442495	0.0638838	1	0.638212	1.8074e-05	3.51944e-05	1	0.184268	0.197486	0.266747	0	0.69295	1.56958e-05	3.13448e-05	1	0.19456	0.184768	0.242704	0	0.796123	0	0	1	0.652061
RING1	0.0680984	0.40689	0.456352	0	0.921912	0	0	1	0.353655	0.0196479	0.0307618	1	0.285508	0.0438846	0.0561231	1	0.163648	0.223023	0.258502	0	0.948315	0	0	1	0.793979	0	0	1	0.0502598	0.479101	0.495332	0	0.0547596	0.466383	0.493384	0	0.947125	0	0	1	0.649135	1.8074e-05	3.69587e-05	1	0.11084	0.348038	0.411454	0	0.946949
RIOX1	0.100591	0.362441	0.434145	0	0.708028	1.56958e-05	3.1832e-05	1	0.192736	0.185877	0.241069	0	0.779265	5.23195e-06	1.32943e-05	1	0.901776	0	0	1	0.343408	0.0209964	0.0290576	1	0.152459	0.260098	0.317592	0	0.0502594	0.479102	0.495332	0	0.338756	0.0240273	0.0365839	1	0.237557	0.0575516	0.0732389	1	0.482317	6.53201e-05	0.000115052	1	0.700417	1.56958e-05	3.26786e-05	1	0.934283
RIOX2	0.254819	0.0540659	0.0748233	1	0.336338	0.0422626	0.0586869	1	0.0968883	0.379894	0.425977	0	0.837502	0	0	1	0.895735	0	0	1	0.871793	0	0	1	0.747975	1.49031e-05	3.39424e-05	1	0.0646773	0.416419	0.458176	0	0.0559369	0.457805	0.493384	0	0.413273	0.000207693	0.000312418	1	0.705853	1.56958e-05	3.37559e-05	1	0.0583836	0.446424	0.463272	0	0.900331
RLIM	0.365247	0.0105299	0.0159699	1	0.944166	0	0	1	0.0590519	0.42949	0.439123	0	0.880737	0	0	1	0.868421	0	0	1	0.952248	0	0	1	0.666168	1.58544e-05	3.39424e-05	1	0.0919575	0.390353	0.455667	0	0.079379	0.403259	0.459395	0	0.951731	0	0	1	0.779937	4.75632e-06	1.24954e-05	1	0.124575	0.307657	0.373137	0	0.430188
RNASE12	0.0478119	0.498019	0.498795	0	0.930506	0	0	1	0.0560261	0.45767	0.466703	0	0.57152	2.18791e-05	3.66226e-05	1	0.423146	0.000148556	0.00021888	1	0.109156	0.349035	0.38588	0	0.273104	0.0444759	0.0639495	1	0.0504345	0.478866	0.495332	0	0.0496838	0.479915	0.495855	0	0.138502	0.275468	0.316748	0	0.262244	0.0455654	0.0656699	1	0.362801	0.0110871	0.0173236	1	0.630493
RNF2	0.89896	0	0	1	0.92436	0	0	1	0.241053	0.0567887	0.0787321	1	0.408307	0.000249548	0.000352919	1	0.416868	0.000178203	0.000261073	1	0.921244	0	0	1	0.0974801	0.379596	0.416265	0	0.252021	0.0546067	0.0799133	1	0.0732222	0.404971	0.459395	0	0.917893	0	0	1	0.44566	8.45039e-05	0.000141448	1	0.107955	0.349869	0.411454	0	0.26864
RNF8	0.35487	0.0123159	0.0184262	1	0.537689	2.74281e-05	4.74482e-05	1	0.358915	0.0116818	0.0183639	1	0.902039	0	0	1	0.780688	3.9636e-06	1.01379e-05	1	0.927692	0	0	1	0.135962	0.285065	0.340294	0	0.820941	0	0	1	0.188789	0.188242	0.255048	0	0.925328	0	0	1	0.0827125	0.402323	0.426172	0	0.531288	2.90135e-05	5.16908e-05	1	0.430466
RNF17	0.0490956	0.488747	0.498795	0	0.871411	0	0	1	0.73893	1.53788e-05	3.39424e-05	1	0.843301	0	0	1	0.701339	1.56958e-05	3.05651e-05	1	0.076381	0.404036	0.42025	0	0.35324	0.01977	0.0312051	1	0.0487641	0.489408	0.49686	0	0.0583907	0.446411	0.485076	0	0.0611832	0.426874	0.436399	0	0.180175	0.199323	0.257459	0	0.861325	0	0	1	0.640454
RNF20	0.10711	0.350448	0.424778	0	0.951722	0	0	1	0.216331	0.0736622	0.0994568	1	0.708302	1.56958e-05	3.04137e-05	1	0.915015	0	0	1	0.670159	1.58544e-05	3.11067e-05	1	0.122278	0.317234	0.369701	0	0.110336	0.348318	0.427248	0	0.137367	0.284129	0.364569	0	0.79435	0	0	1	0.914982	0	0	1	0.622525	1.91838e-05	3.73554e-05	1	0.911337
RNF40	0.090467	0.391059	0.456352	0	0.891226	0	0	1	0.0909386	0.390872	0.429279	0	0.430019	0.000107968	0.000156403	1	0.935574	0	0	1	0.9343	0	0	1	0.861329	0	0	1	0.787501	0	0	1	0.589859	2.04522e-05	3.85655e-05	1	0.944068	0	0	1	0.523326	3.17088e-05	5.8233e-05	1	0.899544	0	0	1	0.887957
RNF168	0.946621	0	0	1	0.939847	0	0	1	0.286126	0.0438571	0.0634869	1	0.667013	1.58544e-05	3.04137e-05	1	0.913313	0	0	1	0.763416	1.28421e-05	3.04361e-05	1	0.0806322	0.40291	0.423148	0	0.85347	0	0	1	0.817871	0	0	1	0.809563	0	0	1	0.346983	0.0205438	0.0320351	1	0.0540025	0.467287	0.475112	0	0.945523
RPS6KA3	0.913599	0	0	1	0.869965	0	0	1	0.585228	2.06107e-05	3.99333e-05	1	0.677342	1.56958e-05	3.04137e-05	1	0.946135	0	0	1	0.938091	0	0	1	0.622794	1.91838e-05	3.892e-05	1	0.891892	0	0	1	0.939557	0	0	1	0.889697	0	0	1	0.776202	7.29302e-06	1.88403e-05	1	0.482408	6.53201e-05	0.000111998	1	0.456996
RPS6KA4	0.574414	2.18791e-05	4.09572e-05	1	0.649771	1.8074e-05	3.50184e-05	1	0.951262	0	0	1	0.253109	0.0543925	0.06845	1	0.918686	0	0	1	0.586965	2.04522e-05	3.56992e-05	1	0.86974	0	0	1	0.128301	0.289532	0.365904	0	0.672613	1.58544e-05	3.22498e-05	1	0.559895	2.40987e-05	4.22545e-05	1	0.918814	0	0	1	0.942743	0	0	1	0.901927
RPS6KA5	0.918987	0	0	1	0.939075	0	0	1	0.30029	0.0433865	0.0634869	1	0.417283	0.000176459	0.000252317	1	0.800743	0	0	1	0.380392	0.000676983	0.000964451	1	0.850888	0	0	1	0.716691	1.55373e-05	3.1832e-05	1	0.8489	0	0	1	0.207867	0.0915249	0.112412	0	0.935776	0	0	1	0.910267	0	0	1	0.435546
RRP8	0.177416	0.20063	0.265792	0	0.855698	0	0	1	0.761224	1.33177e-05	3.35104e-05	1	0.940744	0	0	1	0.941192	0	0	1	0.769717	1.17323e-05	2.83255e-05	1	0.691151	1.56958e-05	3.39424e-05	1	0.0533499	0.467931	0.495332	0	0.0531237	0.46819	0.493384	0	0.760936	1.33177e-05	3.12764e-05	1	0.760299	1.33177e-05	3.32942e-05	1	0.176738	0.201053	0.259262	0	0.80937
RSF1	0.909555	0	0	1	0.621607	1.91838e-05	3.56534e-05	1	0.849184	0	0	1	0.53697	2.77452e-05	4.47969e-05	1	0.166519	0.221204	0.257021	0	0.170547	0.211391	0.253212	0	0.944007	0	0	1	0.445807	8.45039e-05	0.000142681	1	0.885081	0	0	1	0.0847441	0.401583	0.420192	0	0.95118	0	0	1	0.952331	0	0	1	0.811943
RUVBL1	0.946378	0	0	1	0.414968	0.000185179	0.0002814	1	0.611521	1.96594e-05	3.86875e-05	1	0.79106	0	0	1	0.196093	0.183835	0.219525	0	0.122447	0.310076	0.348274	0	0.231802	0.066533	0.0917492	1	0.922768	0	0	1	0.929872	0	0	1	0.0933171	0.381742	0.413198	0	0.897782	0	0	1	0.5826	2.07693e-05	3.88796e-05	1	0.583702
RUVBL2	0.447118	8.29185e-05	0.00013586	1	0.102411	0.361213	0.39473	0	0.200869	0.180295	0.236428	0	0.162675	0.223649	0.259862	0	0.928165	0	0	1	0.0699788	0.406007	0.42025	0	0.107607	0.350099	0.39552	0	0.568208	2.23547e-05	4.17467e-05	1	0.878969	0	0	1	0.377605	0.000789232	0.00113902	1	0.160838	0.224981	0.281557	0	0.0657975	0.415733	0.440573	0	0.927144
SAFB	0.928073	0	0	1	0.0962209	0.380235	0.411841	0	0.87072	0	0	1	0.205534	0.175025	0.209976	0	0.676336	1.56958e-05	3.05651e-05	1	0.200619	0.180465	0.224855	0	0.866553	0	0	1	0.933046	0	0	1	0.951546	0	0	1	0.369206	0.00167835	0.00239985	1	0.944523	0	0	1	0.902543	0	0	1	0.930295
SAP18	0.81482	0	0	1	0.134209	0.286066	0.326993	0	0.469825	6.80153e-05	0.000119528	1	0.915755	0	0	1	0.402754	0.000283318	0.000412728	1	0.69984	1.56958e-05	3.11067e-05	1	0.212773	0.084033	0.113459	0	0.419546	0.000169483	0.000281263	1	0.181013	0.198941	0.266747	0	0.87972	0	0	1	0.477162	6.64299e-05	0.000116478	1	0.172106	0.210567	0.271079	0	0.0539865
SAP25	0.0482039	0.490585	0.498795	0	0.0845319	0.401664	0.421642	0	0.0490635	0.488817	0.489709	0	0.31445	0.0429332	0.0557341	1	0.809908	0	0	1	0.0478519	0.497926	0.497926	0	0.121839	0.317817	0.369701	0	0.0474766	0.498725	0.498741	0	0.047452	0.498777	0.498796	0	0.250443	0.0549203	0.0707189	1	0.145955	0.26392	0.323636	0	0.049528	0.48016	0.481452	0	0.784408
SAP30	0.421254	0.000166471	0.000266011	1	0.0843909	0.40173	0.421642	0	0.153538	0.251693	0.310722	0	0.879313	0	0	1	0.843536	0	0	1	0.840698	0	0	1	0.072133	0.405296	0.423148	0	0.190781	0.187027	0.257453	0	0.517038	3.29771e-05	5.98531e-05	1	0.0531286	0.468172	0.469992	0	0.0567215	0.456656	0.463711	0	0.100869	0.362219	0.423121	0	0.723285
SAP30L	0.229743	0.0672697	0.0919471	1	0.680905	1.56958e-05	3.1832e-05	1	0.0714998	0.405507	0.429279	0	0.804086	0	0	1	0.146422	0.263697	0.298779	0	0.112071	0.347255	0.385357	0	0.932683	0	0	1	0.237896	0.0574681	0.0826303	1	0.577254	2.12449e-05	3.977e-05	1	0.872163	0	0	1	0.595446	2.01351e-05	3.96058e-05	1	0.56469	2.3306e-05	4.29029e-05	1	0.395788
SAP130	0.175723	0.20849	0.275447	0	0.925171	0	0	1	0.279719	0.0441312	0.0634869	1	0.947082	0	0	1	0.938894	0	0	1	0.114059	0.338726	0.377174	0	0.0615038	0.418878	0.427708	0	0.744777	1.52202e-05	3.1832e-05	1	0.818244	0	0	1	0.826012	0	0	1	0.147385	0.26315	0.323204	0	0.509619	3.66236e-05	6.39264e-05	1	0.929125
SATB1	0.416845	0.000178203	0.000280707	1	0.367755	0.0022296	0.00325413	1	0.937465	0	0	1	0.53863	2.74281e-05	4.43774e-05	1	0.346195	0.0206356	0.0284566	1	0.878386	0	0	1	0.924152	0	0	1	0.144998	0.264399	0.341348	0	0.595239	2.01351e-05	3.81533e-05	1	0.407081	0.000256524	0.000381586	1	0.939195	0	0	1	0.207043	0.165186	0.218463	0	0.940526
SATB2	0.914868	0	0	1	0.173666	0.209718	0.251987	0	0.849914	0	0	1	0.0566472	0.456758	0.463471	0	0.897634	0	0	1	0.914593	0	0	1	0.93262	0	0	1	0.928653	0	0	1	0.942528	0	0	1	0.321085	0.0427699	0.0581794	1	0.910736	0	0	1	0.856625	0	0	1	0.0481558
SCG2	0.0495558	0.480119	0.498795	0	0.0669788	0.414877	0.428337	0	0.658474	1.64886e-05	3.47246e-05	1	0.871064	0	0	1	0.788815	0	0	1	0.324487	0.0426699	0.0582643	1	0.281486	0.0440541	0.0638838	1	0.0497299	0.479842	0.495332	0	0.599481	1.9818e-05	3.7737e-05	1	0.103999	0.360274	0.397305	0	0.776074	7.29302e-06	1.88403e-05	1	0.883559	0	0	1	0.760184
SCMH1	0.791329	0	0	1	0.783167	1.26835e-06	3.08142e-06	1	0.85167	0	0	1	0.930604	0	0	1	0.934461	0	0	1	0.886976	0	0	1	0.305689	0.0432218	0.0635677	1	0.199759	0.181191	0.252106	0	0.517253	3.29771e-05	5.98531e-05	1	0.903384	0	0	1	0.142013	0.266008	0.324145	0	0.809971	0	0	1	0.15678
SCML2	0.207627	0.163603	0.220508	0	0.95032	0	0	1	0.910425	0	0	1	0.522212	3.18673e-05	5.01975e-05	1	0.108773	0.3493	0.377869	0	0.908627	0	0	1	0.881495	0	0	1	0.257779	0.0465013	0.0685142	1	0.12974	0.288524	0.365322	0	0.91408	0	0	1	0.908505	0	0	1	0.902607	0	0	1	0.123477
SCML4	0.0748054	0.404526	0.456352	0	0.169883	0.211789	0.252907	0	0.060898	0.427241	0.439123	0	0.0657901	0.415736	0.428404	0	0.0687859	0.406508	0.417276	0	0.924346	0	0	1	0.260556	0.045892	0.0651206	1	0.168346	0.212718	0.286209	0	0.0619318	0.418447	0.462137	0	0.675721	1.56958e-05	3.13448e-05	1	0.435511	9.71874e-05	0.000161631	1	0.0718276	0.40539	0.437432	0	0.191636
SENP1	0.287339	0.0438	0.0616822	1	0.313829	0.0429546	0.0586869	1	0.512197	3.42455e-05	6.24477e-05	1	0.0936472	0.381543	0.406768	0	0.0506494	0.478565	0.479184	0	0.0758311	0.404163	0.42025	0	0.320915	0.0427712	0.0635677	1	0.235948	0.0579917	0.0832289	1	0.0968964	0.379889	0.452426	0	0.397716	0.000351492	0.0005169	1	0.864906	0	0	1	0.816227	0	0	1	0.268495
SENP3	0.053601	0.467682	0.498795	0	0.0555658	0.465375	0.470458	0	0.703266	1.56958e-05	3.39424e-05	1	0.766709	1.22079e-05	2.90218e-05	1	0.74166	1.52202e-05	3.05651e-05	1	0.127017	0.290733	0.327974	0	0.309914	0.0430634	0.0635677	1	0.215318	0.0746491	0.105571	0	0.24953	0.0551354	0.0781169	1	0.881537	0	0	1	0.334365	0.0423336	0.0651762	1	0.723377	1.55373e-05	3.26786e-05	1	0.310709
SERPINA2	0.0476133	0.498426	0.498795	0	0.761045	1.33177e-05	3.15633e-05	1	0.863504	0	0	1	0.412796	0.00020801	0.000295794	1	0.349704	0.0203036	0.0280487	1	0.157746	0.241255	0.283721	0	0.939268	0	0	1	0.0489718	0.488987	0.49686	0	0.0482448	0.490496	0.498796	0	0.0553442	0.465683	0.469992	0	0.758463	1.36348e-05	3.37559e-05	1	0.915109	0	0	1	0.603673
SETD1A	0.909986	0	0	1	0.317995	0.0428562	0.0586869	1	0.630741	1.88667e-05	3.83772e-05	1	0.752373	1.44275e-05	3.04137e-05	1	0.525745	3.13917e-05	5.15436e-05	1	0.0932273	0.381785	0.413245	0	0.228455	0.0677382	0.0929152	1	0.722204	1.55373e-05	3.1832e-05	1	0.89229	0	0	1	0.311654	0.0430131	0.0581794	1	0.844835	0	0	1	0.917479	0	0	1	0.843869
SETD1B	0.175583	0.208629	0.275447	0	0.0873933	0.392338	0.420453	0	0.310674	0.0430436	0.0634869	1	0.89891	0	0	1	0.102354	0.361246	0.386274	0	0.744893	1.52202e-05	3.11067e-05	1	0.267342	0.0449604	0.0644072	1	0.485414	6.3259e-05	0.000110418	1	0.535885	2.80623e-05	5.14143e-05	1	0.135815	0.28513	0.326405	0	0.0711673	0.405595	0.426172	0	0.0546779	0.466459	0.475112	0	0.421034
SETD2	0.949882	0	0	1	0.905521	0	0	1	0.48509	6.40517e-05	0.000114115	1	0.386527	0.00051828	0.000718546	1	0.279093	0.0441478	0.0570243	1	0.865346	0	0	1	0.163638	0.223028	0.277443	0	0.936502	0	0	1	0.951323	0	0	1	0.485013	6.40517e-05	0.000102351	1	0.830842	0	0	1	0.893101	0	0	1	0.062839
SETD3	0.541651	2.7111e-05	4.95543e-05	1	0.102672	0.361062	0.39473	0	0.640961	1.8074e-05	3.70565e-05	1	0.932636	0	0	1	0.108908	0.349222	0.377869	0	0.0704389	0.405847	0.42025	0	0.150554	0.261468	0.31831	0	0.882083	0	0	1	0.872655	0	0	1	0.11036	0.348294	0.390321	0	0.271222	0.044604	0.0651762	1	0.0895437	0.391455	0.437432	0	0.0891307
SETD4	0.0709296	0.405659	0.456352	0	0.170098	0.211667	0.252907	0	0.93745	0	0	1	0.73169	1.53788e-05	3.04137e-05	1	0.12661	0.29762	0.330391	0	0.592904	2.02936e-05	3.56634e-05	1	0.597584	2.01351e-05	4.0012e-05	1	0.117171	0.336382	0.419801	0	0.733306	1.53788e-05	3.22498e-05	1	0.0513841	0.470488	0.471096	0	0.126218	0.298009	0.355866	0	0.588386	2.04522e-05	3.83788e-05	1	0.935592
SETD5	0.952574	0	0	1	0.825419	0	0	1	0.936099	0	0	1	0.401719	0.000305673	0.000429939	1	0.891606	0	0	1	0.91548	0	0	1	0.736157	1.53788e-05	3.39424e-05	1	0.952573	0	0	1	0.948283	0	0	1	0.116979	0.336502	0.379053	0	0.934934	0	0	1	0.883292	0	0	1	0.718441
SETD6	0.310551	0.0430472	0.0616822	1	0.0658843	0.415672	0.428337	0	0.286302	0.0438509	0.0634869	1	0.861251	0	0	1	0.185456	0.196971	0.233582	0	0.150725	0.261381	0.303103	0	0.832649	0	0	1	0.914349	0	0	1	0.0627985	0.417695	0.462137	0	0.0531817	0.468096	0.469992	0	0.656146	1.64886e-05	3.45369e-05	1	0.568699	2.23547e-05	4.14471e-05	1	0.67569
SETD7	0.649902	1.8074e-05	3.57331e-05	1	0.932376	0	0	1	0.120026	0.32668	0.388308	0	0.947787	0	0	1	0.447857	8.24428e-05	0.000125527	1	0.94782	0	0	1	0.404755	0.000270476	0.000451765	1	0.853109	0	0	1	0.941698	0	0	1	0.941394	0	0	1	0.860717	0	0	1	0.755681	1.4269e-05	3.26786e-05	1	0.908931
SETD9	0.754258	1.44275e-05	3.16751e-05	1	0.0616406	0.418735	0.42975	0	0.370157	0.00147446	0.00234161	1	0.110918	0.347982	0.37818	0	0.393891	0.000408885	0.000589007	1	0.564822	2.3306e-05	3.9697e-05	1	0.069286	0.40628	0.423148	0	0.167764	0.220253	0.294969	0	0.243301	0.0562801	0.0791598	1	0.106273	0.35881	0.397305	0	0.0579347	0.447105	0.455765	0	0.0989582	0.378646	0.434629	0	0.127001
SETDB1	0.231709	0.0665637	0.0913042	1	0.639274	1.8074e-05	3.50184e-05	1	0.950596	0	0	1	0.854443	0	0	1	0.77027	1.12566e-05	2.80511e-05	1	0.800082	0	0	1	0.942613	0	0	1	0.483949	6.46859e-05	0.000112403	1	0.257355	0.0466143	0.0665305	1	0.492651	4.74046e-05	7.66985e-05	1	0.947738	0	0	1	0.937139	0	0	1	0.393761
SETDB2	0.913772	0	0	1	0.853438	0	0	1	0.949158	0	0	1	0.332302	0.0424037	0.0557341	1	0.88935	0	0	1	0.514248	3.34528e-05	5.291e-05	1	0.943433	0	0	1	0.148804	0.262389	0.340053	0	0.345324	0.0207524	0.0317922	1	0.196526	0.183586	0.224769	0	0.952042	0	0	1	0.941553	0	0	1	0.440864
SETMAR	0.656483	1.64886e-05	3.34519e-05	1	0.532688	2.90135e-05	4.96369e-05	1	0.229164	0.0675186	0.0922874	1	0.242298	0.0565233	0.0705403	1	0.790498	0	0	1	0.63644	1.8074e-05	3.35104e-05	1	0.319801	0.0427883	0.0635677	1	0.197845	0.182643	0.253217	0	0.11139	0.347683	0.427587	0	0.243456	0.0562422	0.0718084	1	0.050508	0.478761	0.480622	0	0.0593685	0.429061	0.447499	0	0.704585
SF3B1	0.944222	0	0	1	0.693306	1.56958e-05	3.1832e-05	1	0.654043	1.66471e-05	3.49634e-05	1	0.618055	1.91838e-05	3.44154e-05	1	0.51094	3.59895e-05	5.84735e-05	1	0.497392	4.53436e-05	7.08493e-05	1	0.821772	0	0	1	0.945238	0	0	1	0.940407	0	0	1	0.174713	0.209138	0.250127	0	0.678161	1.56958e-05	3.37559e-05	1	0.927347	0	0	1	0.860048
SF3B3	0.947908	0	0	1	0.0902256	0.39116	0.420453	0	0.663803	1.58544e-05	3.39424e-05	1	0.17619	0.201383	0.237915	0	0.897037	0	0	1	0.950005	0	0	1	0.255053	0.0540294	0.076271	1	0.946612	0	0	1	0.951691	0	0	1	0.906276	0	0	1	0.951491	0	0	1	0.898411	0	0	1	0.562855
SFMBT1	0.908465	0	0	1	0.949784	0	0	1	0.833394	0	0	1	0.879504	0	0	1	0.882047	0	0	1	0.947914	0	0	1	0.463357	7.0552e-05	0.000124551	1	0.932255	0	0	1	0.943965	0	0	1	0.893535	0	0	1	0.930842	0	0	1	0.720409	1.55373e-05	3.26786e-05	1	0.740211
SFMBT2	0.946809	0	0	1	0.941237	0	0	1	0.948647	0	0	1	0.703	1.56958e-05	3.04137e-05	1	0.0790015	0.403346	0.417276	0	0.886835	0	0	1	0.936827	0	0	1	0.949584	0	0	1	0.950976	0	0	1	0.933591	0	0	1	0.950207	0	0	1	0.952092	0	0	1	0.906269
SFPQ	0.94842	0	0	1	0.454303	7.80036e-05	0.000125943	1	0.0621515	0.418218	0.433314	0	0.600314	1.9818e-05	3.45145e-05	1	0.639988	1.8074e-05	3.37527e-05	1	0.155288	0.243149	0.284968	0	0.118962	0.334865	0.386704	0	0.952044	0	0	1	0.923259	0	0	1	0.448613	8.19672e-05	0.000127049	1	0.235584	0.0581311	0.0800206	1	0.0963512	0.380189	0.434629	0	0.632853
SGF29	0.10322	0.360708	0.433409	0	0.870538	0	0	1	0.914735	0	0	1	0.912746	0	0	1	0.589723	2.04522e-05	3.52232e-05	1	0.0503374	0.479018	0.480597	0	0.928631	0	0	1	0.462487	7.07106e-05	0.000120441	1	0.0515388	0.470168	0.493384	0	0.141761	0.266154	0.307405	0	0.16381	0.222933	0.280475	0	0.648238	1.8074e-05	3.61014e-05	1	0.443599
SHPRH	0.0571804	0.448134	0.487103	0	0.926508	0	0	1	0.947418	0	0	1	0.941793	0	0	1	0.905827	0	0	1	0.929153	0	0	1	0.946638	0	0	1	0.165981	0.221512	0.294969	0	0.467354	6.89666e-05	0.000119306	1	0.919395	0	0	1	0.892657	0	0	1	0.924447	0	0	1	0.888957
SIN3A	0.951561	0	0	1	0.336536	0.0422562	0.0586869	1	0.821638	0	0	1	0.079944	0.403076	0.419043	0	0.472537	6.73812e-05	0.000105071	1	0.197904	0.182603	0.226427	0	0.923528	0	0	1	0.917872	0	0	1	0.942211	0	0	1	0.155413	0.243066	0.286252	0	0.155121	0.243319	0.302199	0	0.381924	0.000631163	0.00100236	1	0.470117
SIN3B	0.0836238	0.402031	0.456352	0	0.0537176	0.467593	0.470458	0	0.918632	0	0	1	0.745731	1.52202e-05	3.04137e-05	1	0.873673	0	0	1	0.172468	0.210365	0.252587	0	0.807943	0	0	1	0.450966	8.08574e-05	0.000136822	1	0.423675	0.000147129	0.000243643	1	0.317313	0.0428803	0.0581794	1	0.495611	4.62948e-05	8.24793e-05	1	0.907433	0	0	1	0.909758
SIRT1	0.778345	5.86613e-06	1.32931e-05	1	0.68364	1.56958e-05	3.1832e-05	1	0.945423	0	0	1	0.913142	0	0	1	0.774866	7.61011e-06	1.92112e-05	1	0.556524	2.48914e-05	4.14857e-05	1	0.87274	0	0	1	0.685689	1.56958e-05	3.1832e-05	1	0.226322	0.0685611	0.0952237	1	0.51195	3.42455e-05	5.63487e-05	1	0.930006	0	0	1	0.524819	3.13917e-05	5.52922e-05	1	0.7841
SIRT2	0.171692	0.210771	0.27686	0	0.793867	0	0	1	0.331366	0.0424425	0.0634869	1	0.833578	0	0	1	0.403234	0.000279989	0.000408646	1	0.0696692	0.406151	0.42025	0	0.174806	0.209097	0.265184	0	0.525582	3.13917e-05	5.64468e-05	1	0.374886	0.000924628	0.00148362	1	0.109013	0.349174	0.390321	0	0.69629	1.56958e-05	3.37559e-05	1	0.724526	1.55373e-05	3.26786e-05	1	0.862325
SIRT3	0.235168	0.0582749	0.0800763	1	0.0688637	0.406462	0.421642	0	0.776649	7.13448e-06	1.86169e-05	1	0.911648	0	0	1	0.085701	0.40115	0.417276	0	0.149297	0.262152	0.303103	0	0.79893	0	0	1	0.199856	0.181113	0.252106	0	0.105418	0.359372	0.433952	0	0.104856	0.359753	0.397305	0	0.891679	0	0	1	0.527441	2.98063e-05	5.26193e-05	1	0.938871
SIRT4	0.0842225	0.401786	0.456352	0	0.551984	2.63183e-05	4.6251e-05	1	0.0489474	0.489077	0.489709	0	0.934651	0	0	1	0.938854	0	0	1	0.129353	0.288778	0.326244	0	0.940068	0	0	1	0.0563938	0.457111	0.492074	0	0.0515477	0.470159	0.493384	0	0.603952	1.9818e-05	3.61387e-05	1	0.855177	0	0	1	0.0490281	0.488873	0.489169	0	0.59675
SIRT5	0.30122	0.0433565	0.0616822	1	0.207768	0.141792	0.179264	0	0.870959	0	0	1	0.794166	0	0	1	0.768369	1.18908e-05	2.94421e-05	1	0.343706	0.0209405	0.029032	1	0.176197	0.201381	0.256772	0	0.767253	1.22079e-05	2.70317e-05	1	0.0689903	0.406399	0.459395	0	0.639728	1.8074e-05	3.44161e-05	1	0.131652	0.287447	0.345406	0	0.921478	0	0	1	0.784099
SIRT6	0.135168	0.28553	0.362542	0	0.0763531	0.404042	0.421642	0	0.898147	0	0	1	0.889909	0	0	1	0.922589	0	0	1	0.185744	0.196817	0.239674	0	0.495774	4.62948e-05	8.36328e-05	1	0.0555585	0.465383	0.495332	0	0.735307	1.53788e-05	3.22498e-05	1	0.131939	0.287309	0.32793	0	0.886421	0	0	1	0.422772	0.000161873	0.000266352	1	0.445734
SIRT7	0.0704086	0.405857	0.456352	0	0.300916	0.043364	0.0586869	1	0.314978	0.0429228	0.0634869	1	0.920844	0	0	1	0.610725	1.96594e-05	3.46703e-05	1	0.185854	0.196738	0.239674	0	0.584529	2.06107e-05	4.05414e-05	1	0.0701567	0.405943	0.455667	0	0.164796	0.222256	0.294018	0	0.412797	0.00020801	0.000312418	1	0.0783097	0.403527	0.426172	0	0.0634222	0.417227	0.440573	0	0.57889
SKP1	0.94526	0	0	1	0.267468	0.0449469	0.0595141	1	0.0873525	0.392355	0.429279	0	0.861398	0	0	1	0.504779	4.10629e-05	6.64379e-05	1	0.847117	0	0	1	0.891561	0	0	1	0.61143	1.96594e-05	3.7713e-05	1	0.382336	0.000619431	0.000998044	1	0.951063	0	0	1	0.290804	0.0436852	0.0651762	1	0.305472	0.0432237	0.063243	1	0.918192
SLC25A15	0.742131	1.52202e-05	3.22498e-05	1	0.918302	0	0	1	0.915025	0	0	1	0.943592	0	0	1	0.922013	0	0	1	0.544372	2.66354e-05	4.38268e-05	1	0.0995268	0.378202	0.416265	0	0.119209	0.334573	0.41957	0	0.772927	9.35409e-06	2.22375e-05	1	0.726544	1.55373e-05	3.13448e-05	1	0.531339	2.90135e-05	5.3922e-05	1	0.345898	0.0206765	0.0315384	1	0.834617
SLF1	0.0882524	0.391922	0.456352	0	0.923839	0	0	1	0.916736	0	0	1	0.272515	0.0445088	0.056641	1	0.935604	0	0	1	0.944177	0	0	1	0.113229	0.346478	0.395465	0	0.251792	0.0546504	0.0799133	1	0.281457	0.0440554	0.0640835	1	0.87432	0	0	1	0.641549	1.8074e-05	3.69587e-05	1	0.368936	0.00176459	0.00276834	1	0.914808
SMAP2	0.844514	0	0	1	0.136307	0.284875	0.326594	0	0.918824	0	0	1	0.947325	0	0	1	0.74284	1.52202e-05	3.05651e-05	1	0.118271	0.335491	0.374648	0	0.933405	0	0	1	0.952235	0	0	1	0.899374	0	0	1	0.0988976	0.378681	0.413198	0	0.941358	0	0	1	0.935217	0	0	1	0.899699
SMARCA1	0.140047	0.267238	0.341201	0	0.865843	0	0	1	0.827381	0	0	1	0.930339	0	0	1	0.251373	0.0547151	0.0683939	1	0.92388	0	0	1	0.153211	0.251953	0.309303	0	0.316127	0.0429053	0.0654934	1	0.756429	1.4269e-05	3.22498e-05	1	0.942243	0	0	1	0.869694	0	0	1	0.670386	1.58544e-05	3.26786e-05	1	0.141279
SMARCA2	0.933444	0	0	1	0.941378	0	0	1	0.617989	1.91838e-05	3.84172e-05	1	0.449252	8.18087e-05	0.000120079	1	0.4775	6.64299e-05	0.000104217	1	0.941979	0	0	1	0.792108	0	0	1	0.946125	0	0	1	0.941375	0	0	1	0.935479	0	0	1	0.897622	0	0	1	0.722247	1.55373e-05	3.26786e-05	1	0.0486373
SMARCA4	0.945217	0	0	1	0.820471	0	0	1	0.289921	0.0437269	0.0634869	1	0.950784	0	0	1	0.834969	0	0	1	0.772128	1.01468e-05	2.46513e-05	1	0.364379	0.0107391	0.0172315	1	0.951729	0	0	1	0.944018	0	0	1	0.932801	0	0	1	0.0963753	0.380181	0.422941	0	0.151914	0.26061	0.329423	0	0.795565
SMARCA5	0.0531312	0.468171	0.498795	0	0.930467	0	0	1	0.106406	0.358695	0.411914	0	0.907146	0	0	1	0.934026	0	0	1	0.768225	1.22079e-05	2.91111e-05	1	0.479931	6.59543e-05	0.000118595	1	0.186997	0.19622	0.268676	0	0.247949	0.0554355	0.0783988	1	0.817449	0	0	1	0.289436	0.0437407	0.0651762	1	0.377303	0.000814757	0.00128865	1	0.927607
SMARCAD1	0.0631478	0.417409	0.46216	0	0.887303	0	0	1	0.0985998	0.3789	0.425977	0	0.872494	0	0	1	0.0789514	0.403355	0.417276	0	0.62952	1.88667e-05	3.46561e-05	1	0.170292	0.211545	0.265327	0	0.149644	0.261959	0.340053	0	0.0561452	0.457491	0.493384	0	0.932978	0	0	1	0.287983	0.0437722	0.0651762	1	0.0884007	0.391867	0.437432	0	0.772778
SMARCAL1	0.910075	0	0	1	0.384763	0.000554904	0.000820707	1	0.117199	0.336363	0.398265	0	0.380877	0.000669372	0.000924712	1	0.200514	0.180552	0.216607	0	0.826287	0	0	1	0.063739	0.416981	0.427708	0	0.881501	0	0	1	0.775212	7.61011e-06	1.81472e-05	1	0.0638194	0.416935	0.427784	0	0.132088	0.287225	0.345406	0	0.135161	0.285533	0.351187	0	0.147921
SMARCB1	0.940945	0	0	1	0.510119	3.59895e-05	6.0372e-05	1	0.909058	0	0	1	0.948853	0	0	1	0.874287	0	0	1	0.874806	0	0	1	0.932592	0	0	1	0.949927	0	0	1	0.856338	0	0	1	0.222304	0.0702209	0.0872134	1	0.480525	6.57957e-05	0.000115627	1	0.782802	2.06107e-06	5.10329e-06	1	0.0540863
SMARCC1	0.936837	0	0	1	0.920398	0	0	1	0.380289	0.000679995	0.00109109	1	0.0530734	0.468248	0.469485	0	0.919761	0	0	1	0.920189	0	0	1	0.693154	1.56958e-05	3.39424e-05	1	0.935902	0	0	1	0.943932	0	0	1	0.631433	1.88667e-05	3.54832e-05	1	0.257293	0.0466303	0.066431	1	0.0889771	0.391657	0.437432	0	0.939707
SMARCC2	0.390045	0.00046057	0.000706816	1	0.151742	0.26075	0.306191	0	0.535863	2.80623e-05	5.20293e-05	1	0.141544	0.266306	0.301295	0	0.434608	9.89314e-05	0.000148539	1	0.264314	0.0452754	0.0589721	1	0.714304	1.55373e-05	3.39424e-05	1	0.924615	0	0	1	0.733294	1.53788e-05	3.22498e-05	1	0.921733	0	0	1	0.755777	1.4269e-05	3.37559e-05	1	0.921008	0	0	1	0.909001
SMARCD1	0.350653	0.020186	0.0299696	1	0.893909	0	0	1	0.85494	0	0	1	0.395598	0.00038542	0.000541125	1	0.328267	0.0425269	0.0567829	1	0.784012	1.26835e-06	3.14049e-06	1	0.911597	0	0	1	0.591331	2.04522e-05	3.87541e-05	1	0.435371	9.71874e-05	0.00016374	1	0.939794	0	0	1	0.875117	0	0	1	0.668019	1.58544e-05	3.26786e-05	1	0.634715
SMARCD2	0.93531	0	0	1	0.940251	0	0	1	0.902089	0	0	1	0.367929	0.00213749	0.00291647	1	0.798321	0	0	1	0.923424	0	0	1	0.94923	0	0	1	0.91907	0	0	1	0.944369	0	0	1	0.859782	0	0	1	0.951279	0	0	1	0.635946	1.8074e-05	3.61014e-05	1	0.916157
SMARCD3	0.952117	0	0	1	0.790699	0	0	1	0.703331	1.56958e-05	3.39424e-05	1	0.544664	2.66354e-05	4.35494e-05	1	0.88203	0	0	1	0.928863	0	0	1	0.0872301	0.392415	0.423148	0	0.952572	0	0	1	0.951843	0	0	1	0.944155	0	0	1	0.507879	3.75749e-05	6.78801e-05	1	0.591041	2.04522e-05	3.83788e-05	1	0.174519
SMARCE1	0.441499	8.86261e-05	0.000143994	1	0.136395	0.284813	0.326594	0	0.942826	0	0	1	0.113191	0.346507	0.377196	0	0.843308	0	0	1	0.0610247	0.427078	0.436081	0	0.938992	0	0	1	0.383253	0.000596759	0.000965529	1	0.103175	0.360729	0.433952	0	0.51639	3.29771e-05	5.47265e-05	1	0.949622	0	0	1	0.937781	0	0	1	0.794272
SMN1	0.0500158	0.479391	0.498795	0	0.877774	0	0	1	0.372508	0.00112519	0.00179428	1	0.896838	0	0	1	0.86485	0	0	1	0.647129	1.8074e-05	3.35104e-05	1	0.185735	0.19682	0.254409	0	0.0479139	0.497775	0.498741	0	0.052087	0.469422	0.493384	0	0.320138	0.0427848	0.0581794	1	0.677873	1.56958e-05	3.37559e-05	1	0.278545	0.0441667	0.063243	1	0.809476
SMN2	0.0483636	0.490236	0.498795	0	0.873367	0	0	1	0.106062	0.358969	0.411914	0	0.851823	0	0	1	0.254932	0.0540472	0.0677776	1	0.27991	0.0441104	0.0582643	1	0.885847	0	0	1	0.0499014	0.47957	0.495332	0	0.0475248	0.498617	0.498796	0	0.644951	1.8074e-05	3.44161e-05	1	0.291534	0.0436665	0.0651762	1	0.218327	0.0723216	0.0968035	1	0.101544
SMNDC1	0.297564	0.0434727	0.0616822	1	0.935118	0	0	1	0.0656548	0.415817	0.433314	0	0.840649	0	0	1	0.799063	0	0	1	0.88692	0	0	1	0.0708426	0.405701	0.423148	0	0.911811	0	0	1	0.295142	0.0435435	0.0639231	1	0.225296	0.0689866	0.0860944	1	0.0769829	0.403862	0.426172	0	0.654869	1.64886e-05	3.37167e-05	1	0.906345
SMS	0.890948	0	0	1	0.0541785	0.46708	0.470458	0	0.748305	1.49031e-05	3.39424e-05	1	0.861236	0	0	1	0.916073	0	0	1	0.34796	0.0204671	0.0285007	1	0.93342	0	0	1	0.650712	1.79155e-05	3.51944e-05	1	0.766505	1.22079e-05	2.87572e-05	1	0.0915321	0.390557	0.417957	0	0.495905	4.62948e-05	8.24793e-05	1	0.382785	0.000609284	0.000971595	1	0.654799
SMYD1	0.0547525	0.466386	0.498795	0	0.345107	0.0207797	0.0297127	1	0.931506	0	0	1	0.93998	0	0	1	0.612828	1.95009e-05	3.46703e-05	1	0.925313	0	0	1	0.899007	0	0	1	0.0692882	0.406279	0.455667	0	0.0479467	0.497694	0.498796	0	0.51408	3.34528e-05	5.51615e-05	1	0.156899	0.242024	0.301073	0	0.942906	0	0	1	0.784327
SMYD2	0.35672	0.012004	0.0179944	1	0.526792	2.98063e-05	5.06576e-05	1	0.191384	0.186634	0.241069	0	0.330732	0.0424638	0.0557341	1	0.934264	0	0	1	0.539279	2.74281e-05	4.44702e-05	1	0.879156	0	0	1	0.114545	0.338266	0.420796	0	0.472473	6.73812e-05	0.000117086	1	0.660022	1.61715e-05	3.18094e-05	1	0.1061	0.358946	0.413272	0	0.0969876	0.379849	0.434629	0	0.943426
SMYD3	0.696799	1.56958e-05	3.22498e-05	1	0.130707	0.287963	0.328193	0	0.931037	0	0	1	0.892695	0	0	1	0.754152	1.44275e-05	3.05651e-05	1	0.74918	1.49031e-05	3.11067e-05	1	0.160101	0.225609	0.279308	0	0.0726396	0.40514	0.455667	0	0.250294	0.0549491	0.0779955	1	0.133577	0.286425	0.327403	0	0.918275	0	0	1	0.816171	0	0	1	0.789691
SMYD4	0.0872386	0.392412	0.456352	0	0.336923	0.0422477	0.0586869	1	0.0642615	0.416656	0.433314	0	0.787146	0	0	1	0.0556385	0.465246	0.468876	0	0.811995	0	0	1	0.0565374	0.456892	0.462768	0	0.67671	1.56958e-05	3.1832e-05	1	0.48043	6.57957e-05	0.000115366	1	0.0802463	0.403007	0.420192	0	0.114558	0.338259	0.397002	0	0.198198	0.182411	0.239202	0	0.188822
SMYD5	0.0609161	0.42722	0.470619	0	0.805504	0	0	1	0.106946	0.350571	0.404907	0	0.877357	0	0	1	0.912689	0	0	1	0.942952	0	0	1	0.577016	2.12449e-05	4.1473e-05	1	0.479829	6.59543e-05	0.000113841	1	0.728985	1.53788e-05	3.22498e-05	1	0.923803	0	0	1	0.292137	0.0436497	0.0651762	1	0.90144	0	0	1	0.908229
SNAI2	0.0478589	0.497915	0.498795	0	0.409421	0.000243523	0.000366467	1	0.504029	4.138e-05	7.49287e-05	1	0.907993	0	0	1	0.392789	0.00041919	0.000601616	1	0.692793	1.56958e-05	3.11067e-05	1	0.124475	0.307784	0.360321	0	0.0482668	0.490449	0.49686	0	0.0488489	0.489248	0.498796	0	0.0684886	0.406638	0.420192	0	0.526477	2.98063e-05	5.51309e-05	1	0.13418	0.286087	0.351187	0	0.839695
SND1	0.939799	0	0	1	0.353611	0.0196667	0.0283303	1	0.0856896	0.401155	0.429279	0	0.906929	0	0	1	0.176836	0.200994	0.235303	0	0.316994	0.0428844	0.0582643	1	0.143303	0.265243	0.319695	0	0.95219	0	0	1	0.951947	0	0	1	0.449663	8.16501e-05	0.000126811	1	0.836053	0	0	1	0.189838	0.187543	0.244076	0	0.754858
SNRPB2	0.0690649	0.406371	0.456352	0	0.104217	0.360121	0.39473	0	0.410036	0.000227669	0.000373821	1	0.934657	0	0	1	0.235659	0.0580861	0.0716826	1	0.5565	2.48914e-05	4.14857e-05	1	0.67794	1.56958e-05	3.39424e-05	1	0.659972	1.61715e-05	3.23847e-05	1	0.861858	0	0	1	0.0591922	0.429266	0.436599	0	0.7695	1.17323e-05	2.98115e-05	1	0.668055	1.58544e-05	3.26786e-05	1	0.943286
SP1	0.926379	0	0	1	0.66232	1.58544e-05	3.1832e-05	1	0.580453	2.07693e-05	4.00402e-05	1	0.916081	0	0	1	0.837303	0	0	1	0.145569	0.264113	0.303453	0	0.201416	0.179792	0.237375	0	0.949521	0	0	1	0.9515	0	0	1	0.0770405	0.403849	0.420192	0	0.0969315	0.379873	0.422941	0	0.217157	0.0730743	0.0976424	1	0.76047
SP100	0.944626	0	0	1	0.938147	0	0	1	0.930512	0	0	1	0.420206	0.000168849	0.000241882	1	0.211763	0.0850469	0.102826	0	0.506633	3.82091e-05	6.01871e-05	1	0.951071	0	0	1	0.864374	0	0	1	0.928871	0	0	1	0.919706	0	0	1	0.630583	1.88667e-05	3.82767e-05	1	0.951698	0	0	1	0.809683
SP110	0.0510555	0.477937	0.498795	0	0.181846	0.19859	0.242375	0	0.885404	0	0	1	0.439068	9.25897e-05	0.000134882	1	0.654349	1.66471e-05	3.17771e-05	1	0.648756	1.8074e-05	3.35104e-05	1	0.441368	8.86261e-05	0.000154003	1	0.0665533	0.415233	0.458176	0	0.697525	1.56958e-05	3.22498e-05	1	0.854093	0	0	1	0.925372	0	0	1	0.93138	0	0	1	0.853144
SP140	0.235854	0.0580268	0.079877	1	0.232633	0.066216	0.0848736	1	0.946413	0	0	1	0.83429	0	0	1	0.110231	0.348369	0.377869	0	0.320731	0.0427783	0.0582643	1	0.775031	7.61011e-06	1.92112e-05	1	0.693354	1.56958e-05	3.1832e-05	1	0.278735	0.0441569	0.0640835	1	0.625482	1.91838e-05	3.54832e-05	1	0.947776	0	0	1	0.919391	0	0	1	0.0677667
SP140L	0.221344	0.0706759	0.0960944	1	0.640916	1.8074e-05	3.50184e-05	1	0.105828	0.359103	0.411914	0	0.855498	0	0	1	0.880372	0	0	1	0.916301	0	0	1	0.896776	0	0	1	0.415749	0.000180423	0.000298777	1	0.118495	0.335287	0.416423	0	0.827218	0	0	1	0.939114	0	0	1	0.934165	0	0	1	0.927932
SPEN	0.908648	0	0	1	0.12322	0.309103	0.350739	0	0.643441	1.8074e-05	3.70565e-05	1	0.812981	0	0	1	0.682077	1.56958e-05	3.05651e-05	1	0.162251	0.223993	0.264626	0	0.0966115	0.380027	0.416265	0	0.935044	0	0	1	0.942983	0	0	1	0.138567	0.275389	0.316748	0	0.481466	6.53201e-05	0.000115052	1	0.336698	0.0422529	0.063243	1	0.710739
SPOP	0.783846	1.26835e-06	2.89962e-06	1	0.66621	1.58544e-05	3.1832e-05	1	0.906742	0	0	1	0.939246	0	0	1	0.951233	0	0	1	0.415606	0.000180899	0.000263527	1	0.807804	0	0	1	0.898637	0	0	1	0.504794	4.10629e-05	7.3837e-05	1	0.521243	3.2343e-05	5.39049e-05	1	0.239625	0.0571082	0.0790604	1	0.87894	0	0	1	0.891728
SPP1	0.36571	0.0103447	0.0157198	1	0.82387	0	0	1	0.111652	0.347505	0.404718	0	0.948293	0	0	1	0.563901	2.34645e-05	3.95326e-05	1	0.184409	0.197432	0.239827	0	0.374477	0.000950629	0.00154777	1	0.0782656	0.403533	0.455667	0	0.113586	0.346217	0.427258	0	0.918553	0	0	1	0.0973912	0.379644	0.422941	0	0.0626391	0.417834	0.440573	0	0.319318
SRCAP	0.342794	0.0210473	0.030952	1	0.701886	1.56958e-05	3.1832e-05	1	0.866011	0	0	1	0.597739	2.01351e-05	3.47543e-05	1	0.826624	0	0	1	0.936771	0	0	1	0.945552	0	0	1	0.914624	0	0	1	0.909969	0	0	1	0.948202	0	0	1	0.938662	0	0	1	0.794067	0	0	1	0.896205
SRSF1	0.94502	0	0	1	0.190815	0.187013	0.230421	0	0.721682	1.55373e-05	3.39424e-05	1	0.30315	0.0433071	0.0559153	1	0.817948	0	0	1	0.195843	0.184003	0.227693	0	0.772664	9.82972e-06	2.47339e-05	1	0.928513	0	0	1	0.934132	0	0	1	0.838525	0	0	1	0.909328	0	0	1	0.0930814	0.381871	0.434891	0	0.936458
SRSF3	0.952574	0	0	1	0.411472	0.00022434	0.000340241	1	0.386802	0.000515109	0.000828236	1	0.626886	1.91838e-05	3.44154e-05	1	0.921746	0	0	1	0.538049	2.74281e-05	4.44702e-05	1	0.486668	6.3259e-05	0.000114013	1	0.950967	0	0	1	0.92424	0	0	1	0.528402	2.94892e-05	4.98998e-05	1	0.832885	0	0	1	0.929494	0	0	1	0.241197
SS18L1	0.442001	8.76748e-05	0.000142748	1	0.674418	1.58544e-05	3.1832e-05	1	0.186915	0.196268	0.251449	0	0.72741	1.55373e-05	3.04137e-05	1	0.893891	0	0	1	0.43136	0.000105907	0.000156638	1	0.471463	6.75397e-05	0.000120053	1	0.889501	0	0	1	0.805748	0	0	1	0.603792	1.9818e-05	3.61387e-05	1	0.45148	7.99061e-05	0.000134918	1	0.546834	2.66354e-05	4.83429e-05	1	0.0872655
SS18L2	0.0536157	0.467676	0.498795	0	0.151728	0.260756	0.306191	0	0.108722	0.349332	0.404718	0	0.323527	0.0427075	0.0557341	1	0.340389	0.0212951	0.0291071	1	0.0633323	0.417273	0.427269	0	0.164823	0.222246	0.27736	0	0.249917	0.0550542	0.0802012	1	0.145333	0.264251	0.340757	0	0.647717	1.8074e-05	3.44161e-05	1	0.0513344	0.477401	0.479878	0	0.0704302	0.405849	0.437432	0	0.191265
SSRP1	0.258161	0.046405	0.0643361	1	0.943716	0	0	1	0.123432	0.308904	0.367743	0	0.940749	0	0	1	0.121694	0.318014	0.351585	0	0.504771	4.10629e-05	6.45512e-05	1	0.295044	0.0435462	0.0635677	1	0.296364	0.0434995	0.065844	1	0.12651	0.297739	0.373984	0	0.610157	1.96594e-05	3.61044e-05	1	0.109194	0.349015	0.405966	0	0.638	1.8074e-05	3.61014e-05	1	0.578531
STK4	0.466304	6.94422e-05	0.000116489	1	0.925279	0	0	1	0.901366	0	0	1	0.903897	0	0	1	0.939014	0	0	1	0.95161	0	0	1	0.950124	0	0	1	0.920916	0	0	1	0.108748	0.349319	0.428193	0	0.947223	0	0	1	0.944721	0	0	1	0.90594	0	0	1	0.778147
STK31	0.0498359	0.479674	0.498795	0	0.0555011	0.465451	0.470458	0	0.0535257	0.46776	0.473875	0	0.924064	0	0	1	0.817673	0	0	1	0.859411	0	0	1	0.0688583	0.406463	0.423148	0	0.0476873	0.498259	0.498741	0	0.0488996	0.489157	0.498796	0	0.906733	0	0	1	0.248365	0.0553713	0.0777405	1	0.360783	0.011395	0.0177689	1	0.712824
SUDS3	0.0627436	0.417759	0.46216	0	0.0532556	0.468019	0.470458	0	0.826854	0	0	1	0.138964	0.275026	0.310255	0	0.760856	1.33177e-05	3.05651e-05	1	0.614516	1.95009e-05	3.49067e-05	1	0.926655	0	0	1	0.0519226	0.469621	0.495332	0	0.291771	0.0436613	0.0639231	1	0.766522	1.22079e-05	2.92914e-05	1	0.317145	0.0428819	0.0651762	1	0.876846	0	0	1	0.936556
SUPT3H	0.115006	0.337904	0.416336	0	0.200858	0.180312	0.226486	0	0.753088	1.44275e-05	3.39424e-05	1	0.767194	1.22079e-05	2.90218e-05	1	0.426679	0.000137616	0.000204707	1	0.315482	0.0429155	0.0582643	1	0.921392	0	0	1	0.167233	0.220676	0.294969	0	0.366368	0.0100626	0.0160134	1	0.829608	0	0	1	0.942316	0	0	1	0.936993	0	0	1	0.933272
SUPT6H	0.724065	1.55373e-05	3.22498e-05	1	0.725187	1.55373e-05	3.1832e-05	1	0.941145	0	0	1	0.252605	0.054495	0.06845	1	0.941729	0	0	1	0.182178	0.198444	0.240303	0	0.0655408	0.415874	0.427708	0	0.918736	0	0	1	0.779875	4.75632e-06	1.14833e-05	1	0.948151	0	0	1	0.952083	0	0	1	0.575344	2.1562e-05	4.00732e-05	1	0.245336
SUPT16H	0.166146	0.221407	0.28859	0	0.118808	0.335032	0.375121	0	0.184805	0.197266	0.251449	0	0.892632	0	0	1	0.87972	0	0	1	0.607538	1.96594e-05	3.49067e-05	1	0.359825	0.0115577	0.0183174	1	0.195426	0.184288	0.255042	0	0.152024	0.260525	0.340467	0	0.06952	0.406197	0.420192	0	0.163918	0.222875	0.280475	0	0.774941	7.61011e-06	1.8664e-05	1	0.702028
SUV39H1	0.787057	0	0	1	0.157228	0.241734	0.286459	0	0.866257	0	0	1	0.413923	0.000189143	0.000269459	1	0.80659	0	0	1	0.0740332	0.40472	0.42025	0	0.75692	1.39519e-05	3.39424e-05	1	0.937515	0	0	1	0.154696	0.243738	0.319623	0	0.446014	8.43454e-05	0.000130214	1	0.284165	0.0439411	0.0651762	1	0.941411	0	0	1	0.0546453
SUV39H2	0.924958	0	0	1	0.089926	0.391295	0.420453	0	0.92906	0	0	1	0.524798	3.13917e-05	4.97517e-05	1	0.0988332	0.378747	0.402811	0	0.0500471	0.479356	0.480597	0	0.906612	0	0	1	0.144082	0.264779	0.341348	0	0.306742	0.0431753	0.0639231	1	0.0787862	0.403407	0.420192	0	0.200403	0.180615	0.238461	0	0.096729	0.379967	0.434629	0	0.552235
SUZ12	0.496206	4.58192e-05	7.97975e-05	1	0.906663	0	0	1	0.93326	0	0	1	0.89836	0	0	1	0.845229	0	0	1	0.65977	1.61715e-05	3.14108e-05	1	0.927522	0	0	1	0.480177	6.59543e-05	0.000113841	1	0.055758	0.45815	0.493384	0	0.527067	2.98063e-05	5.02171e-05	1	0.868437	0	0	1	0.818802	0	0	1	0.678611
SYNCRIP	0.933138	0	0	1	0.66137	1.61715e-05	3.23847e-05	1	0.112591	0.346939	0.404718	0	0.157113	0.241838	0.278905	0	0.914101	0	0	1	0.0804757	0.402948	0.42025	0	0.0772681	0.403791	0.423148	0	0.929175	0	0	1	0.941731	0	0	1	0.823756	0	0	1	0.220263	0.0712477	0.0965332	1	0.0569262	0.456291	0.470621	0	0.736165
TADA2A	0.52783	2.94892e-05	5.2903e-05	1	0.122696	0.309759	0.35097	0	0.936748	0	0	1	0.717604	1.55373e-05	3.04137e-05	1	0.951584	0	0	1	0.666357	1.58544e-05	3.11067e-05	1	0.295295	0.0435389	0.0635677	1	0.177508	0.200599	0.272745	0	0.290538	0.0437031	0.0639231	1	0.834077	0	0	1	0.754126	1.44275e-05	3.37559e-05	1	0.074545	0.404582	0.437432	0	0.0840978
TADA2B	0.220091	0.0713362	0.0968223	1	0.309626	0.0430675	0.0586869	1	0.0657302	0.415772	0.433314	0	0.247452	0.0555088	0.0696105	1	0.52422	3.13917e-05	5.15436e-05	1	0.0827323	0.402308	0.42025	0	0.602235	1.9818e-05	3.95849e-05	1	0.916543	0	0	1	0.735822	1.53788e-05	3.22498e-05	1	0.381846	0.000633383	0.000917517	1	0.858865	0	0	1	0.0972871	0.379688	0.434629	0	0.63337
TAF1	0.63974	1.8074e-05	3.57331e-05	1	0.917246	0	0	1	0.949141	0	0	1	0.365442	0.0104181	0.0141898	1	0.938764	0	0	1	0.90857	0	0	1	0.943271	0	0	1	0.0489553	0.489059	0.49686	0	0.170148	0.21164	0.281823	0	0.928917	0	0	1	0.942057	0	0	1	0.946505	0	0	1	0.937092
TAF1L	0.0831655	0.402183	0.456352	0	0.78769	0	0	1	0.100927	0.362176	0.412168	0	0.693211	1.56958e-05	3.04137e-05	1	0.929126	0	0	1	0.739994	1.52202e-05	3.11067e-05	1	0.697666	1.56958e-05	3.39424e-05	1	0.0563691	0.457153	0.492074	0	0.145645	0.264089	0.340757	0	0.936115	0	0	1	0.85214	0	0	1	0.154836	0.24361	0.308493	0	0.80419
TAF2	0.213352	0.0834636	0.112887	0	0.946446	0	0	1	0.132454	0.28703	0.345966	0	0.944852	0	0	1	0.0815119	0.402682	0.417276	0	0.280998	0.0440728	0.0582643	1	0.188531	0.195308	0.254282	0	0.0488052	0.489339	0.49686	0	0.854985	0	0	1	0.408784	0.000246219	0.000367668	1	0.359588	0.0115875	0.0182527	1	0.542063	2.69525e-05	4.86904e-05	1	0.938247
TAF3	0.910629	0	0	1	0.447443	8.26014e-05	0.000132813	1	0.303264	0.0433052	0.0634869	1	0.292134	0.04365	0.0559153	1	0.932519	0	0	1	0.811331	0	0	1	0.13293	0.286787	0.340294	0	0.882607	0	0	1	0.133443	0.286491	0.365322	0	0.915078	0	0	1	0.532601	2.90135e-05	5.3922e-05	1	0.103878	0.360346	0.422494	0	0.905355
TAF5	0.370493	0.0014001	0.00213179	1	0.530541	2.93306e-05	5.00688e-05	1	0.288935	0.0437511	0.0634869	1	0.544802	2.66354e-05	4.35494e-05	1	0.79043	0	0	1	0.820541	0	0	1	0.775327	7.45156e-06	1.88724e-05	1	0.157529	0.241487	0.318503	0	0.14906	0.262269	0.340467	0	0.793289	0	0	1	0.922541	0	0	1	0.890699	0	0	1	0.838527
TAF5L	0.165266	0.221956	0.288618	0	0.868429	0	0	1	0.154672	0.243772	0.302277	0	0.941388	0	0	1	0.109057	0.349135	0.377869	0	0.438025	9.33824e-05	0.000139713	1	0.0972664	0.379695	0.416265	0	0.549275	2.64768e-05	4.874e-05	1	0.441544	8.86261e-05	0.000149641	1	0.225412	0.0689179	0.0860944	1	0.0550446	0.466055	0.470916	0	0.533219	2.85379e-05	5.11965e-05	1	0.88746
TAF6	0.278209	0.0441992	0.0619428	1	0.896925	0	0	1	0.186325	0.196558	0.251449	0	0.275994	0.0443003	0.0564684	1	0.566801	2.29889e-05	3.88156e-05	1	0.148727	0.262428	0.303103	0	0.392891	0.000417763	0.00069329	1	0.119342	0.334367	0.41957	0	0.893998	0	0	1	0.92179	0	0	1	0.769451	1.17323e-05	2.98115e-05	1	0.705728	1.56958e-05	3.26786e-05	1	0.702323
TAF7	0.18657	0.19644	0.261133	0	0.0713978	0.405528	0.421642	0	0.898968	0	0	1	0.427053	0.000136506	0.00019664	1	0.109405	0.348871	0.377869	0	0.412283	0.000210546	0.000306141	1	0.745918	1.50617e-05	3.39424e-05	1	0.281186	0.0440651	0.0662247	1	0.693822	1.56958e-05	3.22498e-05	1	0.486591	6.3259e-05	0.000101293	1	0.203848	0.17737	0.234576	0	0.918181	0	0	1	0.59152
TAF10	0.819604	0	0	1	0.570124	2.20376e-05	3.96268e-05	1	0.204099	0.1771	0.233423	0	0.778028	5.86613e-06	1.47605e-05	1	0.950381	0	0	1	0.24782	0.0554576	0.0711583	1	0.185777	0.196796	0.254409	0	0.866208	0	0	1	0.674699	1.56958e-05	3.22498e-05	1	0.058335	0.446511	0.453534	0	0.170346	0.211519	0.269099	0	0.323713	0.0426914	0.063243	1	0.88008
TAF12	0.0483238	0.490316	0.498795	0	0.492732	4.74046e-05	7.86694e-05	1	0.0714787	0.405514	0.429279	0	0.106528	0.358589	0.388137	0	0.140152	0.267166	0.300165	0	0.270529	0.0446485	0.0584503	1	0.86331	0	0	1	0.462716	7.07106e-05	0.000120441	1	0.48419	6.43688e-05	0.000113895	1	0.725104	1.55373e-05	3.13448e-05	1	0.725834	1.55373e-05	3.37559e-05	1	0.633749	1.88667e-05	3.7017e-05	1	0.945644
TAF15	0.935766	0	0	1	0.371462	0.00125044	0.00183842	1	0.407272	0.000256048	0.000418645	1	0.687355	1.56958e-05	3.04137e-05	1	0.615224	1.95009e-05	3.46703e-05	1	0.0532594	0.468014	0.47228	0	0.152439	0.260132	0.317592	0	0.932941	0	0	1	0.95056	0	0	1	0.855042	0	0	1	0.893975	0	0	1	0.0601496	0.428093	0.447499	0	0.0993876
TBL1XR1	0.952062	0	0	1	0.388731	0.000470875	0.000699097	1	0.328869	0.0425175	0.0634869	1	0.740333	1.52202e-05	3.04137e-05	1	0.468884	6.83324e-05	0.000105915	1	0.853436	0	0	1	0.899665	0	0	1	0.948289	0	0	1	0.952574	0	0	1	0.25309	0.0543955	0.0703781	1	0.42726	0.000135872	0.000224522	1	0.311546	0.0430264	0.063243	1	0.816549
TCF19	0.0483695	0.490224	0.498795	0	0.862061	0	0	1	0.513108	3.34528e-05	6.1146e-05	1	0.929902	0	0	1	0.415083	0.000185179	0.000270781	1	0.189517	0.187752	0.230234	0	0.06279	0.417713	0.427708	0	0.464474	6.97593e-05	0.000119345	1	0.0512948	0.47748	0.495855	0	0.68408	1.56958e-05	3.13448e-05	1	0.285787	0.0438658	0.0651762	1	0.412357	0.000210229	0.000343006	1	0.752316
TCF20	0.896839	0	0	1	0.903233	0	0	1	0.232664	0.0662057	0.0911358	1	0.261725	0.0456437	0.057895	1	0.091684	0.39048	0.41173	0	0.937946	0	0	1	0.827073	0	0	1	0.933983	0	0	1	0.944331	0	0	1	0.951269	0	0	1	0.517324	3.29771e-05	5.98531e-05	1	0.824416	0	0	1	0.786821
TDRD1	0.0686192	0.40658	0.456352	0	0.113416	0.346338	0.383445	0	0.210262	0.0867194	0.116478	0	0.613282	1.95009e-05	3.45145e-05	1	0.43432	9.909e-05	0.000148539	1	0.281653	0.0440327	0.0582643	1	0.900561	0	0	1	0.0638456	0.416924	0.458176	0	0.0498058	0.479723	0.495855	0	0.754352	1.44275e-05	3.13448e-05	1	0.930536	0	0	1	0.820189	0	0	1	0.189017
TDRD3	0.918166	0	0	1	0.951815	0	0	1	0.661657	1.61715e-05	3.45259e-05	1	0.857669	0	0	1	0.672363	1.58544e-05	3.05651e-05	1	0.90189	0	0	1	0.813446	0	0	1	0.506007	3.82091e-05	6.77621e-05	1	0.349765	0.0202968	0.0315001	1	0.452552	7.9272e-05	0.000123613	1	0.932534	0	0	1	0.876385	0	0	1	0.939035
TDRD5	0.051451	0.470342	0.498795	0	0.0743978	0.404619	0.421642	0	0.132576	0.286964	0.345966	0	0.788502	0	0	1	0.109349	0.348935	0.377869	0	0.927594	0	0	1	0.0496497	0.479979	0.481221	0	0.10168	0.361617	0.436072	0	0.123282	0.309028	0.385043	0	0.6546	1.66471e-05	3.24159e-05	1	0.074295	0.404646	0.426172	0	0.100134	0.36983	0.429553	0	0.654132
TDRD6	0.0586673	0.430126	0.472164	0	0.925669	0	0	1	0.171952	0.210639	0.265424	0	0.797554	0	0	1	0.17959	0.19956	0.234503	0	0.0889126	0.391684	0.419623	0	0.223597	0.0696713	0.0949726	1	0.0505079	0.478761	0.495332	0	0.0483065	0.490351	0.498796	0	0.920529	0	0	1	0.269371	0.0447227	0.0651762	1	0.26413	0.0452947	0.0639407	1	0.0674192
TDRD7	0.0605038	0.427736	0.470619	0	0.914325	0	0	1	0.945618	0	0	1	0.598818	1.9818e-05	3.45145e-05	1	0.582686	2.07693e-05	3.55324e-05	1	0.61849	1.91838e-05	3.46561e-05	1	0.938122	0	0	1	0.269085	0.0447403	0.0664082	1	0.75702	1.39519e-05	3.22498e-05	1	0.499222	4.43923e-05	7.21259e-05	1	0.889312	0	0	1	0.939903	0	0	1	0.847736
TDRD9	0.047905	0.497798	0.498795	0	0.255797	0.0538461	0.0703722	1	0.758957	1.36348e-05	3.37602e-05	1	0.36168	0.0112612	0.0152492	1	0.431394	0.000105907	0.000157843	1	0.845662	0	0	1	0.93601	0	0	1	0.174712	0.209138	0.283493	0	0.113911	0.338905	0.418902	0	0.811467	0	0	1	0.92857	0	0	1	0.679808	1.56958e-05	3.26786e-05	1	0.883762
TDRD10	0.351508	0.0201124	0.0299252	1	0.623814	1.91838e-05	3.56534e-05	1	0.0904315	0.391072	0.429279	0	0.939297	0	0	1	0.244602	0.0560137	0.069457	1	0.149397	0.262113	0.303103	0	0.208932	0.088786	0.119047	0	0.892381	0	0	1	0.346023	0.0206588	0.0317669	1	0.309304	0.0430761	0.0581794	1	0.0661183	0.415525	0.431694	0	0.0521479	0.469353	0.475112	0	0.653043
TDRD12	0.0527356	0.468644	0.498795	0	0.815686	0	0	1	0.860878	0	0	1	0.624185	1.91838e-05	3.44154e-05	1	0.485922	6.3259e-05	0.000100053	1	0.175199	0.208881	0.251371	0	0.209983	0.0870576	0.116932	0	0.193521	0.185391	0.255655	0	0.0617618	0.418606	0.462137	0	0.307032	0.0431609	0.0581794	1	0.243743	0.056193	0.078375	1	0.299058	0.0434234	0.063243	1	0.597103
TDRKH	0.411938	0.000222279	0.000348716	1	0.324698	0.0426645	0.0586869	1	0.616602	1.91838e-05	3.84172e-05	1	0.929484	0	0	1	0.933102	0	0	1	0.659432	1.61715e-05	3.14108e-05	1	0.612347	1.95009e-05	3.94601e-05	1	0.0736353	0.404834	0.455667	0	0.165371	0.221889	0.294018	0	0.797557	0	0	1	0.942534	0	0	1	0.216047	0.0739357	0.0986233	1	0.0948689
TET1	0.812162	0	0	1	0.91431	0	0	1	0.884282	0	0	1	0.494537	4.70875e-05	7.14146e-05	1	0.0631667	0.417393	0.426754	0	0.804527	0	0	1	0.794688	0	0	1	0.754539	1.44275e-05	3.14082e-05	1	0.888656	0	0	1	0.950597	0	0	1	0.574218	2.18791e-05	4.1971e-05	1	0.845018	0	0	1	0.880391
TET2	0.789695	0	0	1	0.773102	9.35409e-06	2.23059e-05	1	0.941039	0	0	1	0.841395	0	0	1	0.931858	0	0	1	0.767967	1.22079e-05	2.91111e-05	1	0.945868	0	0	1	0.342513	0.021077	0.0329328	1	0.507886	3.75749e-05	6.77222e-05	1	0.457067	7.48327e-05	0.000117162	1	0.947593	0	0	1	0.938162	0	0	1	0.936937
TET3	0.93323	0	0	1	0.168597	0.212508	0.253375	0	0.0942967	0.381195	0.425977	0	0.11017	0.348413	0.37818	0	0.59913	1.9818e-05	3.46703e-05	1	0.179607	0.199554	0.241271	0	0.574594	2.18791e-05	4.2285e-05	1	0.947245	0	0	1	0.939497	0	0	1	0.364533	0.0107066	0.015225	1	0.162043	0.224114	0.281505	0	0.134303	0.286032	0.351187	0	0.115446
TEX10	0.673311	1.58544e-05	3.22498e-05	1	0.33997	0.0213999	0.0303754	1	0.842704	0	0	1	0.163067	0.223396	0.259862	0	0.268163	0.0448421	0.0573524	1	0.570179	2.20376e-05	3.77023e-05	1	0.558476	2.48914e-05	4.75144e-05	1	0.868668	0	0	1	0.912078	0	0	1	0.230688	0.0669645	0.0843862	1	0.892405	0	0	1	0.815547	0	0	1	0.52806
TFDP1	0.94949	0	0	1	0.183426	0.197857	0.242375	0	0.839122	0	0	1	0.932314	0	0	1	0.935693	0	0	1	0.811818	0	0	1	0.920992	0	0	1	0.437799	9.40166e-05	0.000157371	1	0.908389	0	0	1	0.776642	7.13448e-06	1.73875e-05	1	0.934325	0	0	1	0.887797	0	0	1	0.163396
TFPT	0.653394	1.66471e-05	3.36854e-05	1	0.317646	0.0428741	0.0586869	1	0.727813	1.55373e-05	3.39424e-05	1	0.850824	0	0	1	0.593834	2.01351e-05	3.49881e-05	1	0.0835123	0.402073	0.42025	0	0.780025	4.75632e-06	1.20857e-05	1	0.677022	1.56958e-05	3.1832e-05	1	0.306556	0.0431812	0.0639231	1	0.744238	1.52202e-05	3.13448e-05	1	0.709905	1.56958e-05	3.37559e-05	1	0.454077	7.81622e-05	0.000130833	1	0.938782
TLE1	0.893061	0	0	1	0.689628	1.56958e-05	3.1832e-05	1	0.807097	0	0	1	0.935863	0	0	1	0.903491	0	0	1	0.894549	0	0	1	0.30515	0.0432303	0.0635677	1	0.873675	0	0	1	0.884778	0	0	1	0.889537	0	0	1	0.913401	0	0	1	0.948276	0	0	1	0.358694
TLE2	0.71211	1.55373e-05	3.22498e-05	1	0.0687729	0.406512	0.421642	0	0.293486	0.0436047	0.0634869	1	0.836589	0	0	1	0.925769	0	0	1	0.110798	0.348065	0.385357	0	0.187659	0.195879	0.254282	0	0.894293	0	0	1	0.805465	0	0	1	0.263787	0.0453306	0.0591434	1	0.147813	0.262925	0.323204	0	0.0561892	0.457425	0.470621	0	0.876246
TLE4	0.149199	0.262211	0.337004	0	0.870852	0	0	1	0.845569	0	0	1	0.903295	0	0	1	0.796895	0	0	1	0.636631	1.8074e-05	3.35104e-05	1	0.935014	0	0	1	0.936168	0	0	1	0.94712	0	0	1	0.30397	0.0432768	0.0581794	1	0.764613	1.2525e-05	3.15158e-05	1	0.347967	0.0204663	0.0313466	1	0.620234
TLK1	0.91355	0	0	1	0.939296	0	0	1	0.894744	0	0	1	0.694481	1.56958e-05	3.04137e-05	1	0.224714	0.0691799	0.0845653	1	0.944149	0	0	1	0.926356	0	0	1	0.922719	0	0	1	0.91977	0	0	1	0.942752	0	0	1	0.923602	0	0	1	0.880393	0	0	1	0.142885
TLK2	0.299069	0.0434233	0.0616822	1	0.94022	0	0	1	0.943693	0	0	1	0.183576	0.197784	0.234377	0	0.514888	3.34528e-05	5.44662e-05	1	0.848943	0	0	1	0.300591	0.0433805	0.0635677	1	0.708326	1.56958e-05	3.1832e-05	1	0.884734	0	0	1	0.903704	0	0	1	0.68339	1.56958e-05	3.37559e-05	1	0.840061	0	0	1	0.408642
TNP1	0.0475953	0.49846	0.498795	0	0.938579	0	0	1	0.0599971	0.428289	0.439123	0	0.386659	0.000516536	0.000717411	1	0.599191	1.9818e-05	3.46703e-05	1	0.806148	0	0	1	0.223103	0.0698508	0.0949726	1	0.0484596	0.490041	0.49686	0	0.0734133	0.404916	0.459395	0	0.948439	0	0	1	0.0635982	0.417077	0.431694	0	0.0822521	0.402436	0.437432	0	0.820226
TNP2	0.222238	0.0702538	0.0956884	1	0.263414	0.0453731	0.0598013	1	0.127993	0.289837	0.347242	0	0.134038	0.28616	0.320909	0	0.48847	6.3259e-05	0.000100053	1	0.385081	0.000550465	0.000792955	1	0.0688579	0.406463	0.423148	0	0.0507159	0.478468	0.495332	0	0.0683484	0.406721	0.459395	0	0.087943	0.392071	0.417957	0	0.312025	0.0430063	0.0651762	1	0.280051	0.0441031	0.063243	1	0.746433
TNRC18	0.949033	0	0	1	0.949184	0	0	1	0.484455	6.43688e-05	0.000114417	1	0.44608	8.40283e-05	0.000123104	1	0.595235	2.01351e-05	3.49881e-05	1	0.731142	1.53788e-05	3.11067e-05	1	0.504296	4.138e-05	7.56356e-05	1	0.947745	0	0	1	0.93378	0	0	1	0.83935	0	0	1	0.317833	0.0428706	0.0651762	1	0.260254	0.0459605	0.064179	1	0.922563
TONSL	0.404666	0.000270952	0.000421662	1	0.837123	0	0	1	0.101952	0.361464	0.412168	0	0.936213	0	0	1	0.136235	0.28493	0.31839	0	0.462871	7.07106e-05	0.000108088	1	0.34188	0.0211274	0.0327475	1	0.315007	0.0429223	0.0654934	1	0.250642	0.0548947	0.0779955	1	0.686886	1.56958e-05	3.13448e-05	1	0.312965	0.0429751	0.0651762	1	0.8613	0	0	1	0.815254
TOP2A	0.87582	0	0	1	0.642006	1.8074e-05	3.50184e-05	1	0.300554	0.0433813	0.0634869	1	0.500785	4.26483e-05	6.50639e-05	1	0.950454	0	0	1	0.907017	0	0	1	0.925983	0	0	1	0.134809	0.285734	0.363618	0	0.354072	0.0194587	0.0303431	1	0.717617	1.55373e-05	3.13448e-05	1	0.171394	0.210927	0.269099	0	0.0871529	0.39246	0.437432	0	0.934388
TOP2B	0.885066	0	0	1	0.145523	0.264151	0.307846	0	0.222507	0.0701348	0.0951917	1	0.349478	0.0203314	0.0273081	1	0.840834	0	0	1	0.456361	7.56255e-05	0.000115373	1	0.757961	1.36348e-05	3.35459e-05	1	0.39725	0.000368932	0.000601941	1	0.751355	1.44275e-05	3.22498e-05	1	0.40183	0.000304563	0.000448738	1	0.940396	0	0	1	0.913872	0	0	1	0.738989
TP53	0.920017	0	0	1	0.163999	0.222832	0.264869	0	0.941762	0	0	1	0.222308	0.0702209	0.0854335	1	0.397877	0.00034848	0.000503865	1	0.920265	0	0	1	0.935237	0	0	1	0.925274	0	0	1	0.903272	0	0	1	0.406916	0.000256524	0.000381586	1	0.828636	0	0	1	0.931725	0	0	1	0.0743906
TP53BP1	0.0646561	0.416426	0.46216	0	0.87307	0	0	1	0.901942	0	0	1	0.709754	1.56958e-05	3.04137e-05	1	0.93367	0	0	1	0.895379	0	0	1	0.828294	0	0	1	0.332947	0.0423829	0.0654934	1	0.102318	0.361267	0.433952	0	0.759852	1.34762e-05	3.13448e-05	1	0.820703	0	0	1	0.907404	0	0	1	0.070912
TRAC	0.646724	1.8074e-05	3.57331e-05	1	0.802855	0	0	1	0.226072	0.0686467	0.093664	1	0.943906	0	0	1	0.932545	0	0	1	0.547193	2.66354e-05	4.38268e-05	1	0.401264	0.000309319	0.000515532	1	0.717095	1.55373e-05	3.1832e-05	1	0.453372	7.86378e-05	0.000134535	1	0.341795	0.0211322	0.0296156	1	0.702206	1.56958e-05	3.37559e-05	1	0.0657366	0.415769	0.440573	0	0.883724
TRAM1	0.633161	1.88667e-05	3.71109e-05	1	0.88742	0	0	1	0.923653	0	0	1	0.134288	0.286039	0.320909	0	0.578361	2.12449e-05	3.62661e-05	1	0.123957	0.30834	0.346826	0	0.0485345	0.489879	0.489879	0	0.605578	1.9818e-05	3.79233e-05	1	0.358273	0.0117679	0.0185746	1	0.921758	0	0	1	0.0964916	0.380104	0.422941	0	0.0579395	0.447099	0.463272	0	0.737806
TRIM16	0.874531	0	0	1	0.137299	0.284198	0.326594	0	0.453293	7.87963e-05	0.000136007	1	0.866675	0	0	1	0.692803	1.56958e-05	3.05651e-05	1	0.144601	0.264584	0.303453	0	0.802421	0	0	1	0.690351	1.56958e-05	3.1832e-05	1	0.424599	0.000145068	0.000241261	1	0.105113	0.359595	0.397305	0	0.873992	0	0	1	0.391618	0.000438374	0.00070632	1	0.929939
TRIM24	0.916494	0	0	1	0.913748	0	0	1	0.797125	0	0	1	0.578346	2.12449e-05	3.5871e-05	1	0.731496	1.53788e-05	3.05651e-05	1	0.850529	0	0	1	0.164244	0.222635	0.277399	0	0.887603	0	0	1	0.952573	0	0	1	0.916453	0	0	1	0.0898723	0.391318	0.426172	0	0.05809	0.446882	0.463272	0	0.17391
TRIM27	0.943875	0	0	1	0.536729	2.77452e-05	4.78898e-05	1	0.276983	0.0442434	0.0634869	1	0.573961	2.18791e-05	3.66226e-05	1	0.791343	0	0	1	0.889568	0	0	1	0.626062	1.91838e-05	3.892e-05	1	0.896725	0	0	1	0.348174	0.0204446	0.0315001	1	0.720638	1.55373e-05	3.13448e-05	1	0.228409	0.0677514	0.092359	1	0.210081	0.086952	0.11539	0	0.924124
TRIM28	0.715957	1.55373e-05	3.22498e-05	1	0.895857	0	0	1	0.939969	0	0	1	0.490883	4.77217e-05	7.2235e-05	1	0.679418	1.56958e-05	3.05651e-05	1	0.896673	0	0	1	0.933638	0	0	1	0.896421	0	0	1	0.242653	0.0564356	0.0792348	1	0.921554	0	0	1	0.806261	0	0	1	0.810343	0	0	1	0.412244
TRIM33	0.925631	0	0	1	0.885652	0	0	1	0.945284	0	0	1	0.936427	0	0	1	0.915554	0	0	1	0.942587	0	0	1	0.928015	0	0	1	0.934148	0	0	1	0.912439	0	0	1	0.926823	0	0	1	0.914555	0	0	1	0.921297	0	0	1	0.404129
TRIM66	0.173946	0.209565	0.276213	0	0.9205	0	0	1	0.949008	0	0	1	0.763234	1.28421e-05	3.0251e-05	1	0.110319	0.348323	0.377869	0	0.276529	0.0442731	0.0582643	1	0.9145	0	0	1	0.0881127	0.392005	0.455667	0	0.053935	0.467372	0.493384	0	0.446808	8.37112e-05	0.000129493	1	0.705987	1.56958e-05	3.37559e-05	1	0.2775	0.0442293	0.063243	1	0.864711
TRRAP	0.949975	0	0	1	0.900633	0	0	1	0.266036	0.045085	0.0639942	1	0.761985	1.31591e-05	3.04137e-05	1	0.0604509	0.427813	0.435111	0	0.0889174	0.391682	0.419623	0	0.912168	0	0	1	0.848286	0	0	1	0.933536	0	0	1	0.950818	0	0	1	0.169844	0.211807	0.269099	0	0.247271	0.0555343	0.0763194	1	0.767255
TSSK4	0.114335	0.338447	0.416343	0	0.93167	0	0	1	0.406563	0.000257634	0.00042035	1	0.527545	2.98063e-05	4.7433e-05	1	0.162927	0.223479	0.258502	0	0.757958	1.36348e-05	3.11067e-05	1	0.742181	1.52202e-05	3.39424e-05	1	0.0522656	0.469201	0.495332	0	0.0543991	0.466749	0.493384	0	0.840421	0	0	1	0.935965	0	0	1	0.607865	1.96594e-05	3.7713e-05	1	0.657333
TSSK6	0.420665	0.000167264	0.000266727	1	0.948765	0	0	1	0.0782601	0.403535	0.429279	0	0.923239	0	0	1	0.879459	0	0	1	0.562527	2.3623e-05	4.01488e-05	1	0.11372	0.346054	0.395465	0	0.12793	0.289891	0.365904	0	0.19916	0.181724	0.248389	0	0.88334	0	0	1	0.714336	1.55373e-05	3.37559e-05	1	0.206693	0.166014	0.219184	0	0.939027
TTK	0.419831	0.000169166	0.000268656	1	0.444325	8.64064e-05	0.000138644	1	0.413962	0.000189143	0.000312407	1	0.768803	1.17323e-05	2.85031e-05	1	0.230897	0.0668645	0.0822539	1	0.569775	2.20376e-05	3.77023e-05	1	0.336589	0.0422559	0.0635677	1	0.152886	0.252184	0.330284	0	0.128063	0.289787	0.365322	0	0.0908354	0.390921	0.417957	0	0.70358	1.56958e-05	3.37559e-05	1	0.129459	0.288722	0.35312	0	0.65501
TYW5	0.309904	0.0430634	0.0616822	1	0.338829	0.0231003	0.032729	1	0.29801	0.0434634	0.0634869	1	0.871305	0	0	1	0.294451	0.0435741	0.0567829	1	0.201704	0.179574	0.224106	0	0.103225	0.360706	0.403497	0	0.167436	0.220533	0.294969	0	0.620901	1.91838e-05	3.73554e-05	1	0.753497	1.44275e-05	3.13448e-05	1	0.139188	0.274794	0.334325	0	0.0520761	0.469441	0.475112	0	0.407
UBE2A	0.549044	2.64768e-05	4.86245e-05	1	0.431093	0.000105907	0.000164816	1	0.882708	0	0	1	0.934241	0	0	1	0.0777977	0.403648	0.417276	0	0.92912	0	0	1	0.302838	0.043325	0.0635677	1	0.891613	0	0	1	0.353061	0.019822	0.0308474	1	0.913659	0	0	1	0.110687	0.34812	0.405966	0	0.0558978	0.457869	0.470621	0	0.266814
UBE2B	0.64546	1.8074e-05	3.57331e-05	1	0.624374	1.91838e-05	3.56534e-05	1	0.910461	0	0	1	0.627883	1.91838e-05	3.44154e-05	1	0.94945	0	0	1	0.907741	0	0	1	0.842589	0	0	1	0.523899	3.15502e-05	5.66006e-05	1	0.403612	0.000276818	0.00045165	1	0.942114	0	0	1	0.859236	0	0	1	0.701363	1.56958e-05	3.26786e-05	1	0.853533
UBE2D1	0.599578	1.9818e-05	3.83016e-05	1	0.178371	0.200121	0.242591	0	0.0816113	0.402639	0.429279	0	0.679547	1.56958e-05	3.04137e-05	1	0.666707	1.58544e-05	3.05651e-05	1	0.0966681	0.380002	0.413046	0	0.131347	0.287616	0.340294	0	0.0482795	0.490403	0.49686	0	0.514968	3.34528e-05	6.04333e-05	1	0.780899	3.80505e-06	9.39146e-06	1	0.0614977	0.418883	0.431694	0	0.281254	0.0440638	0.063243	1	0.851652
UBE2D3	0.950253	0	0	1	0.553065	2.63183e-05	4.6251e-05	1	0.939272	0	0	1	0.750673	1.44275e-05	3.04137e-05	1	0.927328	0	0	1	0.910102	0	0	1	0.454038	7.81622e-05	0.000137049	1	0.939115	0	0	1	0.707886	1.56958e-05	3.22498e-05	1	0.280985	0.044073	0.0581794	1	0.847651	0	0	1	0.554705	2.56841e-05	4.70572e-05	1	0.789657
UBE2E1	0.95221	0	0	1	0.951529	0	0	1	0.426571	0.000138092	0.000231147	1	0.732872	1.53788e-05	3.04137e-05	1	0.62504	1.91838e-05	3.46703e-05	1	0.223701	0.0696211	0.0880201	1	0.386294	0.000521292	0.000861411	1	0.952574	0	0	1	0.926562	0	0	1	0.122758	0.309677	0.350876	0	0.663427	1.58544e-05	3.37559e-05	1	0.742205	1.52202e-05	3.26786e-05	1	0.934348
UBE2H	0.950624	0	0	1	0.424278	0.000145543	0.000223802	1	0.0793693	0.403259	0.429279	0	0.0752203	0.404413	0.419043	0	0.0570148	0.44839	0.454251	0	0.700478	1.56958e-05	3.11067e-05	1	0.096772	0.379948	0.416265	0	0.951465	0	0	1	0.943687	0	0	1	0.390505	0.000448838	0.000655084	1	0.261908	0.0456197	0.0656699	1	0.151122	0.261179	0.329423	0	0.920455
UBE2N	0.857822	0	0	1	0.073324	0.404948	0.421642	0	0.864506	0	0	1	0.799914	0	0	1	0.880871	0	0	1	0.0970957	0.379799	0.413046	0	0.289956	0.0437182	0.0635677	1	0.938677	0	0	1	0.737446	1.53788e-05	3.22498e-05	1	0.648357	1.8074e-05	3.44161e-05	1	0.563039	2.3623e-05	4.50933e-05	1	0.092801	0.382143	0.434891	0	0.477598
UBE2T	0.0713669	0.405539	0.456352	0	0.873786	0	0	1	0.448309	8.19672e-05	0.000139922	1	0.652767	1.71227e-05	3.24453e-05	1	0.421207	0.000166471	0.000244347	1	0.076053	0.404093	0.42025	0	0.17175	0.210742	0.265327	0	0.913309	0	0	1	0.792576	0	0	1	0.933495	0	0	1	0.576049	2.1562e-05	4.16721e-05	1	0.272721	0.044493	0.0633748	1	0.0706739
UBE2V1	0.951691	0	0	1	0.363514	0.0109338	0.0158684	1	0.951883	0	0	1	0.909323	0	0	1	0.0780398	0.403598	0.417276	0	0.861438	0	0	1	0.926849	0	0	1	0.937219	0	0	1	0.949989	0	0	1	0.091043	0.390823	0.417957	0	0.926559	0	0	1	0.936222	0	0	1	0.650381
UBN1	0.925543	0	0	1	0.94434	0	0	1	0.252335	0.0545383	0.0771299	1	0.637013	1.8074e-05	3.35104e-05	1	0.872498	0	0	1	0.488896	6.3259e-05	9.8248e-05	1	0.603079	1.9818e-05	3.95849e-05	1	0.910573	0	0	1	0.951671	0	0	1	0.626848	1.91838e-05	3.54832e-05	1	0.0694838	0.406209	0.426172	0	0.243168	0.0563311	0.0768603	1	0.934102
UBR2	0.950795	0	0	1	0.154254	0.251061	0.296203	0	0.22123	0.0707341	0.0958372	1	0.122915	0.30949	0.339738	0	0.399576	0.00033104	0.000480442	1	0.901783	0	0	1	0.337557	0.0422152	0.0635677	1	0.951988	0	0	1	0.942218	0	0	1	0.918595	0	0	1	0.462752	7.07106e-05	0.000121779	1	0.127439	0.290322	0.353217	0	0.470871
UBR5	0.949143	0	0	1	0.943574	0	0	1	0.940533	0	0	1	0.602037	1.9818e-05	3.45145e-05	1	0.126203	0.298019	0.330391	0	0.355911	0.0121467	0.0170538	1	0.950448	0	0	1	0.95128	0	0	1	0.94972	0	0	1	0.870043	0	0	1	0.235972	0.0579851	0.0799616	1	0.889515	0	0	1	0.92538
UBR7	0.0490505	0.488836	0.498795	0	0.0532426	0.46803	0.470458	0	0.935886	0	0	1	0.0573941	0.447863	0.456317	0	0.853707	0	0	1	0.643558	1.8074e-05	3.35104e-05	1	0.940981	0	0	1	0.193989	0.1851	0.255655	0	0.875049	0	0	1	0.271414	0.0445937	0.0583785	1	0.474279	6.72226e-05	0.000117086	1	0.809775	0	0	1	0.930136
UCHL5	0.401937	0.000304404	0.000471827	1	0.777093	6.02467e-06	1.45004e-05	1	0.93645	0	0	1	0.395259	0.000388116	0.000543923	1	0.206605	0.166192	0.199998	0	0.93969	0	0	1	0.942828	0	0	1	0.0733995	0.40492	0.455667	0	0.627381	1.91838e-05	3.73554e-05	1	0.793354	0	0	1	0.924188	0	0	1	0.833718	0	0	1	0.951561
UHRF1	0.919	0	0	1	0.665401	1.58544e-05	3.1832e-05	1	0.298428	0.0434551	0.0634869	1	0.131599	0.287477	0.320909	0	0.0588699	0.429723	0.436482	0	0.481391	6.53201e-05	0.000101246	1	0.083749	0.401959	0.423148	0	0.822347	0	0	1	0.692737	1.56958e-05	3.22498e-05	1	0.704276	1.56958e-05	3.13448e-05	1	0.554546	2.56841e-05	4.85492e-05	1	0.0499944	0.479412	0.481452	0	0.793902
UHRF2	0.923529	0	0	1	0.306176	0.0431947	0.0586869	1	0.276319	0.0442801	0.0634869	1	0.172448	0.210373	0.24794	0	0.0814076	0.402705	0.417276	0	0.870221	0	0	1	0.348157	0.0204453	0.031932	1	0.914666	0	0	1	0.948315	0	0	1	0.0884206	0.39186	0.417957	0	0.165891	0.221558	0.279671	0	0.633093	1.88667e-05	3.7017e-05	1	0.787612
UIMC1	0.788961	0	0	1	0.340035	0.0213909	0.0303754	1	0.944417	0	0	1	0.114913	0.337953	0.368892	0	0.469822	6.80153e-05	0.000105847	1	0.159309	0.232981	0.274408	0	0.718549	1.55373e-05	3.39424e-05	1	0.763859	1.2525e-05	2.76548e-05	1	0.497409	4.53436e-05	8.09707e-05	1	0.526543	2.98063e-05	5.02171e-05	1	0.41156	0.000223864	0.000366022	1	0.717427	1.55373e-05	3.26786e-05	1	0.899776
USP3	0.945037	0	0	1	0.303486	0.0432949	0.0586869	1	0.556519	2.48914e-05	4.71659e-05	1	0.543688	2.69525e-05	4.38827e-05	1	0.258537	0.0463099	0.058358	1	0.155462	0.243028	0.284968	0	0.88898	0	0	1	0.928901	0	0	1	0.744578	1.52202e-05	3.22498e-05	1	0.553061	2.63183e-05	4.57325e-05	1	0.950495	0	0	1	0.536856	2.77452e-05	4.98898e-05	1	0.244937
USP7	0.952574	0	0	1	0.92006	0	0	1	0.177819	0.200398	0.253358	0	0.387509	0.000497194	0.000691787	1	0.876766	0	0	1	0.910992	0	0	1	0.938584	0	0	1	0.951094	0	0	1	0.952574	0	0	1	0.805274	0	0	1	0.449987	8.1333e-05	0.000137028	1	0.269317	0.044726	0.0633748	1	0.383213
USP11	0.91679	0	0	1	0.0694368	0.406222	0.421642	0	0.904883	0	0	1	0.879251	0	0	1	0.143528	0.265081	0.299679	0	0.57345	2.18791e-05	3.76806e-05	1	0.947083	0	0	1	0.507041	3.80505e-05	6.76357e-05	1	0.872478	0	0	1	0.078182	0.403551	0.420192	0	0.408452	0.000249231	0.00040664	1	0.0617924	0.418575	0.440755	0	0.792892
USP12	0.94695	0	0	1	0.134846	0.285709	0.326993	0	0.0626888	0.417798	0.433314	0	0.282186	0.0440192	0.0562025	1	0.155176	0.243242	0.279433	0	0.059056	0.429486	0.436877	0	0.109016	0.349172	0.395467	0	0.83735	0	0	1	0.877281	0	0	1	0.922148	0	0	1	0.232568	0.0662422	0.0908632	1	0.755831	1.4269e-05	3.26786e-05	1	0.383357
USP12P1	0.0476025	0.498444	0.498795	0	0.0946434	0.381035	0.411858	0	0.848473	0	0	1	0.218235	0.072368	0.0879079	1	0.484146	6.43688e-05	0.000101601	1	0.254028	0.0542271	0.0701603	1	0.413025	0.000207693	0.000352214	1	0.0475649	0.498535	0.498741	0	0.0486216	0.48969	0.498796	0	0.877805	0	0	1	0.607103	1.96594e-05	3.90669e-05	1	0.802345	0	0	1	0.785323
USP15	0.458388	7.41986e-05	0.000122872	1	0.491264	4.77217e-05	7.90264e-05	1	0.949149	0	0	1	0.298754	0.0434488	0.0559153	1	0.307774	0.0431281	0.0567829	1	0.470711	6.78568e-05	0.000104137	1	0.929064	0	0	1	0.550377	2.64768e-05	4.874e-05	1	0.718196	1.55373e-05	3.22498e-05	1	0.774849	7.61011e-06	1.84885e-05	1	0.916726	0	0	1	0.929982	0	0	1	0.0549132
USP16	0.326394	0.0426019	0.0616822	1	0.946676	0	0	1	0.79214	0	0	1	0.257272	0.0466476	0.0589753	1	0.568492	2.23547e-05	3.78273e-05	1	0.152189	0.26038	0.302994	0	0.799008	0	0	1	0.795527	0	0	1	0.10136	0.361858	0.433952	0	0.945789	0	0	1	0.924753	0	0	1	0.932885	0	0	1	0.883441
USP17L2	0.047684	0.498263	0.498795	0	0.173712	0.209676	0.251987	0	0.049092	0.488753	0.489709	0	0.211973	0.0848036	0.102213	0	0.768732	1.17323e-05	2.91426e-05	1	0.0745643	0.404577	0.42025	0	0.0489986	0.488948	0.48958	0	0.0624687	0.417975	0.458176	0	0.047957	0.497676	0.498796	0	0.136165	0.284961	0.326405	0	0.263032	0.0454216	0.0656699	1	0.0494942	0.48021	0.481452	0	0.127631
USP21	0.353069	0.0198208	0.0295976	1	0.934995	0	0	1	0.20821	0.0904316	0.120213	0	0.0543628	0.466795	0.469485	0	0.458536	7.41986e-05	0.000113869	1	0.262935	0.045449	0.0590989	1	0.624427	1.91838e-05	3.892e-05	1	0.0925543	0.389995	0.455667	0	0.177875	0.20038	0.267749	0	0.942388	0	0	1	0.455838	7.65767e-05	0.00013072	1	0.125599	0.306617	0.372458	0	0.950897
USP22	0.952573	0	0	1	0.114452	0.338335	0.375121	0	0.934275	0	0	1	0.0615559	0.418838	0.429059	0	0.655946	1.64886e-05	3.15522e-05	1	0.0749034	0.404499	0.42025	0	0.565065	2.3306e-05	4.48192e-05	1	0.837637	0	0	1	0.949702	0	0	1	0.0652789	0.416026	0.427784	0	0.815398	0	0	1	0.869164	0	0	1	0.945138
USP25	0.83962	0	0	1	0.822761	0	0	1	0.905701	0	0	1	0.232554	0.0662568	0.0824222	1	0.705696	1.56958e-05	3.05651e-05	1	0.715828	1.55373e-05	3.11067e-05	1	0.912403	0	0	1	0.948026	0	0	1	0.93167	0	0	1	0.907854	0	0	1	0.646699	1.8074e-05	3.69587e-05	1	0.693757	1.56958e-05	3.26786e-05	1	0.894994
USP36	0.923957	0	0	1	0.936112	0	0	1	0.614596	1.95009e-05	3.86527e-05	1	0.797769	0	0	1	0.88735	0	0	1	0.90186	0	0	1	0.336755	0.0422521	0.0635677	1	0.924791	0	0	1	0.910846	0	0	1	0.224418	0.0692999	0.0863463	1	0.700287	1.56958e-05	3.37559e-05	1	0.878789	0	0	1	0.647807
USP44	0.821254	0	0	1	0.438629	9.32238e-05	0.000147446	1	0.862734	0	0	1	0.950934	0	0	1	0.944531	0	0	1	0.811436	0	0	1	0.900718	0	0	1	0.818679	0	0	1	0.884689	0	0	1	0.157431	0.241561	0.285104	0	0.906124	0	0	1	0.73034	1.53788e-05	3.26786e-05	1	0.591325
USP46	0.781339	3.48797e-06	7.95051e-06	1	0.944996	0	0	1	0.489423	6.3259e-05	0.000112963	1	0.757795	1.36348e-05	3.04137e-05	1	0.848547	0	0	1	0.770338	1.12566e-05	2.72621e-05	1	0.925402	0	0	1	0.818099	0	0	1	0.231314	0.0667224	0.0930034	1	0.915794	0	0	1	0.464519	6.97593e-05	0.000120409	1	0.934486	0	0	1	0.91886
USP49	0.130736	0.28794	0.362911	0	0.386821	0.000515109	0.000763307	1	0.0753969	0.404368	0.429279	0	0.812781	0	0	1	0.268846	0.0447709	0.0573524	1	0.652182	1.74398e-05	3.33725e-05	1	0.265064	0.0451947	0.0645723	1	0.0726844	0.405127	0.455667	0	0.106214	0.358871	0.433952	0	0.72932	1.53788e-05	3.13448e-05	1	0.255487	0.0539571	0.0765869	1	0.0790276	0.403339	0.437432	0	0.0768819
UTY	0.0887243	0.391755	0.456352	0	0.537864	2.74281e-05	4.74482e-05	1	0.581327	2.07693e-05	4.00402e-05	1	0.583194	2.07693e-05	3.52214e-05	1	0.904807	0	0	1	0.614759	1.95009e-05	3.49067e-05	1	0.114378	0.338391	0.387375	0	0.0608947	0.427244	0.465096	0	0.0617851	0.41858	0.462137	0	0.285504	0.043885	0.0581794	1	0.0524924	0.468928	0.472587	0	0.886633	0	0	1	0.699815
VDR	0.945803	0	0	1	0.582502	2.07693e-05	3.76079e-05	1	0.950035	0	0	1	0.942797	0	0	1	0.117623	0.336035	0.369925	0	0.925735	0	0	1	0.934547	0	0	1	0.412021	0.00022212	0.000366262	1	0.704669	1.56958e-05	3.22498e-05	1	0.113045	0.346619	0.389318	0	0.939877	0	0	1	0.939012	0	0	1	0.780816
VPS72	0.840335	0	0	1	0.688959	1.56958e-05	3.1832e-05	1	0.462193	7.07106e-05	0.000123148	1	0.716834	1.55373e-05	3.04137e-05	1	0.941499	0	0	1	0.164495	0.22245	0.264011	0	0.147775	0.262939	0.318979	0	0.41273	0.000208327	0.00034425	1	0.0490928	0.488751	0.498796	0	0.236249	0.0579071	0.0735704	1	0.677249	1.56958e-05	3.37559e-05	1	0.0610385	0.427052	0.447499	0	0.910904
VRK1	0.883606	0	0	1	0.856747	0	0	1	0.538535	2.74281e-05	5.09755e-05	1	0.0835807	0.402043	0.419043	0	0.519947	3.2343e-05	5.29932e-05	1	0.619257	1.91838e-05	3.46561e-05	1	0.108403	0.349542	0.395467	0	0.111482	0.347629	0.427248	0	0.444924	8.59308e-05	0.000146045	1	0.15726	0.241695	0.285104	0	0.104734	0.359821	0.413272	0	0.645864	1.8074e-05	3.61014e-05	1	0.911298
WAC	0.945056	0	0	1	0.419602	0.000169483	0.000258562	1	0.947031	0	0	1	0.064663	0.416424	0.428404	0	0.399409	0.00033215	0.000481151	1	0.715244	1.55373e-05	3.11067e-05	1	0.732206	1.53788e-05	3.39424e-05	1	0.949079	0	0	1	0.948951	0	0	1	0.312493	0.042984	0.0581794	1	0.915925	0	0	1	0.891438	0	0	1	0.17252
WDR5	0.490972	4.77217e-05	8.23705e-05	1	0.722753	1.55373e-05	3.1832e-05	1	0.148412	0.262585	0.322509	0	0.938621	0	0	1	0.840828	0	0	1	0.293227	0.0436088	0.0582643	1	0.255066	0.0540265	0.076271	1	0.40879	0.000246219	0.000404279	1	0.116448	0.33694	0.417138	0	0.493167	4.72461e-05	7.66019e-05	1	0.559231	2.42572e-05	4.60768e-05	1	0.314413	0.0429335	0.063243	1	0.796663
WDR11	0.0485127	0.489921	0.498795	0	0.542063	2.69525e-05	4.71516e-05	1	0.938291	0	0	1	0.0530476	0.468273	0.469485	0	0.570857	2.18791e-05	3.71848e-05	1	0.16761	0.220403	0.263194	0	0.886415	0	0	1	0.108254	0.349651	0.428088	0	0.223651	0.0696452	0.0962121	1	0.479072	6.61128e-05	0.000104995	1	0.26036	0.0459476	0.0657	1	0.382447	0.00061848	0.000984234	1	0.138079
WDR77	0.526764	2.98063e-05	5.33484e-05	1	0.0769573	0.403873	0.421642	0	0.425421	0.000141738	0.00023674	1	0.408275	0.000249548	0.000352919	1	0.742671	1.52202e-05	3.05651e-05	1	0.799062	0	0	1	0.946366	0	0	1	0.493703	4.72461e-05	8.2841e-05	1	0.480606	6.57957e-05	0.000115366	1	0.486763	6.3259e-05	0.000101293	1	0.907221	0	0	1	0.950222	0	0	1	0.851867
WDR82	0.923429	0	0	1	0.369239	0.00167518	0.00245418	1	0.134146	0.286111	0.345966	0	0.834497	0	0	1	0.107501	0.350171	0.377869	0	0.80134	0	0	1	0.465591	6.94422e-05	0.000122872	1	0.913645	0	0	1	0.844652	0	0	1	0.327337	0.0425514	0.0581794	1	0.228456	0.0677382	0.092359	1	0.226122	0.0686343	0.09283	1	0.892036
WDR82P1	0.0475208	0.498624	0.498795	0	0.406149	0.000262073	0.000392856	1	0.105743	0.359169	0.411914	0	0.880223	0	0	1	0.153011	0.252104	0.287747	0	0.936411	0	0	1	0.185476	0.196962	0.254409	0	0.0521792	0.46931	0.495332	0	0.150001	0.261766	0.340467	0	0.865341	0	0	1	0.470931	6.78568e-05	0.000117386	1	0.352046	0.020003	0.0308811	1	0.56226
WSB2	0.810649	0	0	1	0.177567	0.200573	0.242591	0	0.167556	0.22045	0.276008	0	0.525636	3.13917e-05	4.97517e-05	1	0.91564	0	0	1	0.569829	2.20376e-05	3.77023e-05	1	0.329307	0.0425045	0.0635677	1	0.098167	0.379166	0.452996	0	0.0954754	0.380605	0.452426	0	0.47064	6.78568e-05	0.000106888	1	0.244989	0.0559387	0.0782537	1	0.219373	0.0716833	0.0962817	1	0.650622
YAF2	0.539628	2.72696e-05	4.97268e-05	1	0.410233	0.000227352	0.000343465	1	0.799611	0	0	1	0.929745	0	0	1	0.288956	0.043751	0.0567957	1	0.698226	1.56958e-05	3.11067e-05	1	0.910015	0	0	1	0.217659	0.0727487	0.10345	0	0.296705	0.043491	0.0639231	1	0.742262	1.52202e-05	3.13448e-05	1	0.928982	0	0	1	0.910069	0	0	1	0.83287
YEATS4	0.0505268	0.478712	0.498795	0	0.92033	0	0	1	0.945233	0	0	1	0.151407	0.260966	0.298743	0	0.494734	4.70875e-05	7.53984e-05	1	0.910337	0	0	1	0.949005	0	0	1	0.576153	2.1562e-05	4.04613e-05	1	0.269301	0.0447276	0.064551	1	0.0742248	0.404659	0.420192	0	0.949197	0	0	1	0.946104	0	0	1	0.914325
YWHAB	0.945881	0	0	1	0.472905	6.73812e-05	0.000109707	1	0.127341	0.29045	0.347375	0	0.906961	0	0	1	0.929703	0	0	1	0.794706	0	0	1	0.811481	0	0	1	0.828527	0	0	1	0.818238	0	0	1	0.536613	2.77452e-05	4.74669e-05	1	0.265395	0.0451428	0.0655163	1	0.391254	0.000440277	0.000707913	1	0.913803
YWHAE	0.952574	0	0	1	0.689901	1.56958e-05	3.1832e-05	1	0.696413	1.56958e-05	3.39424e-05	1	0.352738	0.0199109	0.0268252	1	0.809014	0	0	1	0.943975	0	0	1	0.231008	0.0668252	0.0918253	1	0.952574	0	0	1	0.952572	0	0	1	0.575866	2.1562e-05	3.85924e-05	1	0.864929	0	0	1	0.610228	1.96594e-05	3.7713e-05	1	0.816158
YWHAZ	0.943557	0	0	1	0.921346	0	0	1	0.930222	0	0	1	0.123722	0.308598	0.339721	0	0.0526915	0.468701	0.471074	0	0.0640187	0.416809	0.427269	0	0.785842	0	0	1	0.889479	0	0	1	0.952195	0	0	1	0.366675	0.0099415	0.0141891	1	0.544187	2.66354e-05	4.99816e-05	1	0.9415	0	0	1	0.160083
YY1	0.947089	0	0	1	0.77173	1.01468e-05	2.4122e-05	1	0.902319	0	0	1	0.257903	0.0464795	0.0588589	1	0.871231	0	0	1	0.621146	1.91838e-05	3.46561e-05	1	0.297015	0.0434856	0.0635677	1	0.950992	0	0	1	0.950441	0	0	1	0.221086	0.0708086	0.0878026	1	0.0869079	0.392619	0.426172	0	0.912556	0	0	1	0.952574
ZBTB7C	0.347761	0.0204809	0.0303493	1	0.676728	1.56958e-05	3.1832e-05	1	0.481087	6.57957e-05	0.000116154	1	0.406479	0.000257792	0.000363915	1	0.871695	0	0	1	0.0820675	0.402496	0.42025	0	0.710426	1.56958e-05	3.39424e-05	1	0.786656	0	0	1	0.873493	0	0	1	0.430647	0.000106542	0.000161901	1	0.212455	0.0843205	0.113452	0	0.054222	0.466989	0.475112	0	0.81426
ZBTB16	0.922181	0	0	1	0.197288	0.183094	0.228458	0	0.0612469	0.426777	0.439123	0	0.942929	0	0	1	0.907772	0	0	1	0.757354	1.36348e-05	3.11067e-05	1	0.115639	0.337522	0.386952	0	0.861919	0	0	1	0.732743	1.53788e-05	3.22498e-05	1	0.337261	0.0422306	0.0581794	1	0.0987901	0.378773	0.422941	0	0.0538951	0.467415	0.475112	0	0.0534877
ZBTB33	0.0479344	0.497718	0.498795	0	0.793855	0	0	1	0.686823	1.56958e-05	3.39424e-05	1	0.836652	0	0	1	0.864903	0	0	1	0.391216	0.000440435	0.000636823	1	0.54782	2.66354e-05	4.99816e-05	1	0.0546677	0.466469	0.495332	0	0.0688709	0.406458	0.459395	0	0.328717	0.0425204	0.0581794	1	0.242399	0.0565089	0.0786254	1	0.108394	0.349546	0.411454	0	0.840126
ZCWPW1	0.0552504	0.4658	0.498795	0	0.900767	0	0	1	0.925846	0	0	1	0.902078	0	0	1	0.655998	1.64886e-05	3.15522e-05	1	0.541341	2.7111e-05	4.44208e-05	1	0.733467	1.53788e-05	3.39424e-05	1	0.0794928	0.403214	0.455667	0	0.163587	0.223082	0.294221	0	0.915942	0	0	1	0.844688	0	0	1	0.410866	0.000226084	0.000368098	1	0.0883049
ZCWPW2	0.0710473	0.405627	0.456352	0	0.292434	0.0436422	0.0586869	1	0.101037	0.362071	0.412168	0	0.775798	7.29302e-06	1.82326e-05	1	0.158872	0.233404	0.269179	0	0.49913	4.43923e-05	6.95031e-05	1	0.921545	0	0	1	0.0588945	0.429689	0.465096	0	0.127393	0.290372	0.365322	0	0.276837	0.0442495	0.0581794	1	0.0813157	0.402725	0.426172	0	0.802312	0	0	1	0.705556
ZFP57	0.0492542	0.480642	0.498795	0	0.119944	0.3268	0.367982	0	0.735299	1.53788e-05	3.39424e-05	1	0.820852	0	0	1	0.882928	0	0	1	0.166154	0.221404	0.26382	0	0.617253	1.91838e-05	3.892e-05	1	0.0520028	0.469532	0.495332	0	0.0582433	0.446672	0.485076	0	0.274482	0.0443665	0.0581794	1	0.183415	0.197861	0.257408	0	0.306187	0.0431945	0.063243	1	0.936633
ZHX1	0.491884	4.75632e-05	8.23705e-05	1	0.67723	1.56958e-05	3.1832e-05	1	0.408649	0.000246536	0.000403943	1	0.879371	0	0	1	0.475286	6.69055e-05	0.000104751	1	0.818028	0	0	1	0.0743726	0.404623	0.423148	0	0.869046	0	0	1	0.864762	0	0	1	0.186404	0.196525	0.238618	0	0.497782	4.48679e-05	8.03063e-05	1	0.869579	0	0	1	0.474205
ZMYM2	0.904211	0	0	1	0.432863	0.000103688	0.000162012	1	0.94682	0	0	1	0.840583	0	0	1	0.264569	0.0452453	0.0573897	1	0.256194	0.0537058	0.069602	1	0.949787	0	0	1	0.911294	0	0	1	0.943601	0	0	1	0.116979	0.336501	0.379053	0	0.939657	0	0	1	0.84801	0	0	1	0.255595
ZMYM3	0.743113	1.52202e-05	3.22498e-05	1	0.925075	0	0	1	0.87116	0	0	1	0.765901	1.22079e-05	2.90218e-05	1	0.687122	1.56958e-05	3.05651e-05	1	0.237454	0.0575768	0.0735124	1	0.86791	0	0	1	0.336873	0.0422483	0.0654934	1	0.397436	0.00036798	0.000597872	1	0.0951264	0.380802	0.413198	0	0.809155	0	0	1	0.9375	0	0	1	0.748657
ZMYND8	0.952572	0	0	1	0.911835	0	0	1	0.562698	2.3623e-05	4.48722e-05	1	0.905118	0	0	1	0.696969	1.56958e-05	3.05651e-05	1	0.844925	0	0	1	0.510354	3.59895e-05	6.67269e-05	1	0.951701	0	0	1	0.952574	0	0	1	0.923104	0	0	1	0.116252	0.337094	0.396589	0	0.619115	1.91838e-05	3.73554e-05	1	0.283619
ZMYND11	0.513357	3.34528e-05	5.91915e-05	1	0.899304	0	0	1	0.657908	1.64886e-05	3.47246e-05	1	0.390856	0.00044313	0.000619902	1	0.0870003	0.392562	0.412836	0	0.914748	0	0	1	0.924623	0	0	1	0.642595	1.8074e-05	3.51944e-05	1	0.781077	3.64651e-06	8.83139e-06	1	0.870622	0	0	1	0.836082	0	0	1	0.939349	0	0	1	0.200661
ZNF217	0.951929	0	0	1	0.613205	1.95009e-05	3.6156e-05	1	0.302862	0.043325	0.0634869	1	0.63521	1.82326e-05	3.36434e-05	1	0.736189	1.53788e-05	3.05651e-05	1	0.120675	0.325963	0.36506	0	0.238604	0.0573101	0.079455	1	0.947697	0	0	1	0.853471	0	0	1	0.540292	2.72696e-05	4.68601e-05	1	0.0744859	0.404594	0.426172	0	0.348424	0.0204319	0.0313466	1	0.932467
ZNF516	0.918786	0	0	1	0.918822	0	0	1	0.663539	1.58544e-05	3.39424e-05	1	0.145927	0.26393	0.300361	0	0.672822	1.58544e-05	3.05651e-05	1	0.356203	0.0120734	0.0169817	1	0.872583	0	0	1	0.951592	0	0	1	0.947374	0	0	1	0.0745626	0.404578	0.420192	0	0.590743	2.04522e-05	3.98252e-05	1	0.596429	2.01351e-05	3.82468e-05	1	0.0962846
ZNF532	0.872073	0	0	1	0.905514	0	0	1	0.663417	1.58544e-05	3.39424e-05	1	0.792584	0	0	1	0.316995	0.0428844	0.0567829	1	0.775618	7.45156e-06	1.81603e-05	1	0.597031	2.01351e-05	4.0012e-05	1	0.910332	0	0	1	0.930729	0	0	1	0.255737	0.053858	0.0699162	1	0.688251	1.56958e-05	3.37559e-05	1	0.0999665	0.369995	0.429553	0	0.180404
ZNF541	0.0583389	0.446506	0.487103	0	0.247115	0.0555547	0.071878	1	0.883133	0	0	1	0.947487	0	0	1	0.805821	0	0	1	0.846591	0	0	1	0.629775	1.88667e-05	3.892e-05	1	0.0477897	0.498055	0.498741	0	0.0588528	0.42976	0.469104	0	0.123111	0.30922	0.350872	0	0.876891	0	0	1	0.471317	6.75397e-05	0.000114287	1	0.0784708
ZNF592	0.836732	0	0	1	0.381924	0.000631163	0.000931717	1	0.300171	0.0434044	0.0634869	1	0.896238	0	0	1	0.934153	0	0	1	0.9374	0	0	1	0.0567618	0.456582	0.462768	0	0.950922	0	0	1	0.929526	0	0	1	0.0695523	0.406187	0.420192	0	0.374991	0.000920189	0.00146437	1	0.532634	2.90135e-05	5.16908e-05	1	0.605187
ZNF687	0.827086	0	0	1	0.405502	0.000265085	0.000396605	1	0.261998	0.0456087	0.0646192	1	0.14627	0.263762	0.300361	0	0.674648	1.56958e-05	3.05651e-05	1	0.165808	0.221609	0.26382	0	0.126854	0.297394	0.349742	0	0.951521	0	0	1	0.772159	1.01468e-05	2.39749e-05	1	0.805886	0	0	1	0.211799	0.0850122	0.114185	0	0.0515123	0.470208	0.475112	0	0.174985
ZNF711	0.0489644	0.489018	0.498795	0	0.712435	1.55373e-05	3.1832e-05	1	0.931628	0	0	1	0.808845	0	0	1	0.947413	0	0	1	0.383914	0.0005836	0.000837574	1	0.937538	0	0	1	0.0553934	0.465613	0.495332	0	0.0546118	0.466518	0.493384	0	0.917107	0	0	1	0.941874	0	0	1	0.610509	1.96594e-05	3.7713e-05	1	0.639284
ZNHIT1	0.0555256	0.46542	0.498795	0	0.0788673	0.403379	0.421642	0	0.0508769	0.478257	0.482588	0	0.0878477	0.392116	0.414761	0	0.073324	0.404948	0.417276	0	0.608078	1.96594e-05	3.49067e-05	1	0.398081	0.000347053	0.00057718	1	0.0704246	0.405852	0.455667	0	0.0834787	0.402085	0.459395	0	0.319174	0.0428278	0.0581794	1	0.0697008	0.40613	0.426172	0	0.564712	2.3306e-05	4.29029e-05	1	0.585942
ZRANB3	0.812314	0	0	1	0.0586625	0.430139	0.439206	0	0.415846	0.000180423	0.000298777	1	0.942363	0	0	1	0.34095	0.0212118	0.0290891	1	0.797988	0	0	1	0.245847	0.0557559	0.0778574	1	0.0773565	0.403774	0.455667	0	0.0774929	0.403738	0.459395	0	0.540624	2.72696e-05	4.68601e-05	1	0.788224	0	0	1	0.886722	0	0	1	0.123032
ZZZ3	0.934745	0	0	1	0.871862	0	0	1	0.616123	1.95009e-05	3.86527e-05	1	0.864354	0	0	1	0.148754	0.262419	0.297815	0	0.389117	0.000466912	0.000673849	1	0.619645	1.91838e-05	3.892e-05	1	0.935092	0	0	1	0.807738	0	0	1	0.137559	0.28399	0.326062	0	0.324622	0.0426661	0.0651762	1	0.415045	0.000185179	0.000302772	1	0.663228
[truncated: 23 more columns]
