# Supplementary material for: CASER: A semi-supervised model with multi-omics data integration prioritizes cancer-associated epigenetic regulator genes
Source: PLoS Comput Biol. 2026 Apr 28;22(4):e1014253. doi: 10.1371/journal.pcbi.1014253 (PMC13138745; doi:10.1371/journal.pcbi.1014253)
Supplement: S9 Table — (XLSX) [file pcbi.1014253.s022.xlsx]

## Sheet: Sheet1
S9 Table. Summary of the hyperparameters for tuning different machine-learning models.
Model	Hyperparameter search spaces
SVM	kernel: [RBF, poly, sigmoid]
	C: [0.001, 0.01, 0.1, 1, 10, 100]
	gamma: [0.001, 0.01, 0.1, 1, 10, 100]
RF	n_estimators: [50, 120, 150, 200, 250]
	max_depth: [1, 3, 5, 7, 10, 13]
	min_samples_split: [25, 50, 100, 150, 200, 300]
	min_samples_leaf: [10, 25, 30, 40, 50, 100]
XGBoost	min_child_weight: [1, 3, 5, 6, 8]
	max_depth: [3, 5, 6, 7, 9, 12, 15, 17, 25]
	subsample: [0.6, 0.7, 0.8, 0.9, 1]
	learning_rate: [0.01, 0.015, 0.025, 0.05, 0.1]
TSVM	Cl: [1, 5, 15, 25, 30, 50]
	Cu: [0.0001, 0.001, 0.01, 0.1]
	kernel: [rbf, linear, poly, sigmoid]
Co-Training	C: [0.1,1,25,50,100]
	Kernel: [rbf, linear, sigmoid]
Tri-Training (the model used in this study)	C: [0.1, 1, 25, 50, 100]
	kernel: [rbf, linear, sigmoid]
Assemble	base_estimator_C: [0.1, 1, 50, 100, 500]
	base_estimator_kernel: [linear, poly, sigmoid, rbf]
	base_estimator_gamma: ['scale', auto]
FlexMatch	threshold: [0.9, 0.95, 1]
	lambda_u: [0.001, 0.01, 0.1, 1, 10, 100]
UDA	threshold: [0.9, 0.95, 1]
	lambda_u: [0.001, 0.01, 0.1, 1, 10, 100]
LadderNetwork	lambda_u: [0.001, 0.01, 0.1, 1, 10, 100]
	dim_encoder: [50, 100, 250, 500, 1000]
MixMatch	lambda_u: [0.001, 0.01, 0.1, 1, 10, 100]
