# Supplementary material for: CASER: A semi-supervised model with multi-omics data integration prioritizes cancer-associated epigenetic regulator genes
Source: PLoS Comput Biol. 2026 Apr 28;22(4):e1014253. doi: 10.1371/journal.pcbi.1014253 (PMC13138745; doi:10.1371/journal.pcbi.1014253)
Supplement: S10 Table — (XLSX) [file pcbi.1014253.s023.xlsx]

## Sheet: Sheet1
S10 Table. Summary of the hyperparameters used in the different models.
Model	Category	Hyperparameters
SVM	Supervised learning	kernel: sigmoid
		C: 100
		gamma: 0.001
RF	Supervised learning	n_estimators: 150
		max_depth: 10
		min_samples_split: 25
		min_samples_leaf: 25
XGBoost	Supervised learning	min_child_weight: 6
		max_depth: 5
		subsample: 0.8
		learning_rate: 0.01
TSVM	Semi-supervised learning	Cl: 50,
		Cu: 0.001
		kernel: rbf
Co-Training	Semi-supervised learning	C: [50, 50]
		Kernel: [rbf, sigmoid]
Tri-Training (the model used in this study)	Semi-supervised learning	C: [100,50,25]
		kernel: [rbf, sigmoid, sigmoid]
Assemble	Semi-supervised learning	base_estimator_C: 1
		base_estimator_kernel: rbf
		base_estimator_gamma: auto
FlexMatch	Deep semi-supervised learning	threshold: 0.9
		lambda_u: 1
UDA	Deep semi-supervised learning	threshold: 0.95
		lambda_u: 100
LadderNetwork	Deep semi-supervised learning	LadderNetwork lambda_u: [0.1, 0.1, 0.1, 0.1, 0.1, 10, 1000]
		dim_encoder: [1000, 500, 250, 250, 250]
MixMatch	Deep semi-supervised learning	lambda_u: 10
