# Supplementary material for: CASER: A semi-supervised model with multi-omics data integration prioritizes cancer-associated epigenetic regulator genes
Source: PLoS Comput Biol. 2026 Apr 28;22(4):e1014253. doi: 10.1371/journal.pcbi.1014253 (PMC13138745; doi:10.1371/journal.pcbi.1014253)
Supplement: S11 Table — (XLSX) [file pcbi.1014253.s024.xlsx]

## Sheet: Sheet1
S11 Table. Summary of the qRT-PCR primers used in this study.
Target	Sequence
GAPDH-F	CTGACTTCAACAGCGACACC
GAPDH-R	GTGGTCCAGGGGTCTTACTC
PHC3-F	TGGTTCAGACCGACATGCTG
PHC3-R	GCTGGGAGCTGCTTAAATGC
PSIP1-F	AGGGGTTACTTCAACCTCCG
PSIP1-R	TGCTTGCGTTTTCGATCTGC
ACTR3-F	TGCAGGCTGTTCTTGCCTTA
ACTR3-R	ACCCTTCAGCCACAGGAATG
TAF10-F	GCACTGCAAAATGAAGGGCA
TAF10-R	GGTGAAGTAGTGCGGCTTCT
YWHAB-F	TGAAAAGGCCTGTAGCCTGG
YWHAB-R	TAGTTCTCTCCCTCCCCAGC
SRCAP-F	CCTTTCATCACCCCAGGCAT
SRCAP-R	TAACAGTACCCGGCGAGAGA
